# Supplementary material for: Lefamulin Overcomes Acquired Drug Resistance via Regulating Mitochondrial Homeostasis by Targeting ILF3 in Hepatocellular Carcinoma
Source: Adv Sci (Weinh). 2024 Jun 14;11(30):2401789. doi: 10.1002/advs.202401789 (PMC11321631; doi:10.1002/advs.202401789)
Supplement: Supplementary file 2 — Supporting Data 1 [file ADVS-11-2401789-s003.xlsx]

## Sheet: Data  S1
Data S1. The list of 1430 FDA-approved compound library.
1	Navitoclax (ABT-263)
2	Linifanib (ABT-869)
3	Veliparib (ABT-888)
4	Axitinib
5	Saracatinib (AZD0530)
6	Roxadustat (FG-4592)
7	Selumetinib (AZD6244)
8	Nintedanib (BIBF 1120)
9	Afatinib (BIBW2992)
10	Bosutinib (SKI-606)
11	Cediranib (AZD2171)
12	Dovitinib (TKI-258, CHIR-258)
13	Dasatinib
14	Erlotinib HCl (OSI-744)
15	Gefitinib (ZD1839)
16	Imatinib Mesylate (STI571)
17	Lapatinib (GW-572016) Ditosylate
18	Lenalidomide (CC-5013)
19	Panobinostat (LBH589)
20	Nilotinib (AMN-107)
21	Pazopanib HCl (GW786034 HCl)
22	Rapamycin (Sirolimus)
23	Sorafenib Tosylate
24	Sunitinib Malate
25	Temsirolimus (CCI-779, NSC 683864)
26	Vandetanib (ZD6474)
27	Vorinostat (SAHA, MK0683)
28	Tozasertib (VX-680, MK-0457)
29	Entinostat (MS-275)
30	Enzastaurin (LY317615)
31	Olaparib (AZD2281, Ku-0059436)
32	Masitinib (AB1010)
33	Pictilisib (GDC-0941)
34	Crizotinib (PF-02341066)
35	Vismodegib (GDC-0449)
36	Belinostat (PXD101)
37	Iniparib (BSI-201)
38	Abexinostat (PCI-24781)
39	Linsitinib (OSI-906)
40	Quisinostat (JNJ-26481585) 2HCl
41	Rucaparib (AG-014699,PF-01367338) phosphate
42	Vatalanib (PTK787) 2HCl
43	Foretinib (GSK1363089)
44	Triciribine
45	Cabozantinib (XL184, BMS-907351)
46	Everolimus (RAD001)
47	Mocetinostat (MGCD0103)
48	YM155 (Sepantronium Bromide)
49	Alisertib (MLN8237)
50	Malotilate
51	Tanespimycin (17-AAG)
52	Ivacaftor (VX-770)
53	Barasertib (AZD1152-HQPA)
54	Docetaxel
55	Paclitaxel
56	Roscovitine (Seliciclib,CYC202)
57	Capecitabine
58	Delanzomib (CEP-18770)
59	Ganetespib (STA-9090)
60	Onalespib (AT13387)
61	Lenvatinib (E7080)
62	Valproic acid sodium salt (Sodium valproate)
63	Regorafenib (BAY 73-4506)
64	Ritonavir
65	Anastrozole
66	Aprepitant
67	Bicalutamide
68	Fulvestrant
69	Raltitrexed
70	Thalidomide
71	CUDC-101
72	TAK-700 (Orteronel)
73	Exemestane
74	Finasteride
75	Irinotecan
76	Cladribine
77	Decitabine
78	Dimesna
79	Dutasteride
80	Melatonin
81	Bisoprolol fumarate
82	Tivozanib (AV-951)
83	Doxorubicin (Adriamycin) HCl
84	Fluorouracil (5-Fluoracil, 5-FU)
85	Methotrexate
86	Imiquimod
87	Bendamustine HCl
88	Nelarabine
89	Bleomycin Sulfate
90	Clofarabine
91	Dacarbazine
92	Dexrazoxane HCl (ICRF-187, ADR-529)
93	Epirubicin HCl
94	Oxaliplatin
95	Etoposide
96	Raloxifene HCl
97	Fludarabine Phosphate
98	Flavopiridol (Alvocidib)
99	Topotecan HCl
100	Letrozole
101	Temozolomide
102	Tamoxifen
103	Vincristine sulfate
104	Agomelatine
105	Amuvatinib (MP-470)
106	Leflunomide
107	Enzalutamide (MDV3100)
108	Dienogest
109	Entecavir Hydrate
110	Nepafenac
111	Rufinamide
112	Posaconazole
113	Prasugrel
114	Ramelteon
115	Cinacalcet HCl
116	Celecoxib
117	Avagacestat (BMS-708163)
118	Vemurafenib (PLX4032, RG7204)
119	Acarbose
120	Adapalene
121	Altretamine
122	Amisulpride
123	Aniracetam
124	Artemisinin
125	Asenapine maleate
126	Benazepril HCl
127	Budesonide
128	Bumetanide
129	Carmofur
130	Cetirizine DiHCl
131	Cilnidipine
132	Cilostazol
133	Floxuridine
134	Tegafur (FT-207, NSC 148958)
135	Ifosfamide
136	Megestrol Acetate
137	Mercaptopurine (6-MP)
138	Streptozotocin (STZ)
139	Dexamethasone (DHAP)
140	Doxazosin Mesylate
141	Edaravone
142	Ellagic acid
143	Etodolac
144	Etomidate
145	Felbamate
146	Fluconazole
147	Flumazenil
148	Fluoxetine HCl
149	Fluvoxamine maleate
150	Gatifloxacin
151	Genistein
152	Glimepiride
153	Ivermectin
154	Ketoconazole
155	Lansoprazole
156	Levetiracetam
157	Lidocaine
158	Loratadine
159	Losartan Potassium (DuP 753)
160	Rigosertib (ON-01910)
161	Patupilone (EPO906, Epothilone B)
162	Amonafide
163	Acitretin
164	Bafetinib (INNO-406)
165	Doripenem Hydrate
166	Gestodene
167	Drospirenone
168	Ruxolitinib (INCB018424)
169	Isotretinoin
170	Lopinavir
171	Meropenem
172	Mianserin HCl
173	Mosapride Citrate
174	Nafamostat Mesylate
175	Omeprazole
176	Ondansetron HCl
177	Oxcarbazepine
178	Pelitinib (EKB-569)
179	Pizotifen Malate
180	Resveratrol
181	Rocuronium Bromide
182	Stavudine (d4T)
183	Tenofovir Disoproxil Fumarate
184	Tenofovir
185	Tigecycline
186	Trilostane
187	Vecuronium Bromide
188	Linezolid
189	Alfuzosin HCl
190	Clopidogrel
191	Prazosin HCl
192	Ranolazine 2HCl
193	Repaglinide
194	Rolipram
195	Sildenafil Citrate
196	Sumatriptan Succinate
197	Tamsulosin hydrochloride
198	Tianeptine sodium
199	Tizanidine HCl
200	Topiramate
201	Tranilast
202	Venlafaxine HCl
203	Voriconazole
204	Zileuton
205	Ziprasidone HCl
206	Zonisamide
207	Ispinesib (SB-715992)
208	Cilomilast
209	Zibotentan (ZD4054)
210	Atazanavir Sulfate
211	Ofloxacin
212	Marbofloxacin
213	Moxifloxacin HCl
214	Doxercalciferol
215	Alfacalcidol
216	Orantinib (TSU-68, SU6668)
217	Safinamide Mesylate
218	Pimasertib (AS-703026)
219	Lomibuvir (VX-222, VCH-222)
220	Zosuquidar (LY335979) 3HCl
221	Daclatasvir (BMS-790052)
222	Iloperidone
223	Naratriptan HCl
224	Ponatinib (AP24534)
225	Fludarabine
226	Pralatrexate
227	Betamethasone
228	Mycophenolate Mofetil
229	Dyphylline
230	Aztreonam
231	Irbesartan
232	Alprostadil
233	Norfloxacin
234	Lactulose
235	Tadalafil
236	Cyclosporine
237	Pracinostat (SB939)
238	Natamycin
239	Voxtalisib (SAR245409, XL765) Analogue
240	Quizartinib (AC220)
241	Telaprevir (VX-950)
242	Saxagliptin
243	Selisistat (EX 527)
244	Febuxostat
245	Dapagliflozin
246	Nebivolol
247	Pimobendan
248	VX-809 (Lumacaftor)
249	Pomalidomide
250	Tazarotene
251	Fasudil (HA-1077) HCl
252	Doramapimod (BIRB 796)
253	Sulfasalazine
254	Candesartan
255	Apixaban
256	Semagacestat (LY450139)
257	Reserpine
258	Furosemide
259	Olmesartan Medoxomil
260	Cefdinir
261	Clotrimazole
262	Rizatriptan Benzoate
263	Pyridostigmine Bromide
264	Methimazole
265	Metolazone
266	Cefoperazone
267	Silodosin
268	Riluzole
269	Risperidone
270	Sulfapyridine
271	Sulfameter
272	Prilocaine
273	Darunavir Ethanolate
274	Theophylline
275	Prednisone
276	Acetylcysteine
277	Alendronate sodium trihydrate
278	Ethinyl Estradiol
279	Naproxen Sodium
280	Nitazoxanide
281	Triamcinolone Acetonide
282	Orlistat
283	Allopurinol
284	Zafirlukast
285	Olmutinib (HM61713, BI 1482694)
286	Erythromycin
287	Amphotericin B
288	Ibuprofen
289	Amprenavir
290	Albendazole
291	Chlorothiazide
292	Methyldopa
293	Ursodiol
294	Nitrofural
295	Ketoprofen
296	Ketorolac
297	Adenosine
298	Zolmitriptan
299	Telbivudine
300	Monobenzone
301	Tretinoin
302	Phenylbutazone
303	Ezetimibe
304	Enalaprilat Dihydrate
305	Dofetilide
306	Isradipine
307	Estrone
308	Flucytosine
309	Trichlormethiazide
310	Loteprednol etabonate
311	（6-）ε-​Aminocaproic acid
312	Aminoglutethimide
313	Aminophylline
314	Amorolfine HCl
315	Chloramphenicol
316	Flurbiprofen
317	Disulfiram
318	Mesalamine
319	Ipratropium Bromide
320	Sulfanilamide
321	Betamethasone Dipropionate
322	Meprednisone
323	Betamethasone Valerate
324	Praziquantel
325	Busulfan
326	Carbamazepine
327	Hydrocortisone
328	Torsemide
329	Desonide
330	Didanosine
331	Divalproex Sodium
332	Emtricitabine
333	Progesterone
334	Lamivudine
335	Eplerenone
336	Hydrochlorothiazide
337	Estradiol
338	Deferasirox
339	Piroxicam
340	Gemcitabine
341	Glipizide
342	Glyburide (Glibenclamide)
343	Fomepizole
344	Adefovir Dipivoxil
345	Zalcitabine
346	Azathioprine
347	Indomethacin
348	Paliperidone
349	Terbinafine
350	Levonorgestrel
351	Gemfibrozil
352	Indapamide
353	Mitotane
354	Methylprednisolone
355	Meloxicam
356	Mesna
357	Methocarbamol
358	Prednisolone
359	Telmisartan
360	Thiabendazole
361	Guaifenesin
362	Rifabutin
363	Nevirapine
364	NEXIUM (esomeprazole magnesium)
365	Nicotinic Acid
366	Nimodipine
367	Nisoldipine
368	Oxybutynin
369	Enoxacin
370	Pitavastatin Calcium
371	Rifapentine
372	Suprofen
373	Pyrazinamide
374	Quetiapine Fumarate
375	Rifampin
376	Cefditoren Pivoxil
377	Sulfadiazine
378	Chlorprothixene
379	Oxytetracycline (Terramycin)
380	Toremifene Citrate
381	Ethionamide
382	Trifluridine
383	Azacitidine
384	Vidarabine
385	Teniposide
386	Ponesimod
387	Tetrabenazine (Xenazine)
388	Rifaximin
389	Simvastatin
390	Ramipril
391	Fenofibrate
392	Ranolazine
393	Ranitidine Hydrochloride
394	AICAR (Acadesine)
395	Acetylcholine Chloride
396	Acipimox
397	Aciclovir
398	Nifedipine
399	Amiloride HCl
400	Amlodipine Besylate
401	Chlorpheniramine Maleate
402	Fenoprofen Calcium
403	Erdosteine
404	Betaxolol HCl
405	Proparacaine HCl
406	Pranlukast
407	Oxfendazole
408	Carvedilol
409	Atracurium Besylate
410	Butoconazole nitrate
411	Azithromycin
412	Albendazole Oxide
413	Flubendazole
414	Chloroxine
415	Lomustine
416	Chenodeoxycholic Acid
417	Cimetidine
418	Clemastine Fumarate
419	Curcumin
420	Bifonazole
421	Pefloxacin Mesylate
422	Metoprolol Tartrate
423	Diethylstilbestrol
424	Diltiazem HCl
425	Diphenhydramine HCl
426	Dapoxetine HCl
427	Valaciclovir HCl
428	Ganciclovir
429	Roxatidine Acetate HCl
430	Protionamide
431	Idoxuridine
432	Sparfloxacin
433	Felodipine
434	Deflazacort
435	Nizatidine
436	Carbidopa
437	Valsartan
438	Dipyridamole
439	Hydroxyurea
440	Potassium Iodide
441	Tropisetron HCl
442	Nicotinamide (Vitamin B3)
443	Vitamin B12
444	Diclofenac Sodium
445	Avobenzone
446	Amlodipine
447	Metronidazole
448	Flutamide
449	Fluvastatin Sodium
450	Tioconazole
451	Tropicamide
452	Pregnenolone
453	Sulfamethoxazole
454	Sulfisoxazole
455	Crystal Violet
456	Haloperidol
457	Phenindione
458	Alibendol
459	Irsogladine
460	Triamcinolone
461	Nystatin (Fungicidin)
462	Isoniazid
463	Levofloxacin
464	Enalapril Maleate
465	Menadione
466	Methoxsalen
467	Miconazole Nitrate
468	Sulfamethizole
469	Sulbactam
470	Tolfenamic Acid
471	Pranoprofen
472	Sulphadimethoxine
473	Rimantadine
474	Primidone
475	Nefiracetam
476	Nicorandil
477	Tamoxifen Citrate
478	Meglumine
479	Aripiprazole
480	Sarafloxacin HCl
481	Methscopolamine
482	Amiodarone HCl
483	Meclizine 2HCl
484	Mometasone furoate
485	Propylthiouracil
486	Fluticasone propionate
487	Lacidipine
488	Elvitegravir (GS-9137, JTK-303)
489	Maraviroc
490	Raltegravir (MK-0518)
491	Pyrimethamine
492	Sulindac
493	Pramipexole 2HCl Monohydrate
494	Mirtazapine
495	Benidipine HCl
496	Formoterol Hemifumarate
497	Chlormezanone
498	Ketotifen Fumarate
499	Urapidil HCl
500	Diclazuril
501	Uridine
502	Flunarizine 2HCl
503	Fenticonazole Nitrate
504	Rebamipide
505	Epalrestat
506	Aspartame
507	Candesartan Cilexetil
508	Phentolamine Mesylate
509	Nimesulide
510	Dyclonine HCl
511	Cyproterone Acetate
512	Memantine HCl
513	Cyproheptadine HCl
514	Doxifluridine
515	Pioglitazone HCl
516	Lornoxicam
517	Captopril
518	Oxytetracycline Dihydrate
519	Orphenadrine Citrate
520	Gimeracil
521	Cyclophosphamide Monohydrate
522	Tolnaftate
523	Terazosin HCl Dihydrate
524	Bromhexine HCl
525	Lovastatin
526	Tiopronin
527	Balofloxacin
528	Lafutidine
529	Moxonidine
530	Ozagrel HCl
531	Argatroban
532	Mecarbinate
533	Rosiglitazone HCl
534	Atorvastatin Calcium
535	Famotidine
536	Moexipril HCl
537	Clevidipine Butyrate
538	Cilazapril Monohydrate
539	Adiphenine HCl
540	Duloxetine HCl
541	Trimebutine
542	Ivabradine HCl
543	Rivastigmine Tartrate
544	Dexmedetomidine HCl
545	Betaxolol
546	Detomidine HCl
547	Almotriptan Malate
548	Ambrisentan
549	Bexarotene
550	Temocapril HCl
551	Gabexate Mesylate
552	Rasagiline Mesylate
553	Naltrexone HCl
554	Levosulpiride
555	Flunixin Meglumin
556	Imidapril HCl
557	Vinpocetine
558	Lapatinib
559	Cisatracurium Besylate
560	Dronedarone HCl
561	Conivaptan HCl
562	Ibutilide Fumarate
563	Probucol
564	Licofelone
565	Dextrose
566	Xylose
567	Mestranol
568	Naftopidil
569	S- (+)-Rolipram
570	Bazedoxifene HCl
571	Atropine sulfate monohydrate
572	Roflumilast
573	Neratinib (HKI-272)
574	Erismodegib (NVP-LDE225)
575	Sitafloxacin Hydrate
576	Dabigatran Etexilate
577	Taladegib (LY2940680)
578	Tebipenem Pivoxil
579	Bazedoxifene Acetate
580	Rosuvastatin Calcium
581	Telotristat Etiprate (LX 1606 Hippurate)
582	Gandotinib (LY2784544)
583	Ixazomib (MLN2238)
584	Aliskiren Hemifumarate
585	R788 (Fostamatinib) Disodium
586	Formestane
587	Mubritinib (TAK 165)
588	Irinotecan HCl Trihydrate
589	Apatinib
590	Idelalisib (CAL-101, GS-1101)
591	Eltrombopag Olamine
592	Galunisertib (LY2157299)
593	Esomeprazole sodium
594	Volasertib (BI 6727)
595	Fesoterodine Fumarate
596	Silmitasertib (CX-4945)
597	Artemether
598	Cyclosporin A
599	DL-Carnitine HCl
600	Nalidixic acid
601	Orotic acid (6-Carboxyuracil)
602	Piperine
603	Rutin
604	Silibinin
605	D-Mannitol
606	L-carnitine
607	Sorbitol
608	Tolbutamide
609	Levosimendan
610	Amantadine HCl
611	Amfebutamone (Bupropion) HCl
612	Benserazide HCl
613	Bupivacaine HCl
614	Bethanechol chloride
615	Chlorpromazine HCl
616	Clindamycin HCl
617	Clonidine HCl
618	Clozapine
619	Pramipexole
620	Domperidone
621	Estriol
622	Famciclovir
623	Fluocinolone Acetonide
624	Gallamine Triethiodide
625	Imatinib (STI571)
626	Itraconazole
627	Lincomycin HCl
628	Loperamide HCl
629	Manidipine
630	Manidipine 2HCl
631	Milrinone
632	Mitoxantrone 2HCl
633	Moroxydine HCl
634	Mycophenolic acid
635	Nateglinide
636	Nitrendipine
637	Novobiocin Sodium
638	Olanzapine
639	Olopatadine HCl
640	Vorapaxar
641	Ozagrel
642	Pancuronium dibromide
643	Phenoxybenzamine HCl
644	Propafenone HCl
645	Racecadotril
646	Ribavirin
647	Rosiglitazone maleate
648	Roxithromycin
649	Scopolamine HBr
650	Sotalol HCl
651	Spectinomycin 2HCl
652	Sulfadoxine
653	Tenoxicam
654	Vardenafil HCl Trihydrate
655	Xylazine HCl
656	Maprotiline HCl
657	Naphazoline HCl
658	Epinephrine bitartrate
659	L-Adrenaline
660	Phenytoin Sodium
661	Phenytoin
662	Ciclopirox
663	Dopamine HCl
664	Ritodrine HCl
665	Isoconazole nitrate
666	Econazole nitrate
667	Miconazole
668	Secnidazole
669	Acetanilide
670	Clomipramine HCl
671	Phenformin HCl
672	Ceftiofur HCl
673	Tiotropium Bromide hydrate
674	Trospium chloride
675	Tolterodine tartrate
676	Sulbactam sodium
677	Azelastine HCl
678	5-Aminolevulinic acid HCl
679	Clarithromycin
680	Rosiglitazone
681	Terbinafine HCl
682	Cortisone acetate
683	Amiloride HCl dihydrate
684	Clomifene citrate
685	Cloxacillin Sodium
686	Amoxicillin Sodium
687	Isoprenaline HCl
688	Medroxyprogesterone acetate
689	Phenylephrine HCl
690	Prednisolone Acetate
691	Tetracaine HCl
692	Tetracycline HCl
693	Xylometazoline HCl
694	Phenacetin
695	Zidovudine
696	Quinapril HCl
697	Trazodone HCl
698	Thiamphenicol
699	Clobetasol propionate
700	Brompheniramine hydrogen maleate
701	Dimethyl Fumarate
702	Miglitol
703	Pioglitazone
704	Tolvaptan
705	Pramiracetam
706	Clindamycin palmitate HCl
707	Oseltamivir Phosphate
708	L-Thyroxine
709	Gliclazide
710	Acemetacin
711	Tioxolone
712	Idebenone
713	Mifepristone
714	Buflomedil HCl
715	Fluocinonide
716	Lonidamine
717	Clorsulon
718	Arecoline HBr
719	Noradrenaline bitartrate monohydrate
720	Fostamatinib (R788)
721	Omipalisib (GSK2126458, GSK458)
722	Ciprofibrate
723	Dolutegravir (GSK1349572)
724	Trametinib (GSK1120212)
725	Ibrutinib (PCI-32765)
726	Resminostat
727	Nilvadipine
728	Dacomitinib (PF299804, PF299)
729	Crenolanib (CP-868596)
730	Fedratinib (SAR302503, TG101348)
731	Tivantinib (ARQ 197)
732	Varlitinib
733	TH-302
734	Canagliflozin
735	Dinaciclib (SCH727965)
736	Dovitinib (TKI-258) Dilactic Acid
737	Tofacitinib (CP-690550,Tasocitinib)
738	Sotrastaurin
739	Sofosbuvir (PSI-7977, GS-7977)
740	Lonafarnib
741	Galeterone
742	Dabrafenib (GSK2118436)
743	Alpelisib (BYL719)
744	Tideglusib
745	Clindamycin
746	Carfilzomib (PR-171)
747	Alogliptin（SYK-322）benzoate
748	Camostat Mesilate
749	Prucalopride
750	Cobicistat (GS-9350)
751	S-Ruxolitinib (INCB018424)
752	Pirfenidone
753	Evacetrapib (LY2484595)
754	Carbazochrome sodium sulfonate (AC-17)
755	Clevudine
756	Rivaroxaban
757	Paroxetine HCl
758	Zaltoprofen
759	Pazopanib
760	Amoxicillin
761	Aspirin
762	Niflumic acid
763	Ciclopirox ethanolamine
764	Rimonabant
765	Cabazitaxel
766	Bufexamac
767	Lamotrigine
768	Linagliptin
769	Bindarit
770	Vildagliptin (LAF-237)
771	Daunorubicin HCl
772	Pravastatin sodium
773	Bepotastine Besilate
774	Fosaprepitant dimeglumine salt
775	Rofecoxib
776	Cinepazide maleate
777	Azilsartan
778	Otilonium Bromide
779	Bosentan Hydrate
780	Rupatadine Fumarate
781	Azelnidipine
782	Alverine Citrate
783	Azilsartan Medoxomil
784	Enrofloxacin
785	Medetomidine HCl
786	Epinephrine HCl
787	Diclofenac Potassium
788	Diclofenac Diethylamine
789	Ambroxol HCl
790	Naloxone HCl
791	Chlorhexidine HCl
792	Piracetam
793	Caspofungin Acetate
794	Dexmedetomidine
795	Foscarnet Sodium
796	Tazobactam
797	Beclomethasone dipropionate
798	Atovaquone
799	Etravirine (TMC125)
800	Ulipristal
801	Indacaterol Maleate
802	Moguisteine
803	Nadifloxacin
804	Pidotimod
805	Pyridoxine HCl
806	Vitamin C
807	Sulfathiazole
808	Oxybutynin chloride
809	Ornidazole
810	Dexamethasone Acetate
811	Trimethoprim
812	Biotin (Vitamin B7)
813	Sulfamerazine
814	Sulfamethazine
815	Sodium salicylate
816	Methylthiouracil
817	Methenamine
818	Milnacipran HCl
819	Darifenacin HBr
820	Entacapone
821	Estradiol valerate
822	Articaine HCl
823	Gliquidone
824	Butenafine HCl
825	Mepivacaine HCl
826	Ethynodiol diacetate
827	Sertaconazole nitrate
828	Tylosin tartrate
829	Benztropine mesylate
830	Altrenogest
831	Ampicillin sodium
832	Anagrelide HCl
833	Antipyrine
834	Atomoxetine HCl
835	Betahistine 2HCl
836	Brinzolamide
837	Carbenicillin disodium
838	Eletriptan HBr
839	Flumequine
840	Amitriptyline HCl
841	Adrenalone HCl
842	Azatadine dimaleate
843	(+,-)-Octopamine HCl
844	Ropinirole HCl
845	Azlocillin sodium salt
846	Azacyclonol
847	Reboxetine mesylate
848	Triflusal
849	Trifluoperazine 2HCl
850	Meptazinol HCl
851	Fexofenadine HCl
852	Moclobemide (Ro 111163)
853	Pergolide Mesylate
854	Cabozantinib malate (XL184)
855	Sitagliptin phosphate monohydrate
856	Lithocholic acid
857	Ethambutol 2HCl
858	Doxycycline HCl
859	Pentamidine isethionate
860	Mirabegron
861	Acebutolol HCl
862	Ampiroxicam
863	Desloratadine
864	Hyoscyamine
865	Allylthiourea
866	Avanafil
867	Sodium Picosulfate
868	Tolcapone
869	Probenecid
870	Procaine HCl
871	Homatropine Methylbromide
872	Homatropine Bromide
873	Hydroxyzine 2HCl
874	Aclidinium Bromide
875	Diphemanil Methylsulfate
876	Vitamin D2
877	Doxapram HCl
878	Dibucaine HCl
879	Methazolamide
880	Norethindrone
881	Olsalazine Sodium
882	Nafcillin Sodium
883	Tetrahydrozoline HCl
884	Toltrazuril
885	Pheniramine Maleate
886	Estradiol Cypionate
887	Bisacodyl
888	Carbimazole
889	Valdecoxib
890	Valganciclovir HCl
891	Nabumetone
892	Sertraline HCl
893	Spironolactone
894	Retapamulin
895	Methyclothiazide
896	Ropivacaine HCl
897	Sodium Nitroprusside Dihydrate
898	Erythromycin Ethylsuccinate
899	Levobupivacaine HCl
900	Ronidazole
901	Vitamin D3
902	Escitalopram Oxalate
903	Guanabenz Acetate
904	Tinidazole
905	Guanidine HCl
906	Griseofulvin
907	Decamethonium Bromide
908	Sodium 4-Aminosalicylate
909	Sodium Nitrite
910	Zinc Pyrithione
911	Propranolol HCl
912	Mequinol
913	Mefenamic Acid
914	Ticagrelor
915	Triamterene
916	Sulfacetamide Sodium
917	Spiramycin
918	Lomerizine 2HCl
919	Levobetaxolol HCl
920	Loxapine Succinate
921	Flumethasone
922	Halobetasol Propionate
923	Fenspiride HCl
924	Pramoxine HCl
925	Difluprednate
926	Droperidol
927	Dydrogesterone
928	Halcinonide
929	Dexlansoprazole
930	Esmolol HCl
931	Voglibose
932	Eprosartan Mesylate
933	Closantel Sodium
934	Closantel
935	Clofazimine
936	Estradiol Benzoate
937	Dicloxacillin Sodium
938	Desvenlafaxine Succinate
939	Desvenlafaxine
940	Triclabendazole
941	Histamine 2HCl
942	Sulconazole Nitrate
943	Tilmicosin
944	Timolol Maleate
945	Tolazoline HCl
946	Sodium Phenylbutyrate
947	Troxipide
948	Clorprenaline HCl
949	Carprofen
950	Dropropizine
951	Cyclizine 2HCl
952	Dinitolmide
953	Clopidol
954	Bacitracin
955	Azithromycin Dihydrate
956	Ampicillin Trihydrate
957	Amfenac Sodium Monohydrate
958	Penfluridol
959	Ethamsylate
960	Chlorzoxazone
961	Chlortetracycline HCl
962	Bezafibrate
963	Penicillin G Sodium
964	Benzoic Acid
965	Benzethonium Chloride
966	Doxofylline
967	Benzydamine HCl
968	Chlorpropamide
969	Cyromazine
970	Teriflunomide
971	Coumarin
972	Choline Chloride
973	Cetylpyridinium Chloride
974	Sulfaguanidine
975	Trometamol
976	Uracil
977	Climbazole
978	Mezlocillin Sodium
979	Nicardipine HCl
980	Nifuroxazide
981	Penciclovir
982	Tiratricol
983	Domiphen Bromide
984	Cyclandelate
985	Cinchophen
986	Betamipron
987	Chlorquinaldol
988	Broxyquinoline
989	Ethacridine lactate monohydrate
990	Bemegride
991	Aminothiazole
992	Bitopertin
993	Tolperisone HCl
994	Florfenicol
995	Furaltadone HCl
996	Isosorbide
997	Cysteamine HCl
998	Clofibric Acid
999	Chromocarb
1000	Chlorocresol
1001	Benzocaine
1002	Montelukast Sodium
1003	Dirithromycin
1004	Valnemulin HCl
1005	Liothyronine Sodium
1006	Amoxapine
1007	Azaperone
1008	Bosentan
1009	Benzbromarone
1010	Piperacillin Sodium
1011	Mevastatin
1012	Mexiletine HCl
1013	Fidaxomicin
1014	Fluorometholone Acetate
1015	Oxybuprocaine HCl
1016	Oxaprozin
1017	Zoxazolamine
1018	Phenazopyridine HCl
1019	Doxylamine Succinate
1020	Cetrimonium Bromide (CTAB)
1021	Deoxycorticosterone acetate
1022	Serotonin HCl
1023	Tranylcypromine (2-PCPA) HCl
1024	Prucalopride Succinate
1025	Bromfenac Sodium
1026	Sulfamethoxypyridazine
1027	Epinastine HCl
1028	Buspirone HCl
1029	Luliconazole
1030	Tamibarotene
1031	Ebastine
1032	Diacerein
1033	Flufenamic acid
1034	Vinorelbine Tartrate
1035	Oxiracetam
1036	Rotigotine
1037	Carteolol HCl
1038	Demeclocycline HCl
1039	Nelfinavir Mesylate
1040	Cyclobenzaprine HCl
1041	Ospemifene
1042	Anidulafungin (LY303366)
1043	Micafungin Sodium
1044	Chloroambucil
1045	Metoclopramide HCl
1046	Digoxin
1047	Labetalol HCl
1048	Diphenidol HCl
1049	Promethazine HCl
1050	Procainamide HCl
1051	Meclofenamate Sodium
1052	Salmeterol Xinafoate
1053	Mupirocin
1054	(R)-(+)-Atenolol HCl
1055	Anisotropine Methylbromide
1056	Benzthiazide
1057	Carbadox
1058	Diphenylpyraline HCl
1059	Disopyramide Phosphate
1060	Ethoxzolamide
1061	Isoetharine Mesylate
1062	Mepiroxol
1063	Mesoridazine Besylate
1064	Metaproterenol Sulfate
1065	Metaraminol Bitartrate
1066	Meticrane
1067	Moxalactam Disodium
1068	Nalmefene HCl
1069	Nialamide
1070	Pentoxifylline
1071	Piromidic Acid
1072	Procyclidine HCl
1073	Ractopamine HCl
1074	Terfenadine
1075	Tolazamide
1076	Tacrine HCl
1077	Pimozide
1078	Carbachol
1079	Glafenine HCl
1080	Oclacitinib
1081	Phthalylsulfacetamide
1082	Carbenoxolone Sodium
1083	Nicotine Ditartrate
1084	Dicyclomine HCl
1085	Thioridazine HCl
1086	Mepenzolate Bromide
1087	Aceclidine HCl
1088	Imipramine HCl
1089	Proadifen HCl
1090	Pyrilamine Maleate
1091	Difloxacin HCl
1092	Fosfomycin Tromethamine
1093	Bephenium Hydroxynaphthoate
1094	Brucine sulfate salt hydrate
1095	Clofoctol
1096	Diperodon HCl
1097	Isoxicam
1098	Nifenazone
1099	Oxeladin Citrate
1100	Pasiniazid
1101	Procodazole
1102	Sodium 4-aminohippurate Hydrate
1103	Trimipramine Maleate
1104	Mefloquine HCl
1105	Eltrombopag
1106	6-Mercaptopurine (6-MP) Monohydrate
1107	Vinblastine sulfate
1108	Acetazolamide
1109	17-Hydroxyprogesterone
1110	Aceglutamide
1111	Acetylleucine
1112	(+)-Camphor
1113	Cefotaxime sodium
1114	Chloroxylenol
1115	Citric acid trilithium salt tetrahydrate
1116	DEET
1117	Dehydroacetic acid
1118	Ethylparaben
1119	Fenbufen
1120	Fenofibric acid
1121	Furazolidone
1122	Idramantone
1123	i-Inositol
1124	Iopamidol
1125	Methylene Blue
1126	Nitrofurantoin
1127	Pantoprazole sodium
1128	Salicylic acid
1129	Triclosan
1130	Trihexyphenidyl hydrochloride
1131	Trimetazidine dihydrochloride
1132	Urethane
1133	Xylitol
1134	Aminoguanidine hydrochloride
1135	Azelaic acid
1136	Bithionol
1137	Bronopol
1138	Bucetin
1139	Carsalam
1140	Carzenide
1141	Citiolone
1142	Cloxiquine
1143	Danthron
1144	Dehydrocholic acid
1145	Diethylcarbamazine citrate
1146	Diiodohydroxyquinoline
1147	DL-Panthenol
1148	Fluphenazine dihydrochloride
1149	Halothane
1150	Hexylresorcinol
1151	Piperazine
1152	Sulfabenzamide
1153	Terpin hydrate
1154	Tyloxapol
1155	Resorcinol
1156	Hydroquinone
1157	Triacetin
1158	Butamben
1159	Butylparaben
1160	Succinylsulfathiazole
1161	Docusate Sodium
1162	Amodiaquine dihydrochloride dihydrate
1163	Nitroxoline
1164	Chlormadinone acetate
1165	Cephalothin
1166	Cefazolin Sodium
1167	Cefixime
1168	Lercanidipine hydrochloride
1169	Benzyl benzoate
1170	Benzyl alcohol
1171	Clioquinol
1172	Acetohydroxamic acid
1173	Gallic acid
1174	Levofloxacin hydrate
1175	Folic acid
1176	2,2′-Dihydroxy-4-methoxybenzophenone
1177	Diflunisal
1178	Mebendazole
1179	Dapson
1180	Pimavanserin
1181	Mitomycin C
1182	Dextromethorphan hydrobromide hydrate
1183	Fenoldopam mesylate
1184	Itopride hydrochloride
1185	Cefuroxime sodium
1186	5,5-Dimethyloxazolidine-2,4-dione
1187	Alcaftadine
1188	Ethosuximide
1189	(+/-)-Sulfinpyrazone
1190	Chlorotrianisene
1191	Diazoxide
1192	Prochlorperazine dimaleate salt
1193	Hexachlorophene
1194	Isosorbide Mononitrate
1195	Sodium sulfadiazine
1196	Cyproheptadine hydrochloride
1197	Teneligliptin hydrobromide
1198	Prasugrel Hydrochloride
1199	Desogestrel
1200	Brexpiprazole
1201	Lesinurad
1202	Tedizolid Phosphate
1203	Molidustat (BAY 85-3934)
1204	Armodafinil
1205	Ciclesonide
1206	Cefmenoxime hydrochloride
1207	Dantrolene sodium hemiheptahydrate
1208	Atipamezole hydrochloride
1209	Atipamezole
1210	Etoricoxib
1211	Sulisobenzone
1212	Sulpiride
1213	Parecoxib
1214	Eslicarbazepine Acetate
1215	Hydroquinidine
1216	Riociguat (BAY 63-2521)
1217	Glycopyrrolate
1218	Tiagabine hydrochloride
1219	Atazanavir
1220	Fusidate Sodium
1221	Molsidomine
1222	Rebeprazole sodium
1223	Sivelestat sodium tetrahydrate
1224	Lidocaine hydrochloride
1225	Procaine
1226	Benzocaine hydrochloride
1227	Etonogestrel
1228	Hydroxyprogesterone caproate
1229	Tiagabine
1230	Gluconolactone
1231	Radotinib
1232	Povidone iodine
1233	Terazosin HCl
1234	Protirelin
1235	Loxoprofen
1236	Sildenafil Mesylate
1237	Efavirenz
1238	Vitamin E
1239	Rivastigmine
1240	Sotagliflozin (LX4211)
1241	Deoxycholic acid
1242	Escin
1243	Oxybenzone
1244	Guanfacine Hydrochloride
1245	D panthenol
1246	CarbinoxaMine Maleate
1247	Saxagliptin hydrate
1248	Tofacitinib (CP-690550) Citrate
1249	Fingolimod (FTY720) HCl
1250	Tacrolimus (FK506)
1251	Pimecrolimus
1252	Binimetinib (MEK162, ARRY-162, ARRY-438162)
1253	Birinapant
1254	Embelin
1255	Duvelisib (IPI-145, INK1197)
1256	Tepotinib (EMD 1214063)
1257	Cilengitide
1258	Ceritinib (LDK378)
1259	Tazemetostat (EPZ-6438)
1260	Batimastat (BB-94)
1261	Marimastat (BB-2516)
1262	Ilomastat (GM6001, Galardin)
1263	abemaciclib (LY2835219)
1264	Motolimod (VTX-2337)
1265	BAF312 (Siponimod)
1266	Idasanutlin (RG-7388)
1267	Losmapimod (GW856553X)
1268	Alvelestat (AZD9668)
1269	Selinexor (KPT-330)
1270	Vidofludimus
1271	Bardoxolone Methyl
1272	Edoxaban
1273	Rociletinib (CO-1686, AVL-301)
1274	Osimertinib (AZD9291)
1275	Rilpivirine
1276	Tasisulam
1277	Poziotinib (HM781-36B)
1278	Aloxistatin
1279	Sorafenib
1280	Puromycin 2HCl
1281	Ribociclib (LEE011)
1282	Uprosertib (GSK2141795)
1283	Trelagliptin
1284	Afuresertib (GSK2110183)
1285	Entospletinib (GS-9973)
1286	Ledipasvir (GS5885)
1287	Filgotinib (GLPG0634)
1288	Lomitapide Mesylate
1289	Cerdulatinib (PRT062070, PRT2070)
1290	Lomitapide
1291	Pilaralisib (XL147)
1292	Voxtalisib (XL765, SAR245409)
1293	Defactinib (VS-6063, PF-04554878)
1294	Obeticholic Acid
1295	LCZ696
1296	Salirasib
1297	Dovitinib (TKI258) Lactate
1298	Elacridar (GF120918)
1299	Emricasan
1300	Sunitinib
1301	Dasatinib Monohydrate
1302	Erlotinib
1303	Docetaxel Trihydrate
1304	Pexmetinib (ARRY-614)
1305	Afatinib (BIBW2992) Dimaleate
1306	Pexidartinib (PLX3397)
1307	CB1954
1308	Eliglustat Tartrate
1309	Ulixertinib (BVD-523, VRT752271)
1310	Tenofovir Alafenamide (GS-7340)
1311	Oltipraz
1312	Epacadostat (INCB024360)
1313	Ozanimod (RPC1063)
1314	Napabucasin
1315	Ripasudil (K-115) hydrochloride dihydrate
1316	Entrectinib (RXDX-101)
1317	Ricolinostat (ACY-1215)
1318	Otenabant (CP-945598) HCl
1319	Empagliflozin (BI 10773)
1320	Apremilast (CC-10004)
1321	Cobimetinib (GDC-0973, RG7420)
1322	Venetoclax (ABT-199, GDC-0199)
1323	Macitentan
1324	Pacritinib (SB1518)
1325	Bivalirudin Trifluoroacetate
1326	Eptifibatide Acetate
1327	Lypressin Acetate
1328	Octreotide Acetate
1329	Atosiban Acetate
1330	Oxytocin (Syntocinon)
1331	Salmon Calcitonin Acetate
1332	GHRP-2
1333	Nafarelin Acetate
1334	Palbociclib (PD-0332991) HCl
1335	Pemetrexed
1336	Gemcitabine HCl
1337	Carboplatin
1338	Pamidronate Disodium
1339	Gabapentin HCl
1340	Galanthamine HBr
1341	Granisetron HCl
1342	Heparin sodium
1343	Biapenem
1344	Daptomycin
1345	Dorzolamide HCl
1346	Mizoribine
1347	Polymyxin B sulphate
1348	LY2228820
1349	Cephalexin
1350	Perindopril Erbumine
1351	Palbociclib (PD0332991) Isethionate
1352	Cytarabine
1353	L-Glutamine
1354	Nedaplatin
1355	Penicillamine
1356	Etidronate
1357	Tranexamic Acid
1358	D-glutamine
1359	Disodium Cromoglycate
1360	(-)-Tetramisole
1361	Metformin HCl
1362	Ticlopidine HCl
1363	Procarbazine HCl
1364	D-Cycloserine
1365	Sodium butyrate
1366	Taurine
1367	Clindamycin Phosphate
1368	Lisinopril
1369	Fosinopril Sodium
1370	Fudosteine
1371	Gabapentin
1372	Donepezil HCl
1373	Salbutamol Sulfate
1374	Tobramycin
1375	Methacycline HCl
1376	Lomefloxacin HCl
1377	Hydralazine HCl
1378	Oxacillin sodium monohydrate
1379	Neomycin sulfate
1380	Streptomycin sulfate
1381	Vancomycin HCl
1382	Calcium Levofolinate
1383	Hygromycin B
1384	Zanamivir
1385	Solifenacin succinate
1386	Palonosetron HCl
1387	Miltefosine
1388	Danofloxacin Mesylate
1389	Amikacin disulfate
1390	(R)-baclofen
1391	Amikacin hydrate
1392	Tripelennamine HCl
1393	Ibandronate sodium
1394	Abacavir sulfate
1395	L-Arginine HCl (L-Arg)
1396	Pemirolast potassium
1397	Flavoxate HCl
1398	Colistin Sulfate
1399	Gentamicin Sulfate
1400	Netilmicin Sulfate
1401	Hexamethonium Bromide
1402	Tetramisole HCl
1403	Terbutaline Sulfate
1404	Amprolium HCl
1405	Chloroquine Phosphate
1406	Ceftriaxone Sodium Trihydrate
1407	Nefopam HCl
1408	Paromomycin Sulfate
1409	Minocycline HCl
1410	Capreomycin Sulfate
1411	Proflavine Hemisulfate
1412	Sodium ascorbate
1413	Amifostine
1414	Calcium Gluceptate
1415	Ceftazidime Pentahydrate
1416	Tolmetin Sodium
1417	Hydroxychloroquine Sulfate
1418	Dihydrostreptomycin sulfate
1419	Sisomicin sulfate
1420	Antimonyl potassium tartrate trihydrate
1421	Eprodisate disodium
1422	Pralidoxime chloride
1423	Eflornithine hydrochloride hydrate
1424	Glutathione
1425	L-Ornithine
1426	Cefradine
1427	Sildenafil
1428	Fosbretabulin (Combretastatin A4 Phosphate (CA4P)) Disodium
1429	Aprotinin
1430	Pemetrexed Disodium Hydrate
