# Supplementary material for: Lefamulin Overcomes Acquired Drug Resistance via Regulating Mitochondrial Homeostasis by Targeting ILF3 in Hepatocellular Carcinoma
Source: Adv Sci (Weinh). 2024 Jun 14;11(30):2401789. doi: 10.1002/advs.202401789 (PMC11321631; doi:10.1002/advs.202401789)
Supplement: Supplementary file 3 — Supporting Data 2 [file ADVS-11-2401789-s002.xlsx]

## Sheet: Data  S2
Data S2. Summary of mass spectrum (MS) analysis of potential lefamulin-binding proteins, related to Figure 5A.
Accessions	MW [kDa]	Coverage [%]_L	PSMs_L	Peptides_L	Unique Peptides_L	Score_L	Abundances (Normalized)_L	Abundances: L	Modifications_L
Q8NCN5	99.3	1	1	1	1	0.00	74473.6015625	74473.6015625
Q53HP5	98.7	4	3	3	3	0.00	329129.515625	329129.515625
Q9Y678	97.7	1	1	1	1	0.00	98306.2890625	98306.2890625
Q14974	97.1	3	3	2	2	0.00	383233.9609375	383233.9609375	Oxidation [M564]
B2RB32	97.0	8	6	5	1	4.14			Carbamidomethyl [C373]; Oxidation [M680]
B3KQ84	96.8	4	3	2	2	3.44	110208.8828125	110208.8828125
P11216	96.6	31	36	24	20	41.78	11772516.7578125	11772516.7578125	Oxidation [M429; M563; M782]; Met-loss+Acetyl [N-Term]; Carbamidomethyl [C326; C373; C437; C581; C784]
P13639	95.3	25	29	19	18	23.93	9370426.6328125	9370426.6328125	Carbamidomethyl [C41; C567; C591; C693; C728]; Oxidation [M22; M305; M430; M494; M697; M781]; Met-loss [N-Term]
Q12906	95.3	32	46	23	23	63.66	29730947.796875	29730947.796875	Carbamidomethyl [C203; C278; C295]; Oxidation [M285; M336; M434; M465; M530; M557]
Q9HB00	93.8	2	1	1	1	2.13
Q53F91	92.7	35	35	24	24	56.02	17229179.8515625	17229179.8515625	Carbamidomethyl [C285; C553; C554; C558; C624]; Oxidation [M155; M223; M226; M380; M392; M496; M572]
Q9NTN9	91.4	4	3	3	3	1.95	206113.5390625	206113.5390625	Carbamidomethyl [C306]
B7Z2Z1	91.0	4	3	2	2	0.00	110281.7890625	110281.7890625	Carbamidomethyl [C120]
Q93034	90.9	10	8	8	8	6.07	2750284.3203125	2750284.3203125	Oxidation [M699]
A0A7P0TAE1	90.7	23	22	17	16	23.96	6424425.546875	6424425.546875	Oxidation [M541]
B4DT15	90.5	13	9	8	8	1.96	760869.4296875	760869.4296875	Oxidation [M698; M763]; Carbamidomethyl [C72; C359; C594; C617; C625]
A0A7P0T9L3	90.3	19	14	13	13	6.96	2269490.4375	2269490.4375	Carbamidomethyl [C504]
B4E0S6	89.5	27	44	24	24	55.73	27004364.265625	27004364.265625	Oxidation [M188; M198; M201; M688]; Carbamidomethyl [C179; C739]
P55072	89.3	49	49	33	33	60.54	41667423.7578125	41667423.7578125	Oxidation [M46; M332; M344; M608; M611; M720; M740]; Carbamidomethyl [C69; C77; C105; C174; C184; C209; C522]; Met-loss+Acetyl [N-Term]
O95479	88.8	11	8	7	7	7.30	1046612.296875	1046612.296875	Oxidation [M729]
A0A024R0E2	88.8	10	8	7	7	5.92	849912.7265625	849912.7265625	Carbamidomethyl [C42]
A0A3B3ISQ4	88.0	3	3	2	2	0.00	115993.828125	115993.828125
Q08AM6	87.9	3	3	2	2	2.06	305881.703125	305881.703125
A0A7P0TAQ9	87.9	7	5	5	5	3.96	862265.671875	862265.671875	Carbamidomethyl [C161; C245]
Q53HS0	87.7	24	21	15	15	16.35	2946925.30859375	2946925.30859375	Oxidation [M548; M569]; Carbamidomethyl [C556; C657; C665]
A0A3R5W301	87.4	11	6	6	6	4.14	966279.140625	966279.140625	Oxidation [M97; M113]; Carbamidomethyl [C30; C158; C161]
Q6P996	86.7	7	5	4	4	3.27	396467.5546875	396467.5546875
B4DNN4	86.4	29	29	20	20	39.76	13027705.65625	13027705.65625	Oxidation [M485; M706]; Carbamidomethyl [C224; C462]
Q01813	85.5	31	31	22	22	32.88	13248060.0234375	13248060.0234375	Carbamidomethyl [C112; C411; C718]; Oxidation [M202; M425; M443; M495; M672]
A0A0C4DGH5	85.4	5	3	3	3	1.80	482191.921875	482191.921875
A0A2R8Y7Z0	85.3	26	23	15	15	22.07	5360098.125	5360098.125	Oxidation [M131; M174; M202; M436; M437]; Carbamidomethyl [C381; C439; C466; C618]
K9JA46	84.6	39	67	30	17	134.73	39829939.8671875	39829939.8671875	Carbamidomethyl [C420; C529; C572]; Oxidation [M98; M474; M521; M625; M628]
B4DZ08	83.4	10	6	6	6	2.34	2094274.6640625	2094274.6640625
A0A024RD80	83.2	48	74	35	18	136.95	101047647.640625	101047647.640625	Carbamidomethyl [C412; C521; C589; C590]; Oxidation [M93; M466; M513; M567; M602; M617; M620; M621]
P13010	82.7	2	1	1	1	0.00
Q53FG5	82.2	11	7	7	7	3.46	1033169.3671875	1033169.3671875	Carbamidomethyl [C355]; Oxidation [M462]
P54802	82.2	3	1	1	1	0.00
Q8IVL6	81.8	5	3	3	3	3.26	519716.5703125	519716.5703125
A0A1X7SBS1	81.7	6	3	3	3	1.73	150755.5625	150755.5625
A0A7I2V4F0	81.7	8	6	5	5	0.00	760795.9375	760795.9375	Carbamidomethyl [C104; C105; C507; C565]; Oxidation [M500]
P13798	81.2	3	3	2	2	0.00	279018.1640625	279018.1640625
E7ETU9	81.1	4	2	2	2	0.00	232928.7734375	232928.7734375
O94830	81.0	6	4	4	4	1.67	287444.0859375	287444.0859375	Carbamidomethyl [C237; C470]
Q08945	81.0	20	17	12	12	11.52	3864963.890625	3864963.890625	Carbamidomethyl [C207; C340; C343]; Oxidation [M306; M313]
A0A024RAU5	80.9	2	1	1	1	0.00	236005.5	236005.5
P08047	80.6	4	1	1	1	0.00
Q9NQX3	79.7	33	23	18	18	18.25	7083090.453125	7083090.453125	Oxidation [M6; M318; M326; M404; M409; M576; M601; M731]; Met-loss+Acetyl [N-Term]; Carbamidomethyl [C26; C419; C469]
Q5VU08	79.1	25	19	13	13	19.73	7264347.3125	7264347.3125	Carbamidomethyl [C73; C286]; Oxidation [M18; M79]; Met-loss+Acetyl [N-Term]
B7Z992	78.8	18	15	10	10	13.31	5498935.90625	5498935.90625	Met-loss [N-Term]; Carbamidomethyl [C264]
A0A161I202	78.3	3	2	2	2	0.00
Q14444	78.3	4	4	3	3	2.44	716011.390625	716011.390625
Q8IZ21	78.2	24	12	11	11	8.67	2225136.5546875	2225136.5546875	Oxidation [M431]
A0AV58	77.7	9	4	4	4	0.00	421092.078125	421092.078125	Carbamidomethyl [C520]
Q9NXJ9	77.6	3	2	1	1	0.00	889708.984375	889708.984375
P16278	76.0	7	3	3	3	0.00			Oxidation [M480]; Carbamidomethyl [C393]
G3V0E5	75.9	11	6	6	6	1.75	596880.4765625	596880.4765625
B4E1E2	74.8	1	1	1	1	1.95	752341.6875	752341.6875
Q96N76	74.8	2	1	1	1	0.00	70149.03125	70149.03125
A0A0A0MRM9	74.6	3	2	2	2	0.00	103369.625	103369.625
Q8N1C8	73.8	8	4	4	4	1.81	188461.453125	188461.453125
A0A7I2V5M5	73.6	14	13	10	10	11.02	3658310.265625	3658310.265625
Q9NW82	73.2	4	2	2	2	1.75	271688.796875	271688.796875
A0A090N8Y2	72.9	2	1	1	1	0.00	77548.5234375	77548.5234375
V9HWB4	72.3	21	14	12	12	10.75	2474364.46875	2474364.46875	Oxidation [M196]
M0R3F1	71.7	2	1	1	1	1.67
Q6EMK4	71.7	5	5	3	3	1.80	169889.546875	169889.546875
A0MZ66	71.6	27	21	14	14	19.66	3444964.3203125	3444964.3203125	Carbamidomethyl [C442]
A0A7P0TAE9	71.3	7	4	4	4	4.38	768786.609375	768786.609375
P17066	71.0	5	3	3	1	1.65	610282.4375	610282.4375
Q8NBH6	70.5	3	1	1	1	0.00	67470.9140625	67470.9140625
B4DKZ9	70.3	2	1	1	1	0.00	364530.4375	364530.4375
C9J0E4	7.1	19	1	1	1	0.00	130863.0859375	130863.0859375
B2RBS8	69.3	14	12	9	9	7.36	4726175	4726175	Carbamidomethyl [C77; C86; C99; C192; C193; C289; C500; C501]
B4DNM8	68.9	20	12	10	10	19.78	3642391.0390625	3642391.0390625	Oxidation [M71; M326; M339]; Carbamidomethyl [C147; C348]
E9PKE3	68.8	14	9	7	5	4.38	1190769.7265625	1190769.7265625
Q9BSV4	68.6	1	1	1	1	0.00			Oxidation [M284]
A0A6I8PRN4	68.5	2	1	1	1	0.00
J3KP75	68.3	6	3	3	3	2.07	257609.4296875	257609.4296875
H6VRF8	66.0	45	59	29	23	108.15	168689970.921875	168689970.921875	Oxidation [M259; M262; M296; M469; M493]; Carbamidomethyl [C49; C497]
P35908	65.4	61	49	33	24	81.07	34022579.375	34022579.375	Carbamidomethyl [C3; C7; C42; C489]; Met-loss+Acetyl [N-Term]; Oxidation [M257; M337]
Q9NSB2	64.8	3	2	2	1	0.00	579692.125	579692.125
F5GZS6	64.8	6	3	2	2	0.00	211453.0234375	211453.0234375
Q5T749	64.1	5	4	3	3	0.00	534426.015625	534426.015625	Carbamidomethyl [C333; C334; C391]
A0A3B3ITK7	63.9	4	2	2	2	0.00	58520.28515625	58520.28515625
A0A1B0GVI3	63.3	34	50	24	20	101.29	96562767.15625	96562767.15625	Carbamidomethyl [C25; C427]; Oxidation [M150; M291]
B4DE59	62.6	7	5	4	1	5.64	122339.7421875	122339.7421875
P13647	62.3	36	37	26	13	43.93	8004288.3984375	8004288.3984375	Oxidation [M284]; Carbamidomethyl [C55; C407; C479]
A8K6V6	62.1	11	10	6	6	10.26	2438202.953125	2438202.953125
P35527	62.0	52	37	25	24	66.33	41399472.9765625	41399472.9765625	Oxidation [M234; M245; M269; M326]; Carbamidomethyl [C432]
Q7Z794	61.9	7	11	5	1	15.51	4660963.5	4660963.5
B7ZAF7	61.8	6	3	3	3	0.00	167931.9375	167931.9375	Carbamidomethyl [C190; C349]
V9HW07	61.2	2	1	1	1	1.65	279007.1875	279007.1875
Q6UWP8	60.5	15	2	2	2	2.20	223162.1640625	223162.1640625
A0A0S2Z428	60.0	37	34	24	4	41.95	1234887.875	1234887.875	Carbamidomethyl [C51; C77; C474]; Oxidation [M279]; Met-loss+Acetyl [N-Term]
P25705	59.7	20	11	9	9	16.25	3282060.546875	3282060.546875
F8W1S1	59.4	6	6	4	1	6.08	984455.5	984455.5	Carbamidomethyl [C465]
B2R761	59.0	4	2	2	2	0.00	350000.15625	350000.15625	Oxidation [M21; M512]
Q58FF6	58.2	15	17	8	2	32.76	983677.3203125	983677.3203125	Carbamidomethyl [C429]; Oxidation [M421; M475]; Met-loss [N-Term]
A0A1B0GTG2	58.1	6	2	2	2	0.00	95202.9375	95202.9375	Carbamidomethyl [C70]
A0A024R5Z9	58.0	6	3	3	3	2.47	748471.9375	748471.9375	Carbamidomethyl [C49]
Q5NKV8	57.8	24	16	10	10	16.83	4713793.78125	4713793.78125	Carbamidomethyl [C48; C52; C135; C371]
A0A7I2V599	57.8	19	11	9	9	13.44	2552659.9140625	2552659.9140625
Q02252	57.8	4	2	2	2	0.00	273931.6328125	273931.6328125	Carbamidomethyl [C368]
B7Z1K5	57.7	7	3	3	3	3.52	243595.171875	243595.171875
A0A024R5M3	57.4	12	7	6	6	0.00	875683.578125	875683.578125
Q8N1N4	56.8	5	5	3	2	3.80	159468.03125	159468.03125	Carbamidomethyl [C422]
A0A140VJL2	56.6	2	1	1	1	0.00	431024.59375	431024.59375
Q53FB6	56.3	11	5	5	5	3.59	1577847.6484375	1577847.6484375	Oxidation [M208]
P28838	56.1	5	2	2	2	0.00	160679.40625	160679.40625
B3KT18	55.9	11	8	6	6	8.88	1091564.296875	1091564.296875
B2RCT6	55.7	7	4	4	4	0.00	498965.46875	498965.46875	Oxidation [M334; M335]; Carbamidomethyl [C453]
B4DKV4	55.7	32	19	17	2	24.43	450339.0625	450339.0625	Carbamidomethyl [C51; C77; C436]; Met-loss+Acetyl [N-Term]
B4DNL5	55.3	9	5	4	4	2.43	704193.21875	704193.21875
V9HVX6	54.8	5	3	3	3	3.83	552434.21875	552434.21875	Carbamidomethyl [C133]
B3KP88	54.1	7	6	3	3	3.85	586921.78125	586921.78125
B3KQT9	54.1	2	1	1	1	0.00	105173.8203125	105173.8203125
P05787	53.7	8	13	7	2	13.76	111107.6796875	111107.6796875
E9PRE7	53.4	3	1	1	1	0.00			Carbamidomethyl [C91]
B4DWK8	53.3	9	4	4	4	0.00	711673.484375	711673.484375	Carbamidomethyl [C400]
Q13228	52.4	8	3	3	3	6.32	817625.171875	817625.171875	Carbamidomethyl [C31]
P02533	51.5	39	22	16	5	38.32	1973230.4140625	1973230.4140625	Oxidation [M119; M272]; Carbamidomethyl [C18; C40]
P08779	51.2	43	24	18	8	36.57	1807306.4921875	1807306.4921875	Oxidation [M121; M274]; Carbamidomethyl [C18; C40]
Q53HQ7	50.2	15	10	6	6	8.52	2914942	2914942
Q9NY20	5.9	19	1	1	1	0.00	77967.828125	77967.828125
Q5VTU8	5.8	16	1	1	1	0.00
Q8N6N5	49.8	5	2	2	2	0.00	152541.5	152541.5	Oxidation [M267]
X5D8W0	48.5	3	2	1	1	2.26	106083.9375	106083.9375
Q04695	48.1	19	14	9	3	17.06	506916.859375	506916.859375	Carbamidomethyl [C40]
Q0QEN7	48.1	12	7	4	4	10.26	1294693.71875	1294693.71875	Oxidation [M49; M81]
P23526	47.7	21	13	9	9	17.12	5033530.9765625	5033530.9765625	Oxidation [M29; M33]; Carbamidomethyl [C195]
A0A2R8Y6G6	47.3	18	8	5	4	2.64	926518.75	926518.75
P13929	47.0	8	3	2	1	2.66	383967.125	383967.125	Carbamidomethyl [C357]
A0A2L0RI76	46.6	3	1	1	1	0.00	86886.8984375	86886.8984375
O75874	46.6	5	2	2	2	2.81	305821.21875	305821.21875
Q5T6L4	46.5	8	7	4	4	7.48	1990156.78125	1990156.78125	Oxidation [M147; M161]
B4DX42	46.4	2	1	1	1	0.00	105075.0234375	105075.0234375	Carbamidomethyl [C164]
A0A0S2Z4W7	45.9	12	5	4	4	5.15	597663.828125	597663.828125	Oxidation [M368]; Carbamidomethyl [C349]
A0A024RDY3	44.9	5	2	2	2	3.28	1105209.5	1105209.5
P13473	44.9	2	1	1	1	1.81	240616.28125	240616.28125
B2RCQ6	44.9	15	7	4	4	13.29	3486665.515625	3486665.515625	Carbamidomethyl [C299; C300]
Q58FF8	44.3	16	13	6	1	24.50	2193248.3125	2193248.3125
E9PE82	44.0	3	1	1	1	0.00	83197.03125	83197.03125
I0B0K8	430.2	2	5	2	2	7.45	370606.375	370606.375
Q00266	43.6	12	4	4	4	5.04	1394657.59375	1394657.59375	Carbamidomethyl [C56; C60]
B5FX47	43.5	2	1	1	1	2.18	250465.0625	250465.0625
Q53G99	41.7	27	12	7	7	15.54	4643751.34375	4643751.34375	Oxidation [M305]
B3KUZ8	41.3	4	1	1	1	2.21	333791.1875	333791.1875
P00480	39.9	13	4	4	4	2.03	755458.1953125	755458.1953125	Carbamidomethyl [C303]
A0A0S2Z3B0	39.8	6	2	2	2	0.00	11900174.59375	11900174.59375
A8K430	39.4	32	13	9	9	14.95	8244213.53125	8244213.53125	Oxidation [M40; M251; M329]; Carbamidomethyl [C158]
V9HWN7	39.4	4	1	1	1	1.72	179602.703125	179602.703125
M0QX51	39.4	4	1	1	1	1.76	82444.578125	82444.578125
B3KPZ8	38.9	3	1	1	1	0.00	140279.0625	140279.0625
B2RE74	36.8	2	1	1	1	0.00	160091.46875	160091.46875
V9HWI0	36.6	5	1	1	1	0.00	89167.5859375	89167.5859375
K7EME0	36.3	5	3	2	2	3.96	1158470.15625	1158470.15625
Q6FHZ0	35.5	4	1	1	1	0.00	136646.484375	136646.484375	Carbamidomethyl [C93]
B4DYY1	35.0	3	1	1	1	0.00	128950.6796875	128950.6796875
P05089	34.7	10	3	3	3	2.22	805126.234375	805126.234375
P15924	331.6	1	4	4	4	0.00	560399.98828125	560399.98828125
B4DJI1	33.6	13	6	4	4	3.99	1346423.390625	1346423.390625	Carbamidomethyl [C136]
Q53EW8	33.4	4	1	1	1	1.80	161302.65625	161302.65625
Q15493	33.2	9	2	2	2	0.00	320143.6640625	320143.6640625	Carbamidomethyl [C248; C249]
Q14749	32.7	10	4	2	2	7.76	662350.40625	662350.40625
Q8TAS0	32.2	3	1	1	1	0.00	87257.984375	87257.984375
H0YLU7	31.7	4	1	1	1	2.72	181965.1875	181965.1875	Carbamidomethyl [C53]
P07451	29.5	13	3	3	3	4.89	2379407.25	2379407.25
Q86YZ3	282.2	9	9	9	9	7.92	1057192.25390625	1057192.25390625
H0Y804	28.2	6	2	2	2	1.87	554686.5234375	554686.5234375
K9MS24	274.2	2	6	5	5	3.58	402144.6953125	402144.6953125
E7EUT5	27.9	25	4	4	4	1.95	735668.828125	735668.828125	Oxidation [M55; M58]; Carbamidomethyl [C172]
D0PNI1	27.7	6	1	1	1	0.00	71896.2890625	71896.2890625
B4DNH2	26.8	4	1	1	1	0.00	109471.015625	109471.015625
D6R9Z1	26.3	9	2	2	2	0.00	147312.671875	147312.671875
Q7RTV2	25.7	8	3	2	2	2.01	1271443.484375	1271443.484375
B4DHR1	24.3	4	1	1	1	0.00	145216.34375	145216.34375
P26373	24.2	5	1	1	1	0.00	67321.515625	67321.515625
P50914	23.4	6	1	1	1	0.00	80873.8671875	80873.8671875
F5H423	23.3	5	1	1	1	0.00	50301.15234375	50301.15234375
P48047	23.3	5	1	1	1	0.00	74757.2890625	74757.2890625
A0A0U4BW16	226.4	1	1	1	1	0.00	93435.8984375	93435.8984375
B4DUI5	22.9	11	3	2	2	3.73	324691.828125	324691.828125	Carbamidomethyl [C31; C182]
A0A3B3IRM5	22.4	9	3	2	2	2.31	1231477.46875	1231477.46875
E9PKZ0	22.4	5	1	1	1	0.00	69718.421875	69718.421875
B2R4P2	22.2	25	6	5	5	3.45	1867616.296875	1867616.296875	Oxidation [M21]
Q4VB24	21.9	5	1	1	1	0.00	370745.03125	370745.03125
A0N4V7	2.2	38	30	1	1	11.62	1782215779.375	1782215779.375
A0A087WU81	19.8	13	3	2	2	2.76	892376.4375	892376.4375	Carbamidomethyl [C131; C135]
H0YNP5	19.7	6	1	1	1	0.00	103301.4765625	103301.4765625
M0QY67	19.5	6	1	1	1	1.79	299116.6875	299116.6875
A0A024R8D7	19.2	6	1	1	1	0.00	169658.71875	169658.71875
H0YHA7	19.0	8	1	1	1	0.00
F5GXS0	187.6	1	1	1	1	0.00	72446.6875	72446.6875
H7C3T4	18.3	7	1	1	1	1.77	242169.109375	242169.109375
B4DRT4	17.3	9	1	1	1	0.00	77433.859375	77433.859375
K7EIJ4	17.0	10	1	1	1	0.00	112473.140625	112473.140625	Oxidation [M28]
P31327	164.8	18	36	20	20	39.27	16743914.359375	16743914.359375	Oxidation [M542; M585; M1076; M1209]; Carbamidomethyl [C920]
P01023	163.2	16	24	19	19	12.33	4805893.3671875	4805893.3671875	Oxidation [M101]; Carbamidomethyl [C563; C595]
P12273	16.6	8	1	1	1	1.67	173718.109375	173718.109375
A0A2R8Y738	16.3	7	1	1	1	0.00	94530.2890625	94530.2890625
B4DGT1	151.5	2	2	2	2	1.69	239564.109375	239564.109375
Q9NZT1	15.9	26	3	2	2	2.91	71527.296875	71527.296875	Met-loss+Acetyl [N-Term]
O60361	15.5	14	2	2	2	1.76	439538.1328125	439538.1328125	Carbamidomethyl [C94]
A0A0B4J259	15.3	15	2	2	2	2.01	571986.890625	571986.890625
A0A0K2BMD8	15.2	17	3	3	3	2.26	4391682.8203125	4391682.8203125
B4DM82	14.1	7	1	1	1	1.92	316638.40625	316638.40625
Q16777	14.0	7	1	1	1	0.00	361961.3125	361961.3125
E9PQB7	13.9	9	1	1	1	0.00	85385.1015625	85385.1015625
Q14126	122.2	8	8	7	7	6.70	1321267.97265625	1321267.97265625	Carbamidomethyl [C580]
P27816	120.9	3	3	3	3	0.00	307840.9375	307840.9375
J3QTR3	12.2	29	3	3	3	6.98	4051792.6875	4051792.6875
A0A7P0Z3Z5	119.0	8	6	5	5	0.00	517757.640625	517757.640625
A0A024QZN4	116.6	11	11	10	10	4.51	1524777.0546875	1524777.0546875	Carbamidomethyl [C985]
Q02413	113.7	6	4	4	4	2.61	539927.515625	539927.515625	Oxidation [M133]; Carbamidomethyl [C77]
B7Z3V1	112.4	6	4	4	4	0.00	1315511.1875	1315511.1875
Q59E93	110.5	5	6	4	4	3.40	459382.078125	459382.078125
P31151	11.5	12	2	2	2	0.00	338798.9375	338798.9375
Q0Z944	11.5	39	5	4	4	2.11	1828542.1640625	1828542.1640625	Met-loss [N-Term]
B2R4R0	11.4	21	3	2	2	2.50	293684.2734375	293684.2734375	Oxidation [M85]
P81605	11.3	23	6	3	3	12.64	3878709.4375	3878709.4375
C9JFR7	11.3	19	3	2	2	1.82	843577.0625	843577.0625
B3KX19	108.1	2	4	2	1	1.89
B7Z8Z6	106.8	3	2	2	2	0.00
Q9NXF1	105.6	2	2	2	2	0.00	205194.2109375	205194.2109375
P10253	105.3	4	4	3	3	3.57	475533.9765625	475533.9765625
A0A0S2Z3G9	104.8	24	21	17	13	20.00	2184015.765625	2184015.765625	Carbamidomethyl [C173; C499; C793]; Oxidation [M240; M729; M767]
A0A024QZ91	103.5	3	3	2	2	0.00	197332.703125	197332.703125
A0A7I2V4Y4	103.5	15	14	11	7	25.10	1350401.59375	1350401.59375	Carbamidomethyl [C154]; Oxidation [M221; M668; M718]
A1A5C4	102.8	15	13	12	12	15.63	1963820.765625	1963820.765625	Carbamidomethyl [C847]
B7Z7X3	102.5	16	14	11	11	10.49	2700040.2109375	2700040.2109375	Oxidation [M456; M582; M744]; Carbamidomethyl [C424]
B4DZC3	102.4	7	5	4	4	6.78	786229.109375	786229.109375
Q92973	102.3	11	12	8	6	9.02	1608376.2109375	1608376.2109375	Carbamidomethyl [C103; C205]
B2RB47	100.7	3	2	2	2	0.00	171798.984375	171798.984375
A0A024R7F7	100.3	5	4	3	1	4.83	67138.9765625	67138.9765625
Q13200	100.1	6	4	4	4	2.54	463102.875	463102.875	Carbamidomethyl [C448]
P05109	10.8	24	2	2	2	2.20	763415.375	763415.375	Carbamidomethyl [C42]
P59665	10.2	19	3	2	2	3.31	367326.4296875	367326.4296875	Carbamidomethyl [C73; C83]
Q71U42	10.0	21	1	1	1	0.00	560507.1875	560507.1875
