# Supplementary material for: Lefamulin Overcomes Acquired Drug Resistance via Regulating Mitochondrial Homeostasis by Targeting ILF3 in Hepatocellular Carcinoma
Source: Adv Sci (Weinh). 2024 Jun 14;11(30):2401789. doi: 10.1002/advs.202401789 (PMC11321631; doi:10.1002/advs.202401789)
Supplement: Supplementary file 4 — Supporting Data 3 [file ADVS-11-2401789-s004.xlsx]

## Sheet: Data-Fig.1
	Fig.1A
	Sora(μM)	HepG2			HepG2 SR
	3.125	83.32	94.77	77.99	87.22	99.88	101.61
	6.25	61.94	80.01	55.81	84.27	99.94	88.6
	12.5	41.84	55.09	37.48	80.19	98.84	88.95
	25	17.15	24.36	16.19	38.59	76.52	47.7
	50	13.23	11.99	8.27	20.5	33.56	20.72
	Fig.1C
	Sora(μM)	HepG2 SR Ctrl			HepG2 SR Val			HepG2 SR Reta
	3.125	97.02	97.21	98.16	87.3	85.06	83.49	68.45	69.96	69.44
	6.25	96.49	96.78	94.56	76.97	72.78	69.54	59.79	59.46	61.31
	12.5	89.44	91.19	88.5	62.22	61.79	61.37	59.86	57.89	59.48
	25	70.6	76.27	82.98	44.07	44.15	46.21	46.24	45.31	45.96
	50	35.9	33.92	38.04	25.77	26.44	27.25	27.72	26.74	25.99
	Fig.1D
	Sora(μM)	HepG2 SR Ctrl			HepG2 SR Lef
	3.125	98.46	99.07	98.89	93.21	91.53	90.49
	6.25	96.96	98.07	96.99	83.96	79.91	78.18
	12.5	93.78	94.38	95.65	70.88	64.58	69.36
	25	79.51	71.48	75.93	48	44.15	35.13
	50	26.86	18.78	20.04	20.15	15.21	14.09
	Fig.1E
	HepG2 SR
	Fraction affect	Sor+Val	Fraction affect	Sor+Reta	Fraction affect	Sor+Lef
	0.8528	0.89149	0.6928	0.27063	0.9174	0.96971
	0.388	0.36816	0.6019	0.23921	0.8068	0.61318
	0.6179	0.41045	0.5908	0.40607	0.6827	0.6458
	0.4481	0.49121	0.4584	0.51331	0.4243	0.63214
	0.2649	0.56787	0.2682	0.57529	0.1648	0.59544
	Fig.1F
	Rego(μM)	HepG2 SR Ctrl			HepG2 SR Lef
	3.125	87.32	86.97	94.19	35.93	34.87	41.35
	6.25	54.76	63.89	63.77	32.14	30.58	33.89
	12.5	36.94	47.46	37.81	30.09	33.94	31.72
	25	15.68	15.91	16.09	15.39	15.06	15.58
	50	15.29	14.99	15.09	16.56	15.99	17.11
	Fig.1G
	Sora(μM)	HepG2 Ctrl			HepG2 Lef(10μM)			HepG2 Lef(20μM)
	3.125	76.1	101.1	77.98	66.69	72.76	70.58	61.71	62.68	59.59
	6.25	64.42	71.88	69.42	56.09	61.69	65.07	51.3	40.96	36.32
	12.5	57.55	58.16	60.23	44.85	40.36	52.25	40.35	36.75	31.37
	25	16.99	17.59	17.59	15.99	14.78	14.59	14.76	14.89	14.28
	50	13.98	16.49	15.21	15.11	18.76	15.7	16.66	14.23	16.26
	Sora(μM)	HCCLM3 Ctrl			HCCLM3 Lef(10μM)			HCCLM3 Lef(20μM)
	3.125	97.79	105.23	96.99	67.15	71.29	70.24	73.1	74.11	75.53
	6.25	66.19	70.05	65.46	61.33	62.41	58.91	47.83	45.64	45.33
	12.5	58.79	62.27	63.42	49.37	44.36	44.37	31.94	31.75	31.63
	25	23.91	26.19	23.34	21.11	19.78	18.77	17.42	16.99	22.99
	50	10.48	10.65	10.72	9.35	9.54	9.57	10.18	10.96	10.65
	Sora(μM)	SNU449 Ctrl			SNU449 Lef(10μM)			SNU449 Lef(20μM)
	3.125	103.65	103.22	108.72	89.96	83.26	84	80.3	73.03	68.15
	6.25	99.65	98.47	99.72	85.63	78.01	81.54	70.95	70.98	73.96
	12.5	82.95	83.68	80.96	75.32	66.47	72.57	67.18	60.23	60.61
	25	50.92	53.47	54.52	43.41	47.28	41.35	36.57	37.03	38.22
	50	29.08	28.79	30.62	25.54	25.34	23.15	22.92	20.98	21.95
	Sora(μM)	Huh7 Ctrl			Huh7 Lef(10μM)			Huh7 Lef(20μM)
	3.125	90.32	87.63	88.13	54.64	56.08	56.32	47.15	45.62	46.56
	6.25	53.8	53.9	51.46	45.09	55.03	50.14	32.8	32.07	41.42
	12.5	29.27	32.62	34.49	30.24	33.13	34.86	21.62	15.52	19.26
	25	16.87	19.69	17.55	15.06	17.29	19.07	12.22	12	11.96
	50	9.55	9.81	9.63	9.72	9.7	10.3	10.05	9.79	9.72
	Sora(μM)	Bel7402 Ctrl			Bel7402 Lef(10μM)			Bel7402 Lef(20μM)
	3.125	82.36	92.76	82.27	70.68	73.31	76.8	60.28	67.5	78.27
	6.25	80.38	78.93	73.99	73.82	84.7	56.81	44.29	52.7	64.21
	12.5	47.98	44.95	50.12	34.12	30.74	31.74	26.89	35.02	31.85
	25	26.35	29.09	18.26	17.58	17.31	17.7	12.44	17.22	13.96
	50	11.2	11.22	12.17	11.4	11.41	12.39	11.71	11.93	12.42
	Sora(μM)	MHCC-97H Ctrl			MHCC-97H Lef(10μM)			MHCC-97H Lef(20μM)
	3.125	85.17	87.19	91.04	64.87	78.5	74.6	53.54	53.66	57.23
	6.25	76.3	82.67	81.97	57.83	84.73	79.14	52.99	53.16	54.36
	12.5	68.03	68.14	68.44	44.39	58.15	61.68	36.36	35.87	35.54
	25	20.79	30.31	23.85	17.35	20.72	24.23	16.9	16.23	18.7
	50	6.73	6.93	7.16	6.71	6.98	7.13	6.7	7	6.66
	Sora(μM)	Hep3B Ctrl			Hep3B Lef(10μM)			Hep3B Lef(20μM)
	3.125	84.22	85.85	87.28	72.64	73.33	65.67	65.04	62.31	54.47
	6.25	71.33	71.91	61.32	58.6	66.88	64.04	36.8	32.65	30.22
	12.5	47.49	44.62	47.12	42.08	43.24	41.64	26.88	13.43	12.31
	25	32.95	32.61	29.64	23.42	23.15	24.71	10.33	9.98	10.4
	50	10.84	11.31	10.72	9.1	8.7	10.28	11.16	10.96	10.64
	Sora(μM)	SK-Hep-1 Ctrl			SK-Hep-1 Lef(10μM)			SK-Hep-1 Lef(20μM)
	3.125	94.91	97.41	95.21	51.59	60.58	61.16	44.73	45.43	44.74
	6.25	81.35	81.62	81.7	40.96	39.05	40.14	37.95	39.99	37.4
	12.5	33.92	25.76	28.72	21.98	28.02	24.48	23.91	22.81	24.26
	25	15.37	13.79	13.01	12.06	13.76	15.47	15.12	12.58	11.67
	50	11.03	12.71	11.41	12.3	12.9	12.74	12.69	10.64	11.17
	Fig.1H
	Sora(μM)	non treated			HepG2 sorafenib sensitive			HepG2 sorafenib resistant
	3.125	97.87	104.72	107.15	101.71	106.72	107.58	102.72	99.25	99.39
	6.25	85.89	88.34	89.11	94.17	97.06	98.02	91.74	91.32	91.17
	12.5	50.86	74.56	70.52	67.28	73.45	81.39	86.06	85.36	85.93
	25	18.6	23.72	31.98	25.9	28.76	26.63	60.91	39.05	54.59
	50	12.73	12.51	12.72	11.5	11.84	11.49	11.71	11.23	11.03
	Fig.1I
	Sora(μM)	sorafenib resistant Ctrl			sorafenib resistant Lef(10μM)			sorafenib resistant Lef(20μM)
	3.125	97.29	98.17	96.72	74.99	70.99	68.29	64.43	65.8	60.64
	6.25	89.26	93.17	91.85	61.51	60.55	59.04	64.68	64.82	53.58
	12.5	69.44	74.84	73.65	43.88	44.74	44.21	38.16	40.2	36.87
	25	42.01	46.6	46.7	26.38	27.55	27.05	24.94	26.4	24.2
	50	22.68	24.45	24.12	19.94	20.89	20.53	19.45	21.31	19.44

## Sheet: Data-Fig.2
	Fig.2A
	HepG2																			HCCLM3
	hours	Ctrl			Sor(5μM)			Lef(10μM)			Sor(5μM)+Lef(10μM)			Lef(20μM)			Sor(5μM)+Lef(20μM)			hours	Ctrl			Sor(5μM)			Lef(10μM)			Sor(5μM)+Lef(10μM)			Lef(20μM)			Sor(5μM)+Lef(20μM)
	0	0.4897	0.4723	0.4672	0.4292	0.4856	0.4497	0.5161	0.5115	0.5362	0.5987	0.517	0.4786	0.5437	0.5103	0.4859	0.496	0.4863	0.4756	0	0.5191	0.5577	0.5149	0.5266	0.5328	0.5185	0.5595	0.5442	0.5386	0.5665	0.6026	0.5388	0.5304	0.564	0.5407	0.6346	0.5593	0.5796
	24	0.7344	0.6499	0.695	0.6158	0.5687	0.6309	0.6248	0.5582	0.6773	0.51	0.4478	0.4437	0.4026	0.6273	0.474	0.3777	0.3606	0.3243	24	0.5538	0.6451	0.5528	0.5147	0.5459	0.4463	0.5453	0.723	0.6583	0.5371	0.5282	0.3728	0.5303	0.4087	0.6076	0.4254	0.4166	0.4534
	48	1.1994	1.3442	1.5212	1.1118	1.0609	1.0292	1.172	1.3825	1.5953	1.024	0.641	0.7566	0.8461	1.1897	1.0855	0.9843	0.6439	0.7001	48	0.9693	1.0716	1.14	0.8015	0.7013	0.6556	0.903	1.0958	1.1378	0.6217	0.663	0.7804	0.8737	0.9147	0.9969	0.6948	0.6287	0.6197
	72	1.7851	1.77	1.6687	1.3102	1.3533	1.3122	1.7983	1.6759	1.614	0.9355	1.0421	0.9301	1.4382	1.3088	1.3431	0.8641	0.6992	0.8415	72	1.4495	1.4907	1.5076	0.9842	0.9165	0.9627	1.3184	1.4361	1.3499	0.7489	0.8766	0.7165	1.1027	1.2544	1.2233	0.6258	0.5324	0.5143
	96	1.961	1.9489	1.862	1.5342	1.5376	1.4784	1.9713	1.7049	1.7957	0.9124	0.8133	0.8133	1.3078	1.2996	1.5204	0.6244	0.7811	0.7001	96	2.0242	2.0751	2.1699	1.9294	1.8814	1.8624	2.03	2.1743	2.0642	1.3945	1.4003	1.4085	1.6803	1.7492	1.9903	1.0923	1.1095	1.0324
	Fig.2D
	HepG2						HCCLM3
	Ctrl	Sor(5μM)	Lef(10μM)	Sor(5μM)+Lef(10μM)	Lef(20μM)	Sor(5μM)+Lef(20μM)	Ctrl	Sor(5μM)	Lef(10μM)	Sor(5μM)+Lef(10μM)	Lef(20μM)	Sor(5μM)+Lef(20μM)
	7.18	11.83	10.2	19.66	8.6	26.42	10.61	11.9	8.38	13.68	14.92	19.04
	2.95	12.64	6.67	17.68	4.26	23.3	6.51	11.03	8.46	13.25	15.53	23.44
	4.6	13.57	2.58	19.68	8.96	23.5	9.79	11.94	8.76	16.4	9.94	23.64
	Fig.2F
	Days	HepG2 Vehicle						HepG2 Sora(30mg/kg)						HepG2 Lef(25mg/kg)						HepG2 Sora(30mg/kg)+Lef(25mg/kg)						HepG2 Lef(50mg/kg)						HepG2 Sora(30mg/kg)+Lef(50mg/kg)
	1	298.363	227.449	67.974	159.439	319.195	176.559	230.523	91.9948	45.2475	310.265	146.155	16.5381	362.825	293.452	146.953	213.257	150.062	428.903	203.517	337.383	144.094	215.595	61.238	218.947	142.831	68.7378	108.169	26.5787	85.962	237.636	239.422	51.304	58.3818	159.073	59.2315	53.069
	3	492.336	788.426	417.978	596.88	359.974	362.463	407.688	287.054	121.791	541.294	204.854	197.427	633.596	712.945	165.162	482.369	221.53	559.387	607.16	397.718	263.746	346.156	388.725	317.356	158.745	84.7306	258.903	75.4279	365.333	289.857	320.927	109.338	77.9481	159.073	111.751	99.2649
	5	416.676	884.286	622.884	909.725	469.141	654.363	671.398	243.552	339.748	850.531	352.837	297.946	749.315	940.772	376.18	691.994	278.089	647.763	587.673	409.078	332.85	427.27	462.954	353.383	280.452	375.95	390.512	316.866	504.51	292.896	480.377	108.734	124.801	170.429	105.234	121.826
	7	518.938	1029.93	843.44	1190.97	728.681	1039.65	611.815	730.665	613.995	758.173	570.869	374.487	742.121	803.342	377.978	702.803	377.861	544.234	723.347	378.674	521.719	396.785	431.259	499.088	279.08	397.974	258.903	497.069	454.394	398.683	405.813	201.982	281.371	307.868	107.867	280.756
	9	435.985	1366.25	1089.53	1413.88	741.587	911.806	640.456	444.829	659.746	742.682	509.892	527.09	753.047	892.094	492.396	877.39	391.376	788.643	784.505	345.238	533.483	447.751	327.166	448.571	468.203	422.2	524.76	603.299	565.83	405.523	434.717	196.515	135.077	294.039	82.2897	291.59
	11	1079.18	1439.88	1308.78	1433.3	863.077	906.455	670.495	511.328	818.559	834.803	500.725	852.442	695.308	926.269	567.276	1069.01	368.896	759.436	777.723	510.021	583.595	449.374	401.589	592.606	599.787	517.2	659.379	725.393	639.612	457.76	446.698	191.154	233.975	294.365	129.244	220.154
	13	1195.29	1510.7	1335.18	1696.44	867.044	898.425	762.895	761.034	795.481	758.173	543.47	813.473	1260.51	862.62	685	1147.94	420.223	677.983	953.186	495.834	616.305	566.585	366.583	695.402	662.681	804.139	625.321	778.464	756.182	482.291	405.497	235.224	474.875	225.2	84.0922	219.063
	15	1245.36	1552.85	1346.47	1715.49	867.044	1199.26	840.403	777.419	726.919	761.334	574.721	896.95	1169.18	1265.91	746.414	964.922	281.691	726.059	930.675	464.216	623.197	571.019	286.768	705.952	615.986	864.275	623.286	825.294	742.955	470.898	282.55	232.678	498.686	261.637	88.4321	219.683
	17	1673.79	1622.6	1508.49	1876.48	878.066	1057.23	845.037	815.898	646.148	819.21	509.892	970.012	1364.33	1154.25	746.414	1029.11	305.579	642.116	965.553	598.903	628.231	605.433	272.139	838.616	570.177	892.636	933.235	820.474	937.583	515.899	367.786	242.356	471.278	310.525	68.6971	365.722
	19	1990.32	1636.81	1655.58	1837.3	1031.64	1223.23	840.403	886.53	736.711	887.029	544.873	1103.49	1468.43	1420.76	780.603	1227.82	420.223	676.845	882.548	643.735	623.197	735.911	412.197	776.837	523.301	984.332	857.236	833.948	997.901	546.621	503.485	184.574	501.427	349.965	83.7208	290.646
	21	1988.9	1677.53	1720.87	1912.52	1077.82	1293.94	988.095	1098.43	941.32	1031.16	575.151	1265.32	1638.83	1820.02	801.421	1354.89	447.931	891.044	965.553	682.507	730.08	880.93	462.954	915.95	722.755	1058.54	1086.73	901.584	1082.43	548.065	548.065	253.102	517.654	352.166	95.4394	343.068
	Fig.2F
	HepG2-derived xenografts
	Vehicle	Sora(30mg/kg)	Lef(25mg/kg)	Sora(30mg/kg)+Lef(25mg/kg)	Lef(50mg/kg)	Sora(30mg/kg)+Lef(50mg/kg)
	2.1	0.6	1.4	0.6	0.5	0.09
	1.1	1	0.4	0.2	0.4	0.08
	0.8	0.4	1	0.6	0.7	0.05
	0.9	0.5	0.6	0.1	0.7	0.08
	0.7	0.2	1	0.1	0.5	0.04
	1.5	0.4	1.1	0.6	0.3	0.02
	Fig.2G
	HepG2-derived xenografts
	Vehicle	Sora(30mg/kg)	Lef(25mg/kg)	Sora(30mg/kg)+Lef(25mg/kg)	Lef(50mg/kg)	Sora(30mg/kg)+Lef(50mg/kg)
	44.87	26.92	31.58	18.64	15.65	12.21
	50.31	25	29.41	16.67	16.39	12.57
	42.42	26.67	27.45	14.75	19.26	9.74
	39.06	27.46	26	16.03	20.83	10.59
	41.67	21.05	29.46	19.39	17.78	11.24
	51.72	23.58	28.16	18.06	23.81	12.31

## Sheet: Data-Fig.3
	Fig.3B
	HepG2
	Ctr	Sora(5μM)	Lef(20μM)	Sora(5μM)+Lef(20μM)
	122	65	45	18
	135	72	39	22
	98	58	42	25
	Fig.3C
	HepG2				HCCLM3
	Ctr	Sora(5μM)	Lef(20μM)	Sora(5μM)+Lef(20μM)	Ctr	Sora(5μM)	Lef(20μM)	Sora(5μM)+Lef(20μM)
	98.97	93.1	70.27	76.3	100.57	87.98	90.27	69.85
	100.11	92.93	68.8	73.21	99.81	86.26	86.45	70.42
	100.92	95.05	68.32	74.18	99.62	86.07	83.4	69.66
	Fig.3D
	HepG2				HCCLM3
	Ctr	Sora(5μM)	Lef(20μM)	Sora(5μM)+Lef(20μM)	Ctr	Sora(5μM)	Lef(20μM)	Sora(5μM)+Lef(20μM)
	94.52	74.42	32.96	26.22	130.49	13.72	18.74	24.47
	117.59	57.38	43.49	10.21	65.7	34.84	13.76	13.11
	87.89	72.64	42.15	9.33	103.81	37.47	36.58	11.98
	Fig.3E
	HepG2				HCCLM3
	Ctr	Sora(5μM)	Lef(20μM)	Sora(5μM)+Lef(20μM)	Ctr	Sora(5μM)	Lef(20μM)	Sora(5μM)+Lef(20μM)
	100	135.28	103.06	252.55	100	160.52	105.9	287.45
	100	165.59	57.56	216.85	100	141.46	107.24	217.21
	100	137.61	102.03	193.5	100	139.06	104.01	213.49
	Fig.3F
	HepG2
	Ctrl				NAC(5mM)
	Ctr	Sora(5μM)	Lef(20μM)	Sora(5μM)+Lef(20μM)	Ctr	Sora(5μM)	Lef(20μM)	Sora(5μM)+Lef(20μM)
	96.1	80.68	92.55	64.82	113.77	102.49	104	93.54
	108.64	82.47	94.45	65.06	111.56	123.68	102.78	101.97
	95.26	82.53	89.58	62.41	117.36	103	112.47	100.61
	Fig.3G
	HepG2
	Time(minutes)	Ctr			Sora(5μM)			Lef(20μM)			Sora(5μM)+Lef(20μM)
	1.30691	88.5054	66.9781	104.64	13.7852	24.579	25.6326	30.9453	26.7679	34.8429	7.86076	7.10218	7.57452
	7.79358	85.8983	62.8998	96.8295	13.0024	20.5332	24.1333	27.604	24.939	30.0203	7.80213	7.21136	6.9477
	14.2862	84.9183	60.7573	94.5296	12.0656	20.0354	23.1643	26.7755	23.8004	31.7963	7.21587	7.04528	5.7461
	20.8504	51.8397	33.4604	52.6919	9.58048	15.6768	21.7614	15.5904	15.0708	21.0502	6.3928	2.5567	3.69835
	27.341	49.6541	33.1962	52.6854	10.668	16.5553	23.6692	15.3961	14.2243	15.4955	6.58691	4.13847	7.00351
	33.8215	49.46	32.629	52.3183	10.2572	15.9455	22.7518	14.9247	14.0374	15.6446	5.98521	4.40136	6.34939
	40.3757	124.645	79.7343	138.879	12.8043	18.9261	25.1812	35.2189	31.2001	42.6397	9.17808	8.57146	8.14582
	46.8642	117.213	72.1446	128.806	13.8705	19.285	25.0668	29.7547	27.3516	36.5273	9.54677	8.93308	7.04952
	53.3541	111.472	66.0799	118.419	10.7899	17.4025	22.9493	26.3842	24.5301	32.2321	7.14799	6.84532	7.93753
	59.9196	40.485	25.8151	42.5896	7.04909	10.8199	14.5758	10.8026	12.0676	11.1431	5.3193	0.95015	5.0649
	66.405	39.9016	25.3969	41.8672	8.06623	11.3562	14.6727	10.7612	10.9011	11.9518	3.71977	0.919817	4.30504
	72.8941	39.0946	25.0699	41.4326	7.33354	10.7947	14.1577	10.5214	9.73559	11.0418	4.04326	0.46143	5.8737
	Fig.3G
	HepG2
	Basal Respiration OCR				Maximal Respiration				Proton Leak				ATP Production
	Ctr	Sora(5μM)	Lef(20μM)	Sora(5μM)+Lef(20μM)	Ctr	Sora(5μM)	Lef(20μM)	Sora(5μM)+Lef(20μM)	Ctr	Sora(5μM)	Lef(20μM)	Sora(5μM)+Lef(20μM)	Ctr	Sora(5μM)	Lef(20μM)	Sora(5μM)+Lef(20μM)
	45.82	4.73	16.25	3.5	85.55	5.47	24.7	5.46	10.37	2.25	4.4	2.67	35.46	2.49	11.85	0.82
	35.69	9.24	14.06	6.13	54.66	8.13	21.46	7.65	7.56	4.88	4.3	1.64	28.13	4.36	9.76	4.49
	53.1	9.01	20.75	1.44	97.45	11.02	31.6	3.84	10.89	7.6	4.6	-0.61	42.21	1.4	16.15	2.05

## Sheet: Data-Fig.4
	Fig.4B
	HepG2
	Ctrl	Sor(5μM)	Lef(10μM)	Sor(5μM)+Lef(10μM)	Lef(20μM)	Sor(5μM)+Lef(20μM)
	118.65	199.54	49.37	71.28	24.26	56.51
	91.81	138.19	29.15	69.1	13.65	57.9
	91.81	112.25	24.01	57.5	59.12	24.86
	Fig.4C
	HepG2-derived xenografts
	Vehicle	Sora(30mg/kg)	Lef(25mg/kg)	Sora(30mg/kg)+Lef(25mg/kg)	Lef(50mg/kg)	Sora(30mg/kg)+Lef(50mg/kg)
	122.14	158.95	123.42	72.13	31.83	34.59
	41.28	91.29	79.75	76.5	22.74	51.35
	156.76	278.67	127.33	104.14	43.79	39.6
	98.87	157.85	82.28	68.47	31.18	18.41
	63.23	213.4	123.42	72.38	49.26	46.44
	92.89	73.13	34.35	23.63	20.5	42.89
	Fig.4J
	HCC patients treated with sorafenib
	Sorafenib responders	Sorafenib non-responders
	80.9208	254.208
	78.1256	83.2175
	79.1972	217.05
	80.3835	350.704
	79.5204	510.019
	89.3067	360.259
	357.71	395.815
	708.609	409.195
	184.27	551.219
	81.6552	665.104
	83.5494	381.807
	81.4549	672.375
	500.06	444.478
	88.1703	405.261
	146.854	463.377
	81.3418	94.3789
	110.393	583.875
	181.771	348.802
	244.874	407.067
	515.972	517.469
	81.7181	716.572
		346.761
		504.953
		268.1
		887.139
		344.361
		492.054
		683.195
		547.539
		388.2
		193.166
		387.576
		373.159
		932.992
		79.8632
		1047.43
		286.1
		568.416
		894.875
		282.007
		428.315
		847.263
		465.672
		81.3519
		437.633
		482.978
	Fig.4L
	HepG2
	siNC	siNC+Sora(5μM)	siMRPL12#1	siMRPL12#1+Sora(5μM)	siMRPL12#2	siMRPL12#2+Sora(5μM)
	101.66	85.23	89.04	59.84	91.37	72
	104.43	78.31	91.61	64.18	88.63	72.35
	93.91	77.28	88.87	60.31	85.41	71.98
	Fig.4N
	HepG2
	Ctrl	Sora(5μM)	Sora(5μM)+Lef(20μM)	MRPL12	MRPL12+Sora(5μM)	MRPL12+Sora(5μM)+Lef(20μM)
	99.13	82.1	59.05	98.73	93.15	73.12
	98.15	80.26	57.53	95.21	86.82	92.37
	102.72	78.96	57.96	80.06	76.05	81.93
	Fig.4O
	HepG2
	siNC	siNC+Sora(5μM)	siMRPL12	siMRPL12+Sora(5μM)
	110.2	163.41	147.74	240.39
	103.4	152.98	137.69	230.84
	86.4	132.55	113.61	203.88
	Fig.4P
	HepG2
	Ctrl	Sora(5μM)	Lef(20μM)	Sora(5μM)+Lef(20μM)	MRPL12+Sora(5μM)	MRPL12+Sora(5μM)+Lef(20μM)
	112.692	174.775	101.325	234.161	177.406	184.172
	92.308	148.922	79.074	208.979	155.23	163.499
	95	154.479	81.337	212.361	158.613	167.634

## Sheet: Data-Fig.5
	Fig.5F
	ILF3WT								ILF3V575A								ILF3A99E
	Time(s)	50μM	100μM	200μM	400μM	600μM	800μM	1000μM	Time(s)	50μM	100μM	200μM	400μM	600μM	800μM	1000μM	Time(s)	50μM	100μM	200μM	400μM	600μM	800μM	1000μM
	960.02	0.007564	0.018271	0.025205	0.042109	0.044665	0.049866	0.066506	960.02	0.012	0.03	0.021	0.054	0.064	0.086	0.088	960	-1.714	-1.711	-1.713	-1.713	-1.713	-1.724	-1.681
	960.22	0.007121	0.017356	0.02503	0.042564	0.046967	0.053908	0.071085	960.22	0.012	0.028	0.021	0.056	0.069	0.092	0.097	960.2	-1.497	-1.495	-1.498	-1.498	-1.498	-1.528	-1.471
	960.42	0.007249	0.017387	0.025049	0.043317	0.049723	0.058578	0.077204	960.42	0.013	0.028	0.022	0.059	0.076	0.099	0.105	960.4	-1.269	-1.267	-1.274	-1.274	-1.274	-1.322	-1.25
	960.62	0.006966	0.017317	0.025765	0.044443	0.052282	0.063182	0.082398	960.62	0.013	0.026	0.022	0.062	0.082	0.105	0.113	960.6	-1.038	-1.036	-1.046	-1.046	-1.046	-1.112	-1.026
	960.82	0.007041	0.016918	0.02627	0.045159	0.054521	0.067842	0.087587	960.82	0.013	0.024	0.023	0.064	0.087	0.111	0.121	960.8	-0.809	-0.809	-0.821	-0.821	-0.821	-0.904	-0.804
	961.02	0.006566	0.016269	0.026355	0.045292	0.0565	0.072109	0.091457	961.02	0.014	0.024	0.024	0.067	0.093	0.117	0.129	961	-0.591	-0.591	-0.605	-0.605	-0.605	-0.706	-0.592
	961.22	0.006461	0.01619	0.027243	0.046129	0.058397	0.076254	0.095386	961.22	0.015	0.023	0.025	0.069	0.097	0.122	0.135	961.2	-0.391	-0.392	-0.408	-0.408	-0.408	-0.522	-0.396
	961.42	0.006816	0.01633	0.02802	0.047218	0.060112	0.079258	0.098297	961.42	0.015	0.022	0.024	0.071	0.102	0.125	0.139	961.4	-0.216	-0.217	-0.234	-0.234	-0.234	-0.36	-0.224
	961.62	0.00756	0.016743	0.028363	0.047575	0.062156	0.08143	0.100497	961.62	0.016	0.022	0.024	0.073	0.104	0.127	0.143	961.6	-0.071	-0.073	-0.091	-0.091	-0.091	-0.226	-0.082
	961.82	0.008021	0.016809	0.028265	0.047947	0.063177	0.08248	0.10146	961.82	0.016	0.022	0.024	0.074	0.106	0.129	0.145	961.8	0.034	0.031	0.013	0.013	0.013	-0.126	0.023
	962.02	0.008246	0.016809	0.028693	0.048137	0.063227	0.082432	0.101016	962.02	0.016	0.023	0.023	0.075	0.105	0.129	0.145	962	0.094	0.091	0.073	0.073	0.073	-0.066	0.085
	962.22	0.009136	0.01695	0.029486	0.048183	0.062785	0.081812	0.099653	962.22	0.017	0.024	0.024	0.075	0.105	0.128	0.142	962.2	0.101	0.097	0.08	0.08	0.08	-0.054	0.096
	962.42	0.009744	0.017546	0.029575	0.049014	0.062167	0.081602	0.098686	962.42	0.017	0.025	0.025	0.075	0.105	0.127	0.141	962.4	0.038	0.034	0.018	0.018	0.018	-0.113	0.034
	962.62	0.009577	0.017473	0.028894	0.04922	0.06119	0.080634	0.098166	962.62	0.017	0.024	0.025	0.075	0.104	0.126	0.14	962.6	-0.067	-0.071	-0.086	-0.086	-0.086	-0.216	-0.07
	962.82	0.009504	0.017375	0.028997	0.049513	0.061159	0.080825	0.097981	962.82	0.016	0.024	0.025	0.075	0.104	0.125	0.14	962.8	-0.073	-0.078	-0.093	-0.093	-0.093	-0.22	-0.075
	963.02	0.009584	0.017484	0.029309	0.050089	0.060361	0.080704	0.098427	963.02	0.015	0.023	0.025	0.074	0.103	0.125	0.139	963	-0.073	-0.078	-0.093	-0.093	-0.093	-0.219	-0.076
	963.22	0.009517	0.017377	0.029351	0.050296	0.059862	0.080312	0.098899	963.22	0.015	0.024	0.026	0.074	0.103	0.125	0.139	963.2	-0.073	-0.078	-0.093	-0.093	-0.093	-0.219	-0.077
	963.42	0.009323	0.018022	0.028912	0.050778	0.060651	0.080497	0.099646	963.42	0.016	0.024	0.027	0.074	0.103	0.124	0.139	963.4	-0.073	-0.079	-0.093	-0.093	-0.093	-0.219	-0.077
	963.62	0.009361	0.017951	0.028547	0.050298	0.060595	0.080889	0.100399	963.62	0.015	0.024	0.027	0.074	0.103	0.124	0.139	963.6	-0.074	-0.079	-0.094	-0.094	-0.094	-0.219	-0.077
	963.82	0.009045	0.017932	0.02822	0.050997	0.061807	0.081135	0.10142	963.82	0.016	0.024	0.027	0.075	0.103	0.124	0.139	963.8	-0.074	-0.079	-0.095	-0.095	-0.095	-0.219	-0.078
	964.02	0.008583	0.017051	0.027744	0.04999	0.061488	0.080848	0.101373	964.02	0.017	0.025	0.028	0.074	0.103	0.125	0.139	964	-0.075	-0.079	-0.095	-0.095	-0.095	-0.219	-0.078
	964.22	0.007803	0.016643	0.02745	0.048758	0.061646	0.080209	0.100789	964.22	0.016	0.025	0.028	0.074	0.104	0.125	0.139	964.2	-0.076	-0.08	-0.095	-0.095	-0.095	-0.219	-0.078
	964.42	0.007748	0.01672	0.02709	0.047921	0.062025	0.08017	0.101526	964.42	0.016	0.025	0.027	0.074	0.104	0.126	0.139	964.4	-0.077	-0.08	-0.095	-0.095	-0.095	-0.219	-0.078
	964.62	0.006992	0.016014	0.027602	0.047477	0.062021	0.080006	0.100624	964.62	0.016	0.024	0.027	0.073	0.104	0.125	0.139	964.6	-0.078	-0.079	-0.096	-0.096	-0.096	-0.219	-0.079
	964.82	0.006725	0.015358	0.027191	0.046396	0.061724	0.080497	0.100449	964.82	0.016	0.024	0.028	0.073	0.104	0.125	0.139	964.8	-0.078	-0.079	-0.095	-0.095	-0.095	-0.219	-0.078
	965.02	0.006314	0.015549	0.027274	0.046082	0.061801	0.080599	0.099979	965.02	0.016	0.024	0.028	0.073	0.104	0.125	0.14	965	-0.079	-0.079	-0.095	-0.095	-0.095	-0.22	-0.078
	965.22	0.006954	0.016748	0.028816	0.046632	0.062159	0.08141	0.100871	965.22	0.015	0.023	0.027	0.073	0.103	0.125	0.139	965.2	-0.08	-0.08	-0.096	-0.096	-0.096	-0.22	-0.078
	965.42	0.007389	0.017522	0.028611	0.046827	0.062915	0.081295	0.100429	965.42	0.015	0.023	0.026	0.073	0.103	0.123	0.138	965.4	-0.08	-0.08	-0.095	-0.095	-0.095	-0.22	-0.078
	965.62	0.007416	0.017408	0.027994	0.04659	0.063273	0.081246	0.099876	965.62	0.014	0.021	0.025	0.073	0.101	0.122	0.137	965.6	-0.081	-0.08	-0.095	-0.095	-0.095	-0.22	-0.078
	965.82	0.007167	0.017616	0.027909	0.046894	0.062761	0.081356	0.099395	965.82	0.013	0.021	0.024	0.073	0.102	0.123	0.137	965.8	-0.081	-0.08	-0.096	-0.096	-0.096	-0.22	-0.078
	966.02	0.006895	0.017782	0.028342	0.047413	0.062246	0.081729	0.099334	966.02	0.013	0.021	0.024	0.073	0.101	0.123	0.137	966	-0.081	-0.08	-0.096	-0.096	-0.096	-0.22	-0.078
	966.22	0.00737	0.018354	0.028893	0.048094	0.062354	0.082654	0.100107	966.22	0.013	0.021	0.025	0.073	0.101	0.124	0.137	966.2	-0.081	-0.08	-0.096	-0.096	-0.096	-0.22	-0.077
	966.42	0.006613	0.018737	0.028783	0.049167	0.062455	0.083143	0.100395	966.42	0.012	0.02	0.025	0.073	0.099	0.124	0.137	966.4	-0.081	-0.08	-0.096	-0.096	-0.096	-0.22	-0.077
	966.62	0.006879	0.018953	0.029014	0.049583	0.062291	0.083508	0.100815	966.62	0.012	0.02	0.024	0.073	0.099	0.124	0.136	966.6	-0.081	-0.08	-0.096	-0.096	-0.096	-0.22	-0.076
	966.82	0.006774	0.019467	0.030272	0.050244	0.062661	0.084098	0.101725	966.82	0.01	0.02	0.024	0.072	0.098	0.123	0.136	966.8	-0.08	-0.08	-0.097	-0.097	-0.097	-0.22	-0.076
	967.02	0.00753	0.020069	0.030772	0.051306	0.062515	0.084671	0.102505	967.02	0.01	0.019	0.023	0.071	0.097	0.123	0.136	967	-0.08	-0.08	-0.097	-0.097	-0.097	-0.219	-0.076
	967.22	0.008058	0.020437	0.030574	0.052409	0.063205	0.085514	0.103847	967.22	0.011	0.019	0.023	0.071	0.097	0.123	0.137	967.2	-0.079	-0.08	-0.097	-0.097	-0.097	-0.22	-0.075
	967.42	0.008127	0.019828	0.030143	0.052493	0.063475	0.085627	0.103562	967.42	0.011	0.019	0.022	0.07	0.098	0.123	0.136	967.4	-0.079	-0.08	-0.096	-0.096	-0.096	-0.22	-0.075
	967.62	0.008203	0.019642	0.030079	0.051852	0.063205	0.085676	0.102992	967.62	0.011	0.019	0.022	0.069	0.098	0.124	0.137	967.6	-0.079	-0.079	-0.096	-0.096	-0.096	-0.22	-0.076
	967.82	0.008364	0.019756	0.029997	0.052587	0.063627	0.085211	0.102935	967.82	0.012	0.02	0.022	0.069	0.098	0.123	0.136	967.8	-0.079	-0.078	-0.096	-0.096	-0.096	-0.219	-0.076
	968.02	0.008486	0.018702	0.029664	0.051848	0.06305	0.08426	0.102316	968.02	0.011	0.019	0.021	0.067	0.098	0.122	0.136	968	-0.079	-0.078	-0.095	-0.095	-0.095	-0.218	-0.076
	968.22	0.008428	0.018609	0.029311	0.051887	0.063234	0.08414	0.102044	968.22	0.011	0.018	0.019	0.066	0.098	0.122	0.135	968.2	-0.079	-0.078	-0.095	-0.095	-0.095	-0.218	-0.076
	968.42	0.008963	0.018237	0.02959	0.052363	0.063611	0.084012	0.10231	968.42	0.012	0.017	0.019	0.066	0.098	0.121	0.135	968.4	-0.078	-0.077	-0.094	-0.094	-0.094	-0.218	-0.076
	968.62	0.00928	0.01832	0.030241	0.052565	0.063591	0.083813	0.102462	968.62	0.011	0.017	0.019	0.066	0.098	0.12	0.135	968.6	-0.078	-0.077	-0.094	-0.094	-0.094	-0.217	-0.075
	968.82	0.009741	0.018249	0.030057	0.052582	0.063273	0.084008	0.102847	968.82	0.011	0.016	0.019	0.066	0.097	0.119	0.134	968.8	-0.079	-0.078	-0.095	-0.095	-0.095	-0.218	-0.075
	969.02	0.009661	0.01878	0.030276	0.052998	0.06307	0.084237	0.102766	969.02	0.012	0.016	0.019	0.066	0.097	0.12	0.134	969	-0.079	-0.078	-0.095	-0.095	-0.095	-0.218	-0.075
	969.22	0.009445	0.019041	0.030057	0.052644	0.062465	0.084394	0.102324	969.22	0.012	0.015	0.018	0.066	0.097	0.12	0.133	969.2	-0.079	-0.078	-0.095	-0.095	-0.095	-0.218	-0.076
	969.42	0.008499	0.01866	0.028705	0.052237	0.061946	0.083903	0.101466	969.42	0.012	0.014	0.019	0.066	0.097	0.12	0.132	969.4	-0.079	-0.078	-0.096	-0.096	-0.096	-0.218	-0.075
	969.62	0.007787	0.017871	0.027569	0.051698	0.061806	0.0835	0.101441	969.62	0.012	0.014	0.017	0.067	0.097	0.12	0.133	969.6	-0.08	-0.078	-0.096	-0.096	-0.096	-0.218	-0.075
	969.82	0.007288	0.018307	0.027229	0.051303	0.061473	0.083481	0.101888	969.82	0.012	0.016	0.018	0.068	0.098	0.121	0.134	969.8	-0.08	-0.079	-0.097	-0.097	-0.097	-0.218	-0.075
	970.02	0.00669	0.018304	0.026803	0.051963	0.061225	0.083774	0.102432	970.02	0.013	0.016	0.019	0.068	0.097	0.122	0.135	970	-0.082	-0.08	-0.098	-0.098	-0.098	-0.218	-0.076
	970.22	0.006832	0.018351	0.026672	0.052027	0.061529	0.083791	0.102675	970.22	0.014	0.017	0.02	0.07	0.098	0.123	0.135	970.2	-0.081	-0.08	-0.099	-0.099	-0.099	-0.218	-0.075
	970.42	0.005886	0.017909	0.026107	0.051525	0.061046	0.083628	0.102399	970.42	0.014	0.018	0.02	0.07	0.099	0.123	0.135	970.4	-0.081	-0.08	-0.099	-0.099	-0.099	-0.218	-0.074
	970.62	0.005645	0.017333	0.026016	0.050919	0.060273	0.083249	0.102196	970.62	0.014	0.018	0.02	0.07	0.098	0.124	0.135	970.6	-0.081	-0.08	-0.1	-0.1	-0.1	-0.219	-0.074
	970.82	0.00564	0.017586	0.026328	0.05147	0.060837	0.083397	0.102276	970.82	0.014	0.018	0.02	0.07	0.098	0.124	0.135	970.8	-0.082	-0.08	-0.099	-0.099	-0.099	-0.219	-0.074
	971.02	0.006204	0.017737	0.026616	0.05174	0.061261	0.083853	0.102108	971.02	0.015	0.019	0.021	0.07	0.098	0.124	0.136	971	-0.081	-0.08	-0.098	-0.098	-0.098	-0.218	-0.074
	971.22	0.006099	0.017192	0.026455	0.05172	0.061977	0.084386	0.102644	971.22	0.015	0.02	0.021	0.069	0.098	0.124	0.136	971.2	-0.081	-0.08	-0.097	-0.097	-0.097	-0.217	-0.074
	971.42	0.005976	0.01684	0.026355	0.051392	0.061695	0.083312	0.101983	971.42	0.015	0.02	0.02	0.069	0.099	0.124	0.136	971.4	-0.081	-0.08	-0.097	-0.097	-0.097	-0.218	-0.074
	971.62	0.005795	0.01739	0.027043	0.051401	0.061288	0.083088	0.1018	971.62	0.015	0.02	0.021	0.068	0.099	0.124	0.136	971.6	-0.081	-0.079	-0.097	-0.097	-0.097	-0.218	-0.075
	971.82	0.005912	0.017158	0.027242	0.051426	0.060888	0.082878	0.102279	971.82	0.014	0.021	0.02	0.068	0.099	0.124	0.136	971.8	-0.081	-0.08	-0.096	-0.096	-0.096	-0.218	-0.075
	972.02	0.006314	0.017069	0.028321	0.051473	0.061269	0.083158	0.102415	972.02	0.015	0.021	0.02	0.067	0.099	0.124	0.136	972	-0.081	-0.08	-0.095	-0.095	-0.095	-0.218	-0.074
	972.22	0.006382	0.017591	0.029178	0.052434	0.06179	0.083315	0.102327	972.22	0.015	0.021	0.021	0.067	0.099	0.123	0.136	972.2	-0.08	-0.08	-0.096	-0.096	-0.096	-0.218	-0.075
	972.42	0.007022	0.018084	0.030522	0.052271	0.06259	0.083351	0.10235	972.42	0.014	0.021	0.022	0.068	0.099	0.123	0.136	972.4	-0.08	-0.081	-0.095	-0.095	-0.095	-0.217	-0.075
	972.62	0.006935	0.017663	0.030039	0.051618	0.062417	0.082908	0.101349	972.62	0.014	0.02	0.021	0.067	0.098	0.123	0.135	972.6	-0.081	-0.081	-0.095	-0.095	-0.095	-0.218	-0.076
	972.82	0.006526	0.018149	0.029853	0.051165	0.06217	0.083078	0.100727	972.82	0.014	0.02	0.021	0.068	0.098	0.123	0.135	972.8	-0.081	-0.081	-0.096	-0.096	-0.096	-0.218	-0.077
	973.02	0.006284	0.01904	0.02968	0.050635	0.062109	0.083308	0.100925	973.02	0.014	0.019	0.021	0.068	0.098	0.124	0.135	973	-0.081	-0.081	-0.095	-0.095	-0.095	-0.218	-0.077
	973.22	0.005793	0.019641	0.029695	0.049922	0.062615	0.08329	0.101064	973.22	0.013	0.018	0.02	0.067	0.097	0.123	0.134	973.2	-0.082	-0.081	-0.096	-0.096	-0.096	-0.218	-0.078
	973.42	0.005481	0.019552	0.029543	0.049679	0.062708	0.083006	0.101867	973.42	0.013	0.019	0.02	0.068	0.098	0.123	0.134	973.4	-0.082	-0.081	-0.096	-0.096	-0.096	-0.218	-0.078
	973.62	0.005064	0.019415	0.029014	0.049199	0.06239	0.082561	0.101924	973.62	0.012	0.018	0.019	0.068	0.098	0.122	0.134	973.6	-0.082	-0.082	-0.096	-0.096	-0.096	-0.218	-0.078
	973.82	0.005073	0.019286	0.028439	0.049115	0.061464	0.08223	0.101236	973.82	0.012	0.019	0.019	0.068	0.098	0.121	0.134	973.8	-0.083	-0.082	-0.096	-0.096	-0.096	-0.218	-0.078
	974.02	0.005009	0.019668	0.027556	0.04933	0.061197	0.082658	0.101055	974.02	0.012	0.018	0.019	0.069	0.098	0.121	0.134	974	-0.083	-0.083	-0.097	-0.097	-0.097	-0.219	-0.078
	974.22	0.004727	0.018584	0.026698	0.048411	0.060598	0.082223	0.100228	974.22	0.011	0.017	0.018	0.068	0.097	0.121	0.133	974.2	-0.083	-0.082	-0.098	-0.098	-0.098	-0.218	-0.077
	974.42	0.003618	0.017602	0.025451	0.047779	0.059273	0.081531	0.099886	974.42	0.01	0.017	0.018	0.069	0.097	0.121	0.134	974.4	-0.083	-0.082	-0.098	-0.098	-0.098	-0.218	-0.077
	974.62	0.004227	0.0176	0.025437	0.048253	0.058721	0.081931	0.099507	974.62	0.009	0.015	0.017	0.068	0.095	0.12	0.133	974.6	-0.083	-0.082	-0.099	-0.099	-0.099	-0.218	-0.077
	974.82	0.005186	0.018078	0.025201	0.049279	0.059846	0.083428	0.100509	974.82	0.009	0.015	0.017	0.069	0.095	0.12	0.133	974.8	-0.083	-0.082	-0.098	-0.098	-0.098	-0.217	-0.077
	975.02	0.005435	0.017863	0.025139	0.049598	0.060431	0.084128	0.101114	975.02	0.008	0.015	0.016	0.068	0.094	0.119	0.132	975	-0.083	-0.082	-0.098	-0.098	-0.098	-0.217	-0.077
	975.22	0.005606	0.017446	0.024741	0.050015	0.05967	0.084658	0.102051	975.22	0.008	0.014	0.016	0.068	0.094	0.12	0.131	975.2	-0.083	-0.081	-0.098	-0.098	-0.098	-0.217	-0.076
	975.42	0.005657	0.017276	0.02423	0.049278	0.059	0.083711	0.102079	975.42	0.008	0.014	0.016	0.068	0.095	0.12	0.132	975.4	-0.083	-0.082	-0.098	-0.098	-0.098	-0.218	-0.076
	975.62	0.005483	0.016884	0.023985	0.048489	0.058207	0.083077	0.101258	975.62	0.008	0.014	0.015	0.068	0.095	0.12	0.133	975.6	-0.083	-0.082	-0.098	-0.098	-0.098	-0.218	-0.075
	975.82	0.006423	0.016663	0.024308	0.04846	0.058467	0.083222	0.101212	975.82	0.009	0.014	0.016	0.069	0.095	0.121	0.134	975.8	-0.083	-0.081	-0.097	-0.097	-0.097	-0.217	-0.075
	976.02	0.00643	0.016355	0.024731	0.048523	0.05871	0.083063	0.100299	976.02	0.01	0.014	0.016	0.069	0.095	0.122	0.135	976	-0.082	-0.081	-0.096	-0.096	-0.096	-0.217	-0.074
	976.22	0.005759	0.015329	0.024089	0.048326	0.058663	0.081471	0.099398	976.22	0.011	0.013	0.017	0.069	0.094	0.122	0.135	976.2	-0.083	-0.081	-0.097	-0.097	-0.097	-0.217	-0.074
	976.42	0.006052	0.014914	0.023806	0.047081	0.058715	0.081386	0.099235	976.42	0.011	0.012	0.017	0.069	0.093	0.122	0.134	976.4	-0.083	-0.082	-0.096	-0.096	-0.096	-0.217	-0.073
	976.62	0.00623	0.014826	0.023259	0.04685	0.059152	0.081598	0.099197	976.62	0.011	0.013	0.016	0.069	0.093	0.122	0.134	976.6	-0.083	-0.082	-0.096	-0.096	-0.096	-0.217	-0.073
	976.82	0.006218	0.01539	0.024165	0.046289	0.059705	0.082362	0.100389	976.82	0.011	0.013	0.016	0.069	0.093	0.122	0.134	976.8	-0.084	-0.082	-0.095	-0.095	-0.095	-0.217	-0.074
	977.02	0.006447	0.015448	0.024597	0.046324	0.06003	0.08238	0.100627	977.02	0.011	0.013	0.016	0.068	0.093	0.122	0.133	977	-0.083	-0.081	-0.094	-0.094	-0.094	-0.217	-0.073
	977.22	0.00672	0.015214	0.025082	0.04657	0.060643	0.082224	0.099857	977.22	0.012	0.014	0.016	0.067	0.093	0.122	0.134	977.2	-0.084	-0.081	-0.094	-0.094	-0.094	-0.217	-0.074
	977.42	0.006792	0.015003	0.025563	0.04704	0.059905	0.081939	0.099844	977.42	0.012	0.014	0.016	0.067	0.093	0.121	0.134	977.4	-0.083	-0.081	-0.093	-0.093	-0.093	-0.217	-0.073
	977.62	0.006662	0.015611	0.025227	0.046741	0.059472	0.081751	0.099117	977.62	0.012	0.013	0.016	0.067	0.093	0.121	0.134	977.6	-0.083	-0.08	-0.094	-0.094	-0.094	-0.217	-0.072
	977.82	0.006886	0.015814	0.024342	0.046587	0.05952	0.081566	0.098689	977.82	0.012	0.013	0.016	0.068	0.094	0.122	0.134	977.8	-0.084	-0.08	-0.094	-0.094	-0.094	-0.217	-0.073
	978.02	0.007095	0.016722	0.024765	0.047285	0.059992	0.082709	0.099873	978.02	0.011	0.013	0.016	0.069	0.094	0.122	0.135	978	-0.084	-0.08	-0.094	-0.094	-0.094	-0.217	-0.072
	978.22	0.006553	0.015938	0.024876	0.047622	0.060065	0.081984	0.100179	978.22	0.01	0.013	0.015	0.068	0.092	0.122	0.134	978.2	-0.085	-0.08	-0.095	-0.095	-0.095	-0.217	-0.073
	978.42	0.006321	0.016342	0.025635	0.048298	0.060591	0.082755	0.10062	978.42	0.01	0.013	0.014	0.069	0.093	0.122	0.134	978.4	-0.084	-0.08	-0.095	-0.095	-0.095	-0.218	-0.073
	978.62	0.006565	0.016597	0.026316	0.048954	0.061214	0.083784	0.100841	978.62	0.01	0.014	0.014	0.068	0.093	0.122	0.134	978.6	-0.084	-0.079	-0.095	-0.095	-0.095	-0.218	-0.072
	978.82	0.006755	0.015851	0.026671	0.049624	0.062485	0.084994	0.101421	978.82	0.01	0.014	0.015	0.068	0.095	0.123	0.134	978.8	-0.083	-0.079	-0.094	-0.094	-0.094	-0.217	-0.071
	979.02	0.006582	0.015574	0.027067	0.049756	0.062639	0.084531	0.101253	979.02	0.011	0.014	0.014	0.067	0.095	0.124	0.134	979	-0.082	-0.079	-0.095	-0.095	-0.095	-0.217	-0.071
	979.22	0.005961	0.015616	0.027677	0.049571	0.062123	0.083943	0.101037	979.22	0.012	0.015	0.014	0.068	0.096	0.125	0.135	979.2	-0.082	-0.077	-0.094	-0.094	-0.094	-0.217	-0.07
	979.42	0.005923	0.015666	0.027883	0.048915	0.062727	0.083137	0.100483	979.42	0.013	0.016	0.013	0.068	0.096	0.125	0.136	979.4	-0.081	-0.077	-0.094	-0.094	-0.094	-0.217	-0.07
	979.62	0.005375	0.015632	0.027998	0.049006	0.062623	0.081771	0.099739	979.62	0.014	0.016	0.014	0.069	0.097	0.126	0.136	979.6	-0.08	-0.076	-0.093	-0.093	-0.093	-0.216	-0.07
	979.82	0.005002	0.015372	0.028412	0.048568	0.061971	0.081005	0.099671	979.82	0.015	0.016	0.014	0.07	0.097	0.126	0.136	979.8	-0.079	-0.076	-0.092	-0.092	-0.092	-0.216	-0.069
	980.02	0.004603	0.015281	0.028926	0.0486	0.062065	0.080917	0.100228	980.02	0.014	0.016	0.013	0.07	0.097	0.125	0.135	980	-0.079	-0.077	-0.093	-0.093	-0.093	-0.216	-0.069
	980.22	0.004903	0.015157	0.02886	0.048943	0.062264	0.079995	0.100864	980.22	0.013	0.016	0.013	0.07	0.097	0.125	0.135	980.2	-0.08	-0.076	-0.093	-0.093	-0.093	-0.216	-0.069
	980.42	0.004456	0.014954	0.028621	0.047596	0.061392	0.080113	0.100662	980.42	0.012	0.015	0.012	0.069	0.096	0.124	0.134	980.4	-0.08	-0.077	-0.093	-0.093	-0.093	-0.217	-0.07
	980.62	0.004568	0.015027	0.028697	0.047423	0.061798	0.080574	0.101104	980.62	0.012	0.016	0.013	0.069	0.096	0.124	0.134	980.6	-0.081	-0.076	-0.093	-0.093	-0.093	-0.216	-0.07
	980.82	0.004511	0.015123	0.028858	0.047789	0.061681	0.081225	0.101018	980.82	0.011	0.015	0.013	0.068	0.095	0.123	0.134	980.8	-0.081	-0.077	-0.093	-0.093	-0.093	-0.217	-0.071
	981.02	0.005448	0.016134	0.02872	0.04843	0.061195	0.08171	0.100552	981.02	0.011	0.014	0.014	0.067	0.095	0.123	0.134	981	-0.081	-0.076	-0.093	-0.093	-0.093	-0.217	-0.071
	981.22	0.006023	0.016993	0.028267	0.048838	0.061098	0.082573	0.100583	981.22	0.01	0.014	0.014	0.067	0.095	0.122	0.135	981.2	-0.081	-0.075	-0.093	-0.093	-0.093	-0.217	-0.072
	981.42	0.006564	0.018246	0.028592	0.049548	0.061153	0.083367	0.101842	981.42	0.01	0.013	0.014	0.068	0.095	0.122	0.135	981.4	-0.081	-0.075	-0.093	-0.093	-0.093	-0.217	-0.071
	981.62	0.006881	0.018974	0.027729	0.049051	0.060979	0.083359	0.101964	981.62	0.009	0.013	0.015	0.068	0.095	0.122	0.136	981.6	-0.082	-0.075	-0.094	-0.094	-0.094	-0.216	-0.071
	981.82	0.006611	0.019184	0.027123	0.048881	0.06069	0.08333	0.102487	981.82	0.009	0.013	0.014	0.069	0.095	0.122	0.135	981.8	-0.083	-0.075	-0.094	-0.094	-0.094	-0.216	-0.071
	982.02	0.006378	0.019633	0.026835	0.048882	0.060478	0.083857	0.10302	982.02	0.009	0.013	0.015	0.069	0.095	0.122	0.136	982	-0.083	-0.076	-0.094	-0.094	-0.094	-0.216	-0.071
	982.22	0.005755	0.019165	0.026285	0.048453	0.059753	0.083425	0.102358	982.22	0.009	0.013	0.014	0.068	0.095	0.122	0.136	982.2	-0.084	-0.077	-0.094	-0.094	-0.094	-0.217	-0.071
	982.42	0.005496	0.018976	0.025823	0.048283	0.059812	0.083996	0.101669	982.42	0.009	0.013	0.014	0.068	0.096	0.123	0.136	982.4	-0.084	-0.077	-0.094	-0.094	-0.094	-0.218	-0.071
	982.62	0.004954	0.01796	0.024862	0.047638	0.059534	0.083515	0.101274	982.62	0.01	0.014	0.014	0.069	0.097	0.124	0.136	982.6	-0.084	-0.078	-0.095	-0.095	-0.095	-0.218	-0.071
	982.82	0.004603	0.017048	0.02426	0.047213	0.058927	0.083528	0.100262	982.82	0.012	0.014	0.014	0.069	0.098	0.125	0.136	982.8	-0.084	-0.078	-0.094	-0.094	-0.094	-0.218	-0.071
	983.02	0.003775	0.016536	0.024517	0.046935	0.058596	0.083219	0.100122	983.02	0.013	0.016	0.014	0.07	0.098	0.127	0.137	983	-0.085	-0.078	-0.094	-0.094	-0.094	-0.218	-0.071
	983.22	0.003848	0.016766	0.02437	0.046576	0.058396	0.0827	0.099908	983.22	0.012	0.016	0.014	0.071	0.098	0.128	0.137	983.2	-0.084	-0.078	-0.095	-0.095	-0.095	-0.218	-0.071
	983.42	0.00428	0.017355	0.024314	0.046677	0.058797	0.082645	0.099774	983.42	0.012	0.017	0.014	0.071	0.098	0.128	0.136	983.4	-0.084	-0.079	-0.095	-0.095	-0.095	-0.219	-0.071
	983.62	0.003571	0.017562	0.024028	0.046643	0.058177	0.081955	0.099538	983.62	0.013	0.016	0.014	0.071	0.098	0.128	0.136	983.6	-0.084	-0.078	-0.094	-0.094	-0.094	-0.219	-0.071
	983.82	0.003393	0.017551	0.024418	0.04616	0.057741	0.082183	0.09935	983.82	0.013	0.016	0.013	0.071	0.098	0.128	0.136	983.8	-0.084	-0.079	-0.095	-0.095	-0.095	-0.219	-0.071
	984.02	0.003696	0.016903	0.024809	0.046954	0.05877	0.082565	0.099409	984.02	0.012	0.015	0.012	0.07	0.097	0.127	0.135	984	-0.084	-0.079	-0.095	-0.095	-0.095	-0.219	-0.071
	984.22	0.003627	0.016555	0.024567	0.046863	0.059034	0.08231	0.098985	984.22	0.012	0.014	0.011	0.07	0.096	0.127	0.134	984.2	-0.084	-0.078	-0.094	-0.094	-0.094	-0.219	-0.072
	984.42	0.002855	0.016038	0.024672	0.045631	0.058649	0.082854	0.097686	984.42	0.012	0.013	0.011	0.069	0.095	0.126	0.133	984.4	-0.084	-0.078	-0.094	-0.094	-0.094	-0.218	-0.072
	984.62	0.003402	0.017067	0.025247	0.046708	0.059523	0.083681	0.098015	984.62	0.011	0.012	0.01	0.068	0.095	0.126	0.133	984.6	-0.084	-0.078	-0.094	-0.094	-0.094	-0.218	-0.072
	984.82	0.00395	0.017806	0.025485	0.047982	0.060172	0.084385	0.098191	984.82	0.01	0.011	0.01	0.067	0.094	0.125	0.132	984.8	-0.083	-0.078	-0.094	-0.094	-0.094	-0.218	-0.072
	985.02	0.004416	0.017844	0.025334	0.048365	0.060716	0.084421	0.098484	985.02	0.009	0.01	0.01	0.066	0.093	0.124	0.132	985	-0.083	-0.078	-0.094	-0.094	-0.094	-0.218	-0.071
	985.22	0.004289	0.017813	0.025366	0.048807	0.060783	0.084328	0.098189	985.22	0.008	0.01	0.009	0.066	0.093	0.124	0.132	985.2	-0.083	-0.078	-0.094	-0.094	-0.094	-0.217	-0.07
	985.42	0.004132	0.017942	0.025394	0.049092	0.061062	0.083732	0.098662	985.42	0.008	0.01	0.01	0.066	0.093	0.124	0.132	985.4	-0.083	-0.078	-0.093	-0.093	-0.093	-0.217	-0.07
	985.62	0.003335	0.017513	0.024427	0.048199	0.060393	0.082407	0.097822	985.62	0.008	0.009	0.01	0.065	0.093	0.124	0.132	985.6	-0.083	-0.078	-0.093	-0.093	-0.093	-0.216	-0.07
	985.82	0.002842	0.017	0.023804	0.047863	0.060076	0.081724	0.098319	985.82	0.007	0.009	0.01	0.064	0.093	0.123	0.132	985.8	-0.083	-0.078	-0.093	-0.093	-0.093	-0.215	-0.069
	986.02	0.00208	0.016365	0.022921	0.047248	0.059305	0.080882	0.097859	986.02	0.007	0.009	0.009	0.064	0.093	0.123	0.132	986	-0.083	-0.078	-0.094	-0.094	-0.094	-0.217	-0.07
	986.22	0.002489	0.015634	0.023617	0.047753	0.059319	0.080072	0.098297	986.22	0.006	0.008	0.008	0.063	0.092	0.123	0.132	986.2	-0.083	-0.079	-0.093	-0.093	-0.093	-0.217	-0.071
	986.42	0.002393	0.015793	0.023939	0.048201	0.059522	0.079629	0.099181	986.42	0.006	0.01	0.009	0.063	0.093	0.123	0.133	986.4	-0.085	-0.079	-0.094	-0.094	-0.094	-0.218	-0.072
	986.62	0.001744	0.014775	0.023462	0.047556	0.058693	0.079055	0.099284	986.62	0.006	0.011	0.009	0.064	0.094	0.125	0.133	986.6	-0.085	-0.079	-0.094	-0.094	-0.094	-0.218	-0.072
	986.82	0.002186	0.014946	0.023849	0.048217	0.058838	0.079268	0.099578	986.82	0.007	0.012	0.01	0.065	0.095	0.125	0.134	986.8	-0.085	-0.079	-0.093	-0.093	-0.093	-0.218	-0.072
	987.02	0.002846	0.014808	0.025018	0.04874	0.05912	0.080078	0.100887	987.02	0.007	0.013	0.011	0.066	0.095	0.127	0.136	987	-0.086	-0.08	-0.094	-0.094	-0.094	-0.219	-0.072
	987.22	0.003835	0.015548	0.025262	0.048712	0.059399	0.080055	0.101601	987.22	0.007	0.012	0.012	0.067	0.095	0.127	0.136	987.2	-0.086	-0.08	-0.094	-0.094	-0.094	-0.22	-0.073
	987.42	0.004485	0.016362	0.025764	0.048902	0.059402	0.080498	0.101969	987.42	0.007	0.012	0.012	0.067	0.094	0.127	0.136	987.4	-0.086	-0.08	-0.095	-0.095	-0.095	-0.22	-0.073
	987.62	0.00411	0.015398	0.025512	0.048208	0.058523	0.080791	0.101656	987.62	0.008	0.011	0.011	0.068	0.094	0.127	0.136	987.6	-0.085	-0.079	-0.095	-0.095	-0.095	-0.219	-0.073
	987.82	0.004374	0.014587	0.025746	0.047715	0.058969	0.080989	0.101547	987.82	0.008	0.011	0.012	0.069	0.094	0.127	0.136	987.8	-0.085	-0.079	-0.094	-0.094	-0.094	-0.219	-0.073
	988.02	0.004733	0.014195	0.026133	0.048009	0.059895	0.081845	0.101468	988.02	0.009	0.012	0.012	0.069	0.094	0.127	0.136	988	-0.084	-0.078	-0.093	-0.093	-0.093	-0.218	-0.073
	988.22	0.004575	0.014675	0.026569	0.047494	0.060294	0.08256	0.100838	988.22	0.009	0.012	0.012	0.069	0.094	0.128	0.136	988.2	-0.084	-0.078	-0.093	-0.093	-0.093	-0.218	-0.072
	988.42	0.004627	0.014488	0.02664	0.047367	0.060212	0.083024	0.100199	988.42	0.01	0.012	0.012	0.07	0.094	0.127	0.135	988.4	-0.084	-0.079	-0.094	-0.094	-0.094	-0.218	-0.072
	988.62	0.00518	0.01509	0.026794	0.047396	0.060926	0.082756	0.099818	988.62	0.009	0.011	0.011	0.07	0.094	0.127	0.135	988.6	-0.084	-0.079	-0.095	-0.095	-0.095	-0.218	-0.072
	988.82	0.005074	0.014741	0.026137	0.046741	0.060914	0.082464	0.099482	988.82	0.009	0.011	0.01	0.07	0.094	0.126	0.135	988.8	-0.083	-0.079	-0.094	-0.094	-0.094	-0.218	-0.072
	989.02	0.004788	0.014024	0.024884	0.045796	0.060399	0.082235	0.098623	989.02	0.01	0.011	0.01	0.07	0.094	0.126	0.135	989	-0.083	-0.079	-0.094	-0.094	-0.094	-0.218	-0.071
	989.22	0.00476	0.014151	0.024791	0.046181	0.059357	0.082532	0.09829	989.22	0.01	0.012	0.009	0.07	0.094	0.126	0.134	989.2	-0.082	-0.078	-0.093	-0.093	-0.093	-0.218	-0.07
	989.42	0.004026	0.013882	0.023625	0.045527	0.059176	0.082463	0.098544	989.42	0.01	0.012	0.009	0.07	0.094	0.125	0.134	989.4	-0.082	-0.078	-0.092	-0.092	-0.092	-0.218	-0.07
	989.62	0.004113	0.013056	0.023196	0.044944	0.058985	0.081986	0.098091	989.62	0.009	0.012	0.008	0.069	0.094	0.125	0.133	989.6	-0.082	-0.079	-0.093	-0.093	-0.093	-0.218	-0.07
	989.82	0.004378	0.012664	0.02324	0.045464	0.059031	0.08249	0.098656	989.82	0.007	0.011	0.008	0.067	0.093	0.124	0.132	989.8	-0.082	-0.079	-0.093	-0.093	-0.093	-0.218	-0.07
	990.02	0.004293	0.01302	0.023466	0.045077	0.059175	0.082197	0.098685	990.02	0.007	0.011	0.006	0.066	0.093	0.123	0.131	990	-0.083	-0.079	-0.094	-0.094	-0.094	-0.219	-0.07
	990.22	0.005438	0.013708	0.024301	0.045787	0.059691	0.082765	0.099698	990.22	0.007	0.012	0.005	0.065	0.093	0.122	0.131	990.2	-0.083	-0.08	-0.094	-0.094	-0.094	-0.219	-0.071
	990.42	0.004933	0.014122	0.023995	0.045969	0.059406	0.083278	0.099921	990.42	0.007	0.012	0.006	0.065	0.093	0.123	0.132	990.4	-0.083	-0.08	-0.094	-0.094	-0.094	-0.219	-0.071
	990.62	0.004833	0.014079	0.0239	0.046049	0.05949	0.08325	0.099296	990.62	0.007	0.013	0.006	0.064	0.093	0.123	0.131	990.6	-0.084	-0.08	-0.094	-0.094	-0.094	-0.22	-0.072
	990.82	0.005156	0.014406	0.02439	0.046558	0.059914	0.083316	0.099571	990.82	0.007	0.012	0.006	0.064	0.094	0.123	0.131	990.8	-0.084	-0.08	-0.094	-0.094	-0.094	-0.221	-0.072
	991.02	0.0058	0.014601	0.024373	0.046833	0.059689	0.083372	0.100373	991.02	0.006	0.012	0.006	0.063	0.093	0.123	0.131	991	-0.084	-0.08	-0.094	-0.094	-0.094	-0.221	-0.073
	991.22	0.005829	0.015035	0.024074	0.046469	0.059725	0.082988	0.100561	991.22	0.005	0.011	0.006	0.063	0.092	0.122	0.131	991.2	-0.085	-0.08	-0.095	-0.095	-0.095	-0.221	-0.073
	991.42	0.005711	0.015112	0.023475	0.046797	0.05937	0.083122	0.100392	991.42	0.005	0.011	0.006	0.063	0.091	0.122	0.131	991.4	-0.085	-0.079	-0.096	-0.096	-0.096	-0.221	-0.073
	991.62	0.004499	0.014061	0.022819	0.046481	0.058646	0.082682	0.100059	991.62	0.004	0.011	0.005	0.063	0.091	0.121	0.131	991.6	-0.084	-0.078	-0.095	-0.095	-0.095	-0.22	-0.072
	991.82	0.003532	0.013686	0.022308	0.046635	0.058867	0.082268	0.099551	991.82	0.005	0.011	0.007	0.063	0.091	0.122	0.131	991.8	-0.084	-0.078	-0.095	-0.095	-0.095	-0.22	-0.072
	992.02	0.003503	0.013072	0.022013	0.046029	0.059071	0.082023	0.098754	992.02	0.005	0.01	0.007	0.064	0.092	0.123	0.131	992	-0.085	-0.078	-0.095	-0.095	-0.095	-0.221	-0.073
	992.22	0.003126	0.013057	0.022647	0.045749	0.058676	0.081158	0.098225	992.22	0.004	0.01	0.006	0.064	0.092	0.123	0.131	992.2	-0.085	-0.078	-0.096	-0.096	-0.096	-0.22	-0.072
	992.42	0.003605	0.013088	0.022744	0.046012	0.058857	0.080904	0.098268	992.42	0.005	0.01	0.006	0.065	0.092	0.123	0.131	992.4	-0.084	-0.077	-0.096	-0.096	-0.096	-0.22	-0.073
	992.62	0.003832	0.013772	0.023321	0.045679	0.058818	0.080887	0.09805	992.62	0.005	0.01	0.007	0.064	0.093	0.123	0.132	992.6	-0.083	-0.076	-0.095	-0.095	-0.095	-0.22	-0.071
	992.82	0.003739	0.01372	0.023231	0.045818	0.057974	0.080608	0.098483	992.82	0.005	0.01	0.007	0.065	0.093	0.123	0.131	992.8	-0.084	-0.076	-0.095	-0.095	-0.095	-0.22	-0.071
	993.02	0.003971	0.013262	0.023213	0.046216	0.057507	0.080822	0.098693	993.02	0.006	0.009	0.007	0.065	0.094	0.123	0.131	993	-0.084	-0.076	-0.095	-0.095	-0.095	-0.22	-0.071
	993.22	0.004164	0.013428	0.024295	0.04711	0.057573	0.081271	0.09944	993.22	0.005	0.009	0.007	0.065	0.094	0.123	0.13	993.2	-0.083	-0.076	-0.095	-0.095	-0.095	-0.22	-0.071
	993.42	0.004013	0.013133	0.024285	0.046553	0.058238	0.081409	0.099941	993.42	0.005	0.009	0.006	0.065	0.095	0.123	0.13	993.4	-0.083	-0.076	-0.095	-0.095	-0.095	-0.221	-0.07
	993.62	0.004655	0.013418	0.024986	0.046869	0.058801	0.081473	0.100141	993.62	0.005	0.009	0.006	0.066	0.096	0.124	0.13	993.6	-0.084	-0.076	-0.096	-0.096	-0.096	-0.221	-0.071
	993.82	0.004785	0.014075	0.025333	0.047044	0.059637	0.082188	0.10117	993.82	0.005	0.008	0.005	0.065	0.095	0.125	0.13	993.8	-0.084	-0.076	-0.096	-0.096	-0.096	-0.221	-0.071
	994.02	0.004777	0.014255	0.025652	0.046188	0.060317	0.082142	0.101643	994.02	0.006	0.008	0.005	0.065	0.095	0.125	0.131	994	-0.084	-0.077	-0.095	-0.095	-0.095	-0.221	-0.071
	994.22	0.00489	0.013836	0.025883	0.045975	0.060509	0.082487	0.100907	994.22	0.006	0.009	0.005	0.065	0.095	0.125	0.131	994.2	-0.084	-0.077	-0.096	-0.096	-0.096	-0.22	-0.071
	994.42	0.003853	0.013199	0.025352	0.04537	0.06011	0.082159	0.099874	994.42	0.006	0.009	0.005	0.065	0.094	0.125	0.13	994.4	-0.084	-0.077	-0.096	-0.096	-0.096	-0.221	-0.071
	994.62	0.003594	0.013282	0.025318	0.044464	0.059738	0.081487	0.098951	994.62	0.006	0.009	0.005	0.064	0.094	0.125	0.13	994.6	-0.085	-0.076	-0.095	-0.095	-0.095	-0.221	-0.071
	994.82	0.002983	0.012962	0.024731	0.043857	0.059116	0.080397	0.098287	994.82	0.006	0.009	0.005	0.064	0.093	0.126	0.131	994.8	-0.084	-0.076	-0.095	-0.095	-0.095	-0.221	-0.07
	995.02	0.003925	0.014113	0.025076	0.044174	0.059482	0.081108	0.09871	995.02	0.006	0.009	0.004	0.064	0.092	0.125	0.131	995	-0.084	-0.076	-0.094	-0.094	-0.094	-0.221	-0.069
	995.22	0.003353	0.014319	0.024514	0.04331	0.058878	0.080968	0.098366	995.22	0.007	0.008	0.005	0.064	0.093	0.126	0.132	995.2	-0.085	-0.076	-0.094	-0.094	-0.094	-0.22	-0.07
	995.42	0.002771	0.013813	0.023503	0.043107	0.058201	0.080843	0.097524	995.42	0.007	0.009	0.006	0.065	0.094	0.127	0.133	995.4	-0.086	-0.076	-0.094	-0.094	-0.094	-0.22	-0.07
	995.62	0.002209	0.013128	0.022392	0.042658	0.057385	0.080404	0.097433	995.62	0.007	0.008	0.006	0.065	0.094	0.127	0.133	995.6	-0.086	-0.076	-0.093	-0.093	-0.093	-0.22	-0.07
	995.82	0.001964	0.013051	0.021717	0.042326	0.057589	0.080268	0.096536	995.82	0.008	0.008	0.007	0.066	0.095	0.128	0.134	995.8	-0.086	-0.077	-0.093	-0.093	-0.093	-0.22	-0.069
	996.02	0.003012	0.013759	0.022199	0.042283	0.05755	0.080229	0.09674	996.02	0.008	0.008	0.008	0.066	0.096	0.128	0.134	996	-0.086	-0.076	-0.093	-0.093	-0.093	-0.22	-0.069
	996.22	0.003138	0.014852	0.022947	0.043093	0.057592	0.080789	0.097164	996.22	0.007	0.008	0.008	0.066	0.096	0.128	0.134	996.2	-0.086	-0.076	-0.093	-0.093	-0.093	-0.22	-0.069
	996.42	0.003547	0.015344	0.022406	0.044162	0.058339	0.08133	0.097798	996.42	0.007	0.008	0.008	0.066	0.095	0.127	0.133	996.4	-0.086	-0.076	-0.093	-0.093	-0.093	-0.22	-0.069
	996.62	0.003946	0.016299	0.022514	0.044937	0.058513	0.081674	0.098278	996.62	0.008	0.007	0.007	0.065	0.095	0.126	0.133	996.6	-0.086	-0.076	-0.093	-0.093	-0.093	-0.22	-0.068
	996.82	0.003901	0.016321	0.022242	0.046175	0.058616	0.081763	0.098825	996.82	0.008	0.007	0.007	0.066	0.096	0.126	0.133	996.8	-0.087	-0.076	-0.094	-0.094	-0.094	-0.22	-0.069
	997.02	0.004412	0.016744	0.022681	0.04733	0.059096	0.082295	0.0995	997.02	0.008	0.008	0.008	0.067	0.097	0.126	0.134	997	-0.086	-0.076	-0.094	-0.094	-0.094	-0.22	-0.07
	997.22	0.004973	0.017251	0.023519	0.04823	0.059558	0.082615	0.100465	997.22	0.007	0.007	0.007	0.066	0.097	0.125	0.133	997.2	-0.085	-0.076	-0.094	-0.094	-0.094	-0.219	-0.07
	997.42	0.004866	0.016802	0.022795	0.047697	0.060011	0.082266	0.100428	997.42	0.007	0.007	0.006	0.066	0.096	0.126	0.134	997.4	-0.084	-0.076	-0.095	-0.095	-0.095	-0.219	-0.069
	997.62	0.004896	0.01698	0.023258	0.048417	0.060795	0.082919	0.100933	997.62	0.008	0.007	0.007	0.067	0.096	0.126	0.134	997.6	-0.084	-0.076	-0.094	-0.094	-0.094	-0.219	-0.07
	997.82	0.004472	0.01631	0.023157	0.048256	0.060424	0.08283	0.100402	997.82	0.008	0.007	0.007	0.066	0.095	0.126	0.134	997.8	-0.083	-0.076	-0.094	-0.094	-0.094	-0.219	-0.07
	998.02	0.004249	0.015244	0.023148	0.047864	0.059863	0.082526	0.09958	998.02	0.008	0.007	0.006	0.066	0.095	0.125	0.134	998	-0.082	-0.076	-0.093	-0.093	-0.093	-0.219	-0.07
	998.22	0.003941	0.015014	0.023085	0.04718	0.059713	0.082488	0.098936	998.22	0.007	0.007	0.006	0.066	0.094	0.124	0.133	998.2	-0.082	-0.077	-0.094	-0.094	-0.094	-0.219	-0.07
	998.42	0.002836	0.01457	0.023093	0.046812	0.059149	0.082505	0.099199	998.42	0.007	0.007	0.005	0.065	0.093	0.124	0.133	998.4	-0.082	-0.077	-0.094	-0.094	-0.094	-0.219	-0.071
	998.62	0.002878	0.014757	0.023639	0.046495	0.058985	0.082296	0.099363	998.62	0.007	0.007	0.005	0.065	0.094	0.125	0.134	998.6	-0.082	-0.076	-0.093	-0.093	-0.093	-0.219	-0.069
	998.82	0.002042	0.014206	0.023675	0.046561	0.058954	0.082042	0.098714	998.82	0.007	0.007	0.004	0.066	0.094	0.125	0.135	998.8	-0.082	-0.076	-0.093	-0.093	-0.093	-0.219	-0.07
	999.02	0.00246	0.014486	0.023825	0.046351	0.059382	0.082635	0.099191	999.02	0.006	0.007	0.004	0.065	0.093	0.125	0.135	999	-0.083	-0.076	-0.093	-0.093	-0.093	-0.219	-0.07
	999.22	0.001469	0.013999	0.023044	0.04575	0.05864	0.081849	0.099141	999.22	0.006	0.008	0.005	0.065	0.093	0.126	0.135	999.2	-0.083	-0.076	-0.092	-0.092	-0.092	-0.218	-0.07
	999.42	0.001587	0.013712	0.022967	0.045679	0.058521	0.082327	0.099021	999.42	0.006	0.007	0.004	0.065	0.093	0.126	0.134	999.4	-0.083	-0.075	-0.092	-0.092	-0.092	-0.218	-0.07
	999.62	0.002089	0.01365	0.02311	0.045703	0.058816	0.082527	0.099587	999.62	0.005	0.007	0.004	0.066	0.093	0.127	0.134	999.6	-0.083	-0.075	-0.091	-0.091	-0.091	-0.218	-0.069
	999.82	0.002077	0.013602	0.02316	0.045569	0.059047	0.082489	0.099426	999.82	0.005	0.007	0.004	0.065	0.092	0.126	0.134	999.8	-0.083	-0.075	-0.091	-0.091	-0.091	-0.218	-0.069
	1000.02	0.002515	0.013619	0.023176	0.045953	0.059402	0.082956	0.099908	1000.02	0.006	0.007	0.004	0.066	0.093	0.126	0.135	1000	-0.083	-0.074	-0.091	-0.091	-0.091	-0.218	-0.069
	1000.22	0.002232	0.013851	0.023454	0.045755	0.060154	0.083718	0.099815	1000.22	0.004	0.007	0.003	0.065	0.091	0.126	0.134	1000.2	-0.083	-0.073	-0.091	-0.091	-0.091	-0.218	-0.069
	1000.42	0.002499	0.014227	0.023547	0.046282	0.06037	0.083725	0.099795	1000.42	0.005	0.008	0.003	0.065	0.091	0.125	0.134	1000.4	-0.084	-0.073	-0.091	-0.091	-0.091	-0.218	-0.069
	1000.62	0.002912	0.014803	0.023566	0.046617	0.060316	0.083663	0.099746	1000.62	0.005	0.008	0.003	0.064	0.091	0.126	0.134	1000.6	-0.083	-0.073	-0.091	-0.091	-0.091	-0.217	-0.069
	1000.82	0.002401	0.014425	0.022735	0.047101	0.059623	0.083092	0.099268	1000.82	0.005	0.008	0.003	0.065	0.091	0.126	0.133	1000.8	-0.084	-0.072	-0.09	-0.09	-0.09	-0.217	-0.069
	1001.02	0.003301	0.014673	0.022544	0.046683	0.05988	0.082707	0.098493	1001.02	0.005	0.008	0.004	0.065	0.09	0.127	0.133	1001	-0.084	-0.073	-0.091	-0.091	-0.091	-0.217	-0.069
	1001.22	0.003596	0.014629	0.021936	0.046053	0.059634	0.082413	0.097865	1001.22	0.006	0.007	0.003	0.065	0.09	0.127	0.132	1001.2	-0.083	-0.073	-0.091	-0.091	-0.091	-0.217	-0.068
	1001.42	0.003018	0.014367	0.020701	0.045529	0.059039	0.081942	0.096809	1001.42	0.006	0.007	0.003	0.065	0.089	0.126	0.132	1001.4	-0.084	-0.074	-0.091	-0.091	-0.091	-0.217	-0.068
	1001.62	0.003387	0.014925	0.02129	0.046358	0.059041	0.082244	0.097127	1001.62	0.006	0.006	0.003	0.064	0.088	0.126	0.132	1001.6	-0.084	-0.073	-0.09	-0.09	-0.09	-0.216	-0.069
	1001.82	0.003322	0.014871	0.020636	0.046013	0.058513	0.081695	0.096151	1001.82	0.007	0.006	0.003	0.064	0.089	0.127	0.132	1001.8	-0.084	-0.074	-0.091	-0.091	-0.091	-0.217	-0.069
	1002.02	0.003672	0.015275	0.021059	0.045969	0.058775	0.082237	0.097332	1002.02	0.007	0.006	0.003	0.064	0.089	0.127	0.132	1002	-0.084	-0.074	-0.091	-0.091	-0.091	-0.217	-0.069
	1002.22	0.004145	0.015846	0.021319	0.045772	0.059077	0.082702	0.098279	1002.22	0.006	0.005	0.003	0.064	0.089	0.127	0.132	1002.2	-0.085	-0.075	-0.092	-0.092	-0.092	-0.217	-0.07
	1002.42	0.00379	0.015337	0.021797	0.046152	0.059084	0.082888	0.098899	1002.42	0.006	0.006	0.003	0.064	0.09	0.128	0.132	1002.4	-0.085	-0.074	-0.092	-0.092	-0.092	-0.217	-0.07
	1002.62	0.003914	0.015506	0.022023	0.04648	0.059631	0.082365	0.099046	1002.62	0.006	0.006	0.003	0.064	0.091	0.128	0.133	1002.6	-0.086	-0.074	-0.092	-0.092	-0.092	-0.217	-0.07
	1002.82	0.003306	0.015377	0.022589	0.045976	0.059774	0.081788	0.098949	1002.82	0.005	0.005	0.002	0.064	0.09	0.128	0.133	1002.8	-0.086	-0.075	-0.092	-0.092	-0.092	-0.218	-0.07
	1003.02	0.002906	0.015678	0.021872	0.045162	0.059291	0.081367	0.099313	1003.02	0.006	0.005	0.003	0.064	0.091	0.129	0.132	1003	-0.086	-0.075	-0.092	-0.092	-0.092	-0.218	-0.07
	1003.22	0.003019	0.015959	0.022183	0.045008	0.059867	0.081563	0.100787	1003.22	0.007	0.006	0.004	0.065	0.091	0.129	0.133	1003.2	-0.085	-0.075	-0.091	-0.091	-0.091	-0.218	-0.069
	1003.42	0.004037	0.015744	0.022584	0.044962	0.060421	0.081752	0.101214	1003.42	0.007	0.005	0.003	0.065	0.092	0.128	0.133	1003.4	-0.086	-0.075	-0.091	-0.091	-0.091	-0.218	-0.069
	1003.62	0.00384	0.015547	0.022637	0.044955	0.060543	0.081264	0.101674	1003.62	0.007	0.006	0.003	0.065	0.093	0.129	0.134	1003.6	-0.085	-0.075	-0.091	-0.091	-0.091	-0.218	-0.069
	1003.82	0.00316	0.014729	0.022156	0.044476	0.060586	0.080776	0.101647	1003.82	0.008	0.006	0.003	0.066	0.094	0.128	0.135	1003.8	-0.085	-0.075	-0.091	-0.091	-0.091	-0.218	-0.069
	1004.02	0.002502	0.014977	0.022229	0.044865	0.061306	0.081102	0.100878	1004.02	0.009	0.007	0.004	0.067	0.095	0.128	0.136	1004	-0.085	-0.074	-0.091	-0.091	-0.091	-0.218	-0.068
	1004.22	0.001524	0.014832	0.022451	0.044929	0.060966	0.081089	0.100208	1004.22	0.009	0.008	0.004	0.068	0.096	0.128	0.136	1004.2	-0.085	-0.073	-0.091	-0.091	-0.091	-0.217	-0.068
	1004.42	0.000697	0.014407	0.021316	0.04505	0.060057	0.080749	0.099656	1004.42	0.009	0.009	0.004	0.069	0.096	0.129	0.137	1004.4	-0.085	-0.073	-0.091	-0.091	-0.091	-0.218	-0.068
	1004.62	0.000645	0.014106	0.020134	0.045206	0.059801	0.080163	0.099676	1004.62	0.009	0.009	0.003	0.068	0.096	0.129	0.137	1004.6	-0.085	-0.073	-0.091	-0.091	-0.091	-0.219	-0.067
	1004.82	0.000304	0.013402	0.019331	0.045363	0.059465	0.079598	0.0992	1004.82	0.009	0.009	0.004	0.069	0.097	0.13	0.137	1004.8	-0.085	-0.073	-0.091	-0.091	-0.091	-0.219	-0.068
	1005.02	0.000637	0.013267	0.019302	0.046059	0.059883	0.079637	0.098409	1005.02	0.008	0.009	0.004	0.069	0.096	0.13	0.137	1005	-0.085	-0.073	-0.091	-0.091	-0.091	-0.219	-0.067
	1005.22	0.000132	0.01331	0.019658	0.046935	0.059765	0.079945	0.098676	1005.22	0.008	0.009	0.002	0.069	0.095	0.13	0.135	1005.2	-0.085	-0.073	-0.091	-0.091	-0.091	-0.218	-0.067
	1005.42	-0.00016	0.013724	0.020256	0.047748	0.05931	0.080553	0.098933	1005.42	0.007	0.007	0.001	0.067	0.094	0.129	0.135	1005.4	-0.085	-0.073	-0.091	-0.091	-0.091	-0.218	-0.067
	1005.62	-0.00075	0.013264	0.020809	0.048286	0.059021	0.080592	0.098313	1005.62	0.006	0.007	0.001	0.067	0.094	0.13	0.134	1005.6	-0.085	-0.073	-0.091	-0.091	-0.091	-0.218	-0.067
	1005.82	-0.0006	0.013397	0.020904	0.048479	0.058769	0.081674	0.098492	1005.82	0.005	0.006	0.001	0.067	0.094	0.13	0.133	1005.8	-0.085	-0.073	-0.092	-0.092	-0.092	-0.218	-0.068
	1006.02	0.000422	0.013697	0.022118	0.048896	0.058556	0.082183	0.099326	1006.02	0.004	0.005	0	0.066	0.093	0.13	0.132	1006	-0.085	-0.073	-0.092	-0.092	-0.092	-0.218	-0.068
	1006.22	0.001054	0.013942	0.022474	0.049001	0.058784	0.08269	0.098924	1006.22	0.002	0.005	-0.001	0.066	0.093	0.13	0.132	1006.2	-0.085	-0.072	-0.091	-0.091	-0.091	-0.217	-0.068
	1006.42	0.001287	0.014358	0.022943	0.048887	0.058554	0.082535	0.098732	1006.42	0.001	0.004	-0.001	0.065	0.092	0.131	0.132	1006.4	-0.085	-0.072	-0.091	-0.091	-0.091	-0.217	-0.068
	1006.62	0.001581	0.015301	0.02405	0.048556	0.058721	0.082312	0.098799	1006.62	0.001	0.003	-0.001	0.064	0.092	0.13	0.131	1006.6	-0.085	-0.073	-0.092	-0.092	-0.092	-0.217	-0.068
	1006.82	0.001636	0.015537	0.024221	0.047644	0.058705	0.081872	0.098717	1006.82	0.001	0.002	-0.001	0.064	0.091	0.13	0.131	1006.8	-0.084	-0.072	-0.092	-0.092	-0.092	-0.217	-0.067
	1007.02	0.001183	0.015314	0.023103	0.04686	0.057788	0.081603	0.098088	1007.02	0.002	0.001	-0.001	0.063	0.091	0.13	0.131	1007	-0.084	-0.072	-0.092	-0.092	-0.092	-0.217	-0.068
	1007.22	0.0025	0.016101	0.024454	0.047661	0.059542	0.082667	0.0995	1007.22	0.002	0	-0.001	0.062	0.092	0.129	0.131	1007.2	-0.084	-0.072	-0.092	-0.092	-0.092	-0.217	-0.068
	1007.42	0.002808	0.016384	0.024388	0.047849	0.059558	0.082451	0.099364	1007.42	0.002	0	-0.002	0.062	0.092	0.129	0.131	1007.4	-0.084	-0.072	-0.092	-0.092	-0.092	-0.216	-0.068
	1007.62	0.002665	0.016725	0.023639	0.047838	0.059712	0.082289	0.099433	1007.62	0.002	0	-0.003	0.062	0.092	0.128	0.131	1007.6	-0.085	-0.072	-0.093	-0.093	-0.093	-0.217	-0.069
	1007.82	0.002118	0.016683	0.022941	0.047504	0.060388	0.081647	0.098572	1007.82	0.003	0	-0.003	0.062	0.092	0.127	0.131	1007.8	-0.084	-0.071	-0.092	-0.092	-0.092	-0.217	-0.067
	1008.02	0.001136	0.016258	0.022171	0.047368	0.060055	0.081575	0.097179	1008.02	0.003	0.001	-0.002	0.063	0.092	0.127	0.131	1008	-0.085	-0.071	-0.092	-0.092	-0.092	-0.218	-0.068
	1008.22	0.001227	0.016188	0.02132	0.047264	0.059994	0.082125	0.098061	1008.22	0.003	0.003	-0.002	0.063	0.092	0.127	0.132	1008.2	-0.085	-0.07	-0.092	-0.092	-0.092	-0.218	-0.067
	1008.42	0.001425	0.015864	0.020564	0.046418	0.059868	0.082267	0.09833	1008.42	0.004	0.004	-0.002	0.064	0.092	0.128	0.132	1008.4	-0.085	-0.07	-0.092	-0.092	-0.092	-0.219	-0.067
	1008.62	0.001714	0.015532	0.020467	0.045568	0.059822	0.082056	0.098525	1008.62	0.004	0.004	-0.003	0.064	0.092	0.128	0.132	1008.6	-0.085	-0.071	-0.092	-0.092	-0.092	-0.22	-0.067
	1008.82	0.001719	0.015564	0.020702	0.045532	0.06014	0.082298	0.09917	1008.82	0.005	0.005	-0.003	0.064	0.093	0.128	0.132	1008.8	-0.085	-0.072	-0.092	-0.092	-0.092	-0.22	-0.068
	1009.02	0.000989	0.015638	0.020092	0.045269	0.060138	0.082439	0.099027	1009.02	0.004	0.006	-0.003	0.064	0.092	0.128	0.131	1009	-0.085	-0.072	-0.092	-0.092	-0.092	-0.219	-0.067
	1009.22	0.000514	0.015323	0.02019	0.044802	0.059582	0.082352	0.099898	1009.22	0.005	0.006	-0.003	0.065	0.092	0.128	0.131	1009.2	-0.086	-0.073	-0.091	-0.091	-0.091	-0.218	-0.068
	1009.42	0.000641	0.015019	0.019964	0.044837	0.058944	0.082843	0.099721	1009.42	0.005	0.006	-0.002	0.065	0.092	0.128	0.131	1009.4	-0.086	-0.074	-0.091	-0.091	-0.091	-0.219	-0.068
	1009.62	0.000464	0.014022	0.019552	0.044678	0.05854	0.082529	0.099063	1009.62	0.004	0.007	-0.003	0.065	0.092	0.128	0.13	1009.6	-0.086	-0.074	-0.09	-0.09	-0.09	-0.218	-0.067
	1009.82	0.001686	0.01439	0.019727	0.044436	0.058791	0.08258	0.099729	1009.82	0.004	0.006	-0.002	0.065	0.091	0.128	0.13	1009.8	-0.086	-0.074	-0.089	-0.089	-0.089	-0.218	-0.067
	1010.02	0.002086	0.014126	0.01985	0.044075	0.058312	0.082205	0.099357	1010.02	0.003	0.006	-0.002	0.065	0.091	0.127	0.13	1010	-0.085	-0.074	-0.089	-0.089	-0.089	-0.216	-0.066
	1010.22	0.002052	0.013767	0.020123	0.043696	0.058069	0.081959	0.098771	1010.22	0.003	0.006	-0.001	0.065	0.092	0.128	0.131	1010.2	-0.085	-0.074	-0.088	-0.088	-0.088	-0.216	-0.066
	1010.42	0.002045	0.013313	0.02015	0.043169	0.057664	0.081386	0.098656	1010.42	0.003	0.006	-0.001	0.065	0.092	0.129	0.132	1010.4	-0.085	-0.075	-0.089	-0.089	-0.089	-0.216	-0.066
	1010.62	0.001634	0.012799	0.020815	0.043818	0.057884	0.081754	0.098335	1010.62	0.003	0.006	-0.001	0.065	0.092	0.128	0.132	1010.6	-0.085	-0.074	-0.089	-0.089	-0.089	-0.217	-0.066
	1010.82	0.001194	0.011636	0.020466	0.04375	0.05743	0.080903	0.097993	1010.82	0.004	0.006	0	0.065	0.093	0.129	0.133	1010.8	-0.084	-0.074	-0.089	-0.089	-0.089	-0.216	-0.066
	1011.02	0.001754	0.011713	0.021351	0.04467	0.057386	0.081472	0.097962	1011.02	0.004	0.005	0	0.065	0.094	0.129	0.134	1011	-0.084	-0.074	-0.09	-0.09	-0.09	-0.217	-0.067
	1011.22	0.001958	0.012608	0.022532	0.045884	0.058703	0.081934	0.098878	1011.22	0.005	0.005	0	0.064	0.094	0.13	0.133	1011.2	-0.084	-0.073	-0.089	-0.089	-0.089	-0.217	-0.067
	1011.42	0.001376	0.012634	0.022295	0.046042	0.05836	0.081193	0.098379	1011.42	0.005	0.004	-0.001	0.063	0.094	0.129	0.133	1011.4	-0.084	-0.072	-0.09	-0.09	-0.09	-0.217	-0.067
	1011.62	0.000807	0.012512	0.022427	0.046417	0.057985	0.080323	0.097494	1011.62	0.005	0.004	-0.001	0.063	0.094	0.13	0.133	1011.6	-0.084	-0.073	-0.09	-0.09	-0.09	-0.218	-0.067
	1011.82	0.000311	0.012823	0.022829	0.045686	0.057924	0.080038	0.096791	1011.82	0.005	0.004	-0.001	0.063	0.095	0.13	0.133	1011.8	-0.083	-0.071	-0.089	-0.089	-0.089	-0.218	-0.066
	1012.02	0.000213	0.013401	0.023067	0.045833	0.057753	0.080998	0.097628	1012.02	0.005	0.004	-0.001	0.063	0.096	0.131	0.132	1012	-0.083	-0.072	-0.089	-0.089	-0.089	-0.218	-0.067
	1012.22	0.000921	0.01432	0.023463	0.046096	0.058357	0.081419	0.098998	1012.22	0.005	0.004	-0.001	0.064	0.096	0.132	0.132	1012.2	-0.082	-0.071	-0.09	-0.09	-0.09	-0.218	-0.066
	1012.42	0.001605	0.013882	0.023597	0.045996	0.058655	0.081334	0.098979	1012.42	0.005	0.004	-0.002	0.065	0.096	0.132	0.132	1012.4	-0.082	-0.072	-0.09	-0.09	-0.09	-0.217	-0.066
	1012.62	0.000611	0.013927	0.023134	0.045333	0.058127	0.080857	0.099205	1012.62	0.004	0.003	-0.003	0.064	0.095	0.132	0.131	1012.6	-0.082	-0.071	-0.09	-0.09	-0.09	-0.217	-0.066
	1012.82	0.0006	0.013723	0.022241	0.045566	0.057902	0.080786	0.099673	1012.82	0.005	0.004	-0.002	0.064	0.096	0.132	0.131	1012.8	-0.082	-0.071	-0.09	-0.09	-0.09	-0.217	-0.066
	1013.02	0.000436	0.014411	0.021673	0.045623	0.057701	0.080886	0.099004	1013.02	0.005	0.005	-0.002	0.066	0.096	0.133	0.131	1013	-0.083	-0.072	-0.09	-0.09	-0.09	-0.217	-0.066
	1013.22	0.00067	0.014341	0.021567	0.045701	0.057338	0.081087	0.098761	1013.22	0.005	0.005	-0.002	0.066	0.095	0.132	0.131	1013.2	-0.083	-0.072	-0.089	-0.089	-0.089	-0.217	-0.066
	1013.42	0.001499	0.014904	0.021771	0.046042	0.057705	0.081409	0.098633	1013.42	0.005	0.005	-0.002	0.066	0.094	0.131	0.131	1013.4	-0.083	-0.073	-0.089	-0.089	-0.089	-0.217	-0.066
	1013.62	0.001397	0.015287	0.021669	0.045941	0.057737	0.080657	0.098607	1013.62	0.003	0.004	-0.002	0.066	0.093	0.132	0.131	1013.6	-0.083	-0.072	-0.089	-0.089	-0.089	-0.218	-0.066
	1013.82	0.001599	0.015286	0.021806	0.045934	0.057447	0.080679	0.098376	1013.82	0.003	0.003	-0.001	0.065	0.093	0.131	0.131	1013.8	-0.085	-0.073	-0.09	-0.09	-0.09	-0.218	-0.067
	1014.02	0.001045	0.014214	0.021117	0.044842	0.056959	0.080038	0.097469	1014.02	0.002	0.002	-0.001	0.065	0.092	0.131	0.13	1014	-0.085	-0.073	-0.09	-0.09	-0.09	-0.218	-0.067
	1014.22	0.001091	0.014598	0.020925	0.044691	0.057288	0.080022	0.097351	1014.22	0.003	0.002	-0.001	0.065	0.092	0.131	0.131	1014.2	-0.085	-0.073	-0.09	-0.09	-0.09	-0.218	-0.066
	1014.42	0.000503	0.013953	0.0204	0.044835	0.0575	0.080241	0.097266	1014.42	0.002	0.002	-0.002	0.065	0.092	0.13	0.131	1014.4	-0.086	-0.074	-0.091	-0.091	-0.091	-0.219	-0.067
	1014.62	-0.00047	0.013203	0.020108	0.045093	0.057363	0.080497	0.097142	1014.62	0.003	0.002	-0.002	0.065	0.092	0.13	0.132	1014.6	-0.086	-0.073	-0.09	-0.09	-0.09	-0.218	-0.066
	1014.82	0.00018	0.013356	0.020241	0.044933	0.056937	0.080532	0.097694	1014.82	0.004	0.002	-0.001	0.065	0.092	0.131	0.133	1014.8	-0.086	-0.073	-0.09	-0.09	-0.09	-0.218	-0.066
	1015.02	0.000672	0.013685	0.021167	0.045572	0.057464	0.080995	0.098006	1015.02	0.004	0.002	-0.002	0.064	0.092	0.131	0.132	1015	-0.087	-0.073	-0.09	-0.09	-0.09	-0.219	-0.067
	1015.22	0.000449	0.013631	0.021384	0.045629	0.057613	0.08071	0.097951	1015.22	0.004	0.002	-0.002	0.063	0.092	0.13	0.131	1015.2	-0.087	-0.072	-0.09	-0.09	-0.09	-0.22	-0.066
	1015.42	0.000585	0.013607	0.02164	0.045548	0.057329	0.080856	0.097916	1015.42	0.003	0.001	-0.003	0.062	0.092	0.13	0.131	1015.4	-0.087	-0.072	-0.09	-0.09	-0.09	-0.22	-0.067
	1015.62	0.001436	0.014122	0.022294	0.04622	0.058475	0.08105	0.098627	1015.62	0.003	0.001	-0.003	0.062	0.092	0.13	0.131	1015.6	-0.087	-0.073	-0.091	-0.091	-0.091	-0.221	-0.068
	1015.82	0.002161	0.014657	0.022917	0.046484	0.059219	0.081678	0.099545	1015.82	0.003	0.001	-0.004	0.062	0.093	0.13	0.13	1015.8	-0.087	-0.072	-0.091	-0.091	-0.091	-0.221	-0.068
	1016.02	0.002994	0.015122	0.023447	0.047368	0.060479	0.082473	0.101216	1016.02	0.003	0.001	-0.004	0.062	0.093	0.129	0.129	1016	-0.087	-0.073	-0.091	-0.091	-0.091	-0.221	-0.069
	1016.22	0.003359	0.014184	0.022907	0.047584	0.060336	0.082417	0.100793	1016.22	0.003	0.001	-0.004	0.062	0.093	0.13	0.128	1016.2	-0.087	-0.073	-0.091	-0.091	-0.091	-0.22	-0.068
	1016.42	0.003559	0.013493	0.021996	0.047588	0.060538	0.082375	0.10033	1016.42	0.003	0.001	-0.005	0.06	0.092	0.129	0.128	1016.4	-0.087	-0.073	-0.092	-0.092	-0.092	-0.221	-0.068
	1016.62	0.003281	0.013432	0.021753	0.047905	0.060729	0.082929	0.100507	1016.62	0.003	0.002	-0.005	0.061	0.092	0.129	0.128	1016.6	-0.087	-0.073	-0.092	-0.092	-0.092	-0.221	-0.068
	1016.82	0.003479	0.013983	0.021784	0.048515	0.060798	0.083228	0.100208	1016.82	0.004	0.003	-0.004	0.061	0.093	0.129	0.129	1016.8	-0.088	-0.074	-0.093	-0.093	-0.093	-0.221	-0.069
	1017.02	0.00322	0.014908	0.022006	0.04865	0.06118	0.083666	0.099617	1017.02	0.004	0.003	-0.005	0.062	0.092	0.129	0.13	1017	-0.089	-0.075	-0.093	-0.093	-0.093	-0.221	-0.069
	1017.22	0.002879	0.014698	0.021675	0.048268	0.060706	0.08352	0.099166	1017.22	0.004	0.003	-0.006	0.062	0.091	0.129	0.13	1017.2	-0.089	-0.075	-0.092	-0.092	-0.092	-0.221	-0.069
	1017.42	0.003178	0.014721	0.021662	0.048224	0.060159	0.082894	0.099093	1017.42	0.005	0.004	-0.005	0.062	0.092	0.13	0.131	1017.4	-0.088	-0.074	-0.092	-0.092	-0.092	-0.22	-0.069
	1017.62	0.002299	0.015191	0.021803	0.048459	0.059684	0.083051	0.09919	1017.62	0.004	0.003	-0.006	0.062	0.091	0.13	0.131	1017.6	-0.087	-0.074	-0.091	-0.091	-0.091	-0.22	-0.068
	1017.82	0.001972	0.014491	0.021403	0.047799	0.059342	0.083046	0.098536	1017.82	0.004	0.003	-0.006	0.062	0.09	0.129	0.131	1017.8	-0.087	-0.074	-0.091	-0.091	-0.091	-0.219	-0.068
	1018.02	0.001362	0.014061	0.021187	0.046826	0.05872	0.082503	0.098153	1018.02	0.004	0.004	-0.007	0.063	0.09	0.13	0.132	1018	-0.086	-0.073	-0.09	-0.09	-0.09	-0.219	-0.066
	1018.22	0.00067	0.01472	0.020775	0.046253	0.057656	0.082401	0.098021	1018.22	0.004	0.004	-0.007	0.063	0.091	0.13	0.132	1018.2	-0.086	-0.072	-0.09	-0.09	-0.09	-0.217	-0.065
	1018.42	-0.00028	0.014366	0.020659	0.045909	0.056834	0.082463	0.097963	1018.42	0.004	0.003	-0.006	0.064	0.09	0.131	0.133	1018.4	-0.085	-0.072	-0.089	-0.089	-0.089	-0.217	-0.065
	1018.62	-2.1e-05	0.014162	0.020547	0.045849	0.055913	0.082823	0.098215	1018.62	0.004	0.004	-0.006	0.064	0.09	0.132	0.134	1018.6	-0.084	-0.07	-0.088	-0.088	-0.088	-0.217	-0.064
	1018.82	0.000892	0.014653	0.020783	0.045947	0.055408	0.083498	0.09863	1018.82	0.004	0.003	-0.005	0.064	0.089	0.133	0.134	1018.8	-0.085	-0.071	-0.089	-0.089	-0.089	-0.217	-0.065
	1019.02	0.000913	0.01478	0.020684	0.046049	0.05556	0.083223	0.098755	1019.02	0.004	0.002	-0.005	0.064	0.089	0.133	0.134	1019	-0.084	-0.071	-0.089	-0.089	-0.089	-0.218	-0.066
	1019.22	0.00213	0.015441	0.020805	0.046168	0.055994	0.083551	0.099078	1019.22	0.003	0.001	-0.006	0.063	0.089	0.132	0.133	1019.2	-0.083	-0.07	-0.089	-0.089	-0.089	-0.218	-0.066
	1019.42	0.002434	0.015476	0.021015	0.045965	0.05647	0.083779	0.098896	1019.42	0.002	0	-0.006	0.064	0.089	0.132	0.132	1019.4	-0.083	-0.071	-0.089	-0.089	-0.089	-0.218	-0.067
	1019.62	0.002735	0.015598	0.020786	0.046656	0.057695	0.08445	0.098746	1019.62	0.003	0.001	-0.005	0.064	0.09	0.132	0.132	1019.6	-0.084	-0.071	-0.089	-0.089	-0.089	-0.219	-0.067
	1019.82	0.002445	0.015625	0.021117	0.046566	0.057444	0.084977	0.098322	1019.82	0.003	0	-0.005	0.063	0.09	0.132	0.131	1019.8	-0.084	-0.071	-0.089	-0.089	-0.089	-0.219	-0.067
	1020.02	0.003172	0.015466	0.021102	0.046748	0.058615	0.085757	0.098729	1020.02	0.002	0	-0.005	0.063	0.09	0.132	0.13	1020	-0.085	-0.072	-0.09	-0.09	-0.09	-0.219	-0.068
	1020.22	0.002515	0.014791	0.020557	0.04704	0.058014	0.085405	0.097562	1020.22	0.003	0.001	-0.004	0.063	0.091	0.132	0.131	1020.2	-0.085	-0.072	-0.09	-0.09	-0.09	-0.219	-0.068
	1020.42	0.002361	0.014219	0.020387	0.046896	0.057756	0.08468	0.097057	1020.42	0.003	0.001	-0.004	0.063	0.091	0.132	0.13	1020.4	-0.085	-0.072	-0.09	-0.09	-0.09	-0.219	-0.068
	1020.62	0.00228	0.013961	0.020691	0.047603	0.057895	0.084678	0.096986	1020.62	0.003	0	-0.004	0.063	0.091	0.132	0.13	1020.6	-0.086	-0.073	-0.09	-0.09	-0.09	-0.219	-0.069
	1020.82	0.001717	0.013496	0.020316	0.047463	0.056994	0.083863	0.09665	1020.82	0.002	-0.001	-0.005	0.062	0.09	0.131	0.13	1020.8	-0.087	-0.073	-0.09	-0.09	-0.09	-0.22	-0.069
	1021.02	0.002315	0.01268	0.020596	0.047199	0.057033	0.08344	0.096533	1021.02	0.003	-0.001	-0.005	0.062	0.09	0.131	0.13	1021	-0.087	-0.073	-0.089	-0.089	-0.089	-0.218	-0.068
	1021.22	0.002332	0.011868	0.019914	0.047002	0.056662	0.082895	0.096459	1021.22	0.003	-0.001	-0.006	0.063	0.09	0.131	0.129	1021.2	-0.088	-0.073	-0.089	-0.089	-0.089	-0.22	-0.069
	1021.42	0.00194	0.011314	0.019785	0.047079	0.056415	0.082956	0.097312	1021.42	0.003	0	-0.005	0.062	0.09	0.131	0.13	1021.4	-0.087	-0.074	-0.088	-0.088	-0.088	-0.219	-0.068
	1021.62	0.001855	0.011586	0.020539	0.047503	0.05754	0.083301	0.097746	1021.62	0.003	0	-0.006	0.062	0.091	0.13	0.129	1021.6	-0.087	-0.075	-0.088	-0.088	-0.088	-0.22	-0.068
	1021.82	0.002081	0.01125	0.02007	0.046321	0.057511	0.082422	0.09768	1021.82	0.003	-0.001	-0.005	0.063	0.092	0.13	0.13	1021.8	-0.088	-0.075	-0.088	-0.088	-0.088	-0.22	-0.068
	1022.02	0.002159	0.01174	0.020935	0.04631	0.057531	0.082202	0.098009	1022.02	0.003	0	-0.005	0.064	0.093	0.13	0.13	1022	-0.088	-0.075	-0.088	-0.088	-0.088	-0.22	-0.067
	1022.22	0.001611	0.011854	0.020219	0.045369	0.056719	0.081045	0.097566	1022.22	0.003	0	-0.006	0.064	0.093	0.13	0.131	1022.2	-0.088	-0.075	-0.089	-0.089	-0.089	-0.219	-0.068
	1022.42	0.001524	0.012295	0.020148	0.04484	0.056862	0.081217	0.097814	1022.42	0.004	0	-0.005	0.064	0.093	0.13	0.131	1022.4	-0.088	-0.075	-0.089	-0.089	-0.089	-0.22	-0.067
	1022.62	0.002181	0.012757	0.020516	0.045159	0.05729	0.081098	0.098264	1022.62	0.003	0	-0.006	0.065	0.093	0.13	0.131	1022.6	-0.089	-0.075	-0.089	-0.089	-0.089	-0.22	-0.068
	1022.82	0.002243	0.013233	0.020077	0.044828	0.057614	0.081241	0.098473	1022.82	0.003	-0.001	-0.006	0.065	0.094	0.13	0.131	1022.8	-0.088	-0.075	-0.09	-0.09	-0.09	-0.22	-0.068
	1023.02	0.002797	0.013932	0.02057	0.04467	0.058352	0.08137	0.098648	1023.02	0.004	-0.001	-0.007	0.065	0.094	0.13	0.131	1023	-0.088	-0.075	-0.09	-0.09	-0.09	-0.22	-0.068
	1023.22	0.003062	0.014201	0.020284	0.044192	0.058314	0.081502	0.099008	1023.22	0.003	-0.001	-0.008	0.065	0.094	0.13	0.13	1023.2	-0.087	-0.074	-0.09	-0.09	-0.09	-0.219	-0.067
	1023.42	0.002474	0.014099	0.020506	0.044158	0.059199	0.081917	0.099112	1023.42	0.002	0	-0.008	0.066	0.094	0.131	0.13	1023.4	-0.087	-0.074	-0.09	-0.09	-0.09	-0.22	-0.067
	1023.62	0.002465	0.014969	0.020765	0.044504	0.059566	0.082587	0.099272	1023.62	0.004	0.001	-0.008	0.066	0.095	0.131	0.131	1023.6	-0.086	-0.073	-0.09	-0.09	-0.09	-0.22	-0.066
	1023.82	0.002105	0.015137	0.021237	0.044025	0.059538	0.08271	0.09921	1023.82	0.003	0	-0.008	0.065	0.094	0.132	0.131	1023.8	-0.086	-0.073	-0.092	-0.092	-0.092	-0.221	-0.067
	1024.02	0.001895	0.015014	0.021207	0.044381	0.060171	0.082222	0.099557	1024.02	0.003	0.002	-0.008	0.066	0.094	0.133	0.131	1024	-0.086	-0.073	-0.092	-0.092	-0.092	-0.221	-0.066
	1024.22	0.000697	0.014357	0.020348	0.043695	0.058571	0.081367	0.098746	1024.22	0.003	0.002	-0.009	0.067	0.094	0.134	0.132	1024.2	-0.086	-0.073	-0.091	-0.091	-0.091	-0.221	-0.066
	1024.42	0.000116	0.013708	0.019318	0.043575	0.057605	0.080968	0.097976	1024.42	0.003	0	-0.009	0.066	0.094	0.133	0.131	1024.4	-0.086	-0.073	-0.091	-0.091	-0.091	-0.221	-0.066
	1024.62	-8.8e-05	0.013342	0.018822	0.044027	0.056997	0.080889	0.097667	1024.62	0.001	-0.001	-0.009	0.065	0.093	0.133	0.13	1024.6	-0.086	-0.073	-0.091	-0.091	-0.091	-0.221	-0.067
	1024.82	0.00022	0.012893	0.018729	0.044786	0.056806	0.081022	0.097782	1024.82	0.002	-0.001	-0.01	0.065	0.093	0.133	0.131	1024.8	-0.087	-0.073	-0.091	-0.091	-0.091	-0.221	-0.067
	1025.02	0.000804	0.012357	0.018965	0.045127	0.057334	0.080887	0.098069	1025.02	0.003	0	-0.009	0.065	0.093	0.134	0.132	1025	-0.087	-0.073	-0.091	-0.091	-0.091	-0.222	-0.068
	1025.22	0.000527	0.01199	0.017584	0.045132	0.056988	0.080884	0.098363	1025.22	0.002	-0.001	-0.01	0.064	0.092	0.133	0.131	1025.2	-0.087	-0.073	-0.09	-0.09	-0.09	-0.222	-0.068
	1025.42	0.000705	0.011863	0.018132	0.046019	0.057177	0.081174	0.098468	1025.42	0.003	-0.001	-0.009	0.064	0.093	0.133	0.132	1025.4	-0.087	-0.073	-0.089	-0.089	-0.089	-0.221	-0.067
	1025.62	0.001324	0.012557	0.018749	0.046469	0.057916	0.08127	0.09817	1025.62	0.003	-0.001	-0.008	0.064	0.094	0.133	0.132	1025.6	-0.087	-0.073	-0.09	-0.09	-0.09	-0.221	-0.068
	1025.82	0.002079	0.013394	0.019673	0.047132	0.058129	0.081988	0.098835	1025.82	0.003	-0.001	-0.009	0.064	0.093	0.133	0.132	1025.8	-0.088	-0.073	-0.09	-0.09	-0.09	-0.221	-0.068
	1026.02	0.002209	0.013773	0.020843	0.047765	0.058431	0.082567	0.098398	1026.02	0.003	-0.001	-0.009	0.063	0.093	0.132	0.131	1026	-0.088	-0.074	-0.091	-0.091	-0.091	-0.221	-0.068
	1026.22	0.001943	0.013954	0.020806	0.047255	0.058034	0.082777	0.097479	1026.22	0.004	0	-0.008	0.063	0.093	0.133	0.132	1026.2	-0.089	-0.074	-0.091	-0.091	-0.091	-0.22	-0.068
	1026.42	0.002908	0.015189	0.021195	0.04715	0.059096	0.083369	0.097555	1026.42	0.005	0	-0.008	0.064	0.094	0.132	0.132	1026.4	-0.089	-0.074	-0.091	-0.091	-0.091	-0.221	-0.067
	1026.62	0.003944	0.015846	0.021882	0.0482	0.059934	0.083981	0.09795	1026.62	0.004	0	-0.007	0.064	0.094	0.132	0.131	1026.6	-0.089	-0.074	-0.091	-0.091	-0.091	-0.22	-0.067
	1026.82	0.003852	0.015657	0.022077	0.047963	0.059872	0.084366	0.097734	1026.82	0.004	0.001	-0.008	0.064	0.094	0.132	0.131	1026.8	-0.088	-0.074	-0.09	-0.09	-0.09	-0.22	-0.066
	1027.02	0.003247	0.015447	0.022026	0.047213	0.059673	0.083708	0.097664	1027.02	0.003	0	-0.008	0.063	0.093	0.132	0.131	1027	-0.088	-0.074	-0.09	-0.09	-0.09	-0.22	-0.066
	1027.22	0.002677	0.015289	0.021167	0.047033	0.058987	0.08337	0.097897	1027.22	0.003	0	-0.008	0.063	0.093	0.132	0.132	1027.2	-0.087	-0.074	-0.089	-0.089	-0.089	-0.219	-0.065
	1027.42	0.002669	0.015246	0.021555	0.046536	0.059702	0.083055	0.097845	1027.42	0.002	0.001	-0.008	0.064	0.094	0.133	0.131	1027.4	-0.086	-0.074	-0.089	-0.089	-0.089	-0.219	-0.064
	1027.62	0.003118	0.015546	0.021675	0.046157	0.059599	0.082818	0.097435	1027.62	0.003	0.001	-0.008	0.064	0.094	0.133	0.132	1027.6	-0.085	-0.073	-0.088	-0.088	-0.088	-0.218	-0.063
	1027.82	0.002496	0.015122	0.02172	0.045718	0.059455	0.08253	0.097316	1027.82	0.002	0.001	-0.007	0.064	0.093	0.134	0.132	1027.8	-0.085	-0.074	-0.088	-0.088	-0.088	-0.218	-0.063
	1028.02	0.002351	0.014801	0.020829	0.045081	0.059005	0.082015	0.097446	1028.02	0.001	0.001	-0.007	0.065	0.093	0.134	0.132	1028	-0.085	-0.074	-0.087	-0.087	-0.087	-0.217	-0.062
	1028.22	0.002348	0.01498	0.02066	0.04458	0.058461	0.082313	0.096999	1028.22	0.001	0.001	-0.007	0.064	0.093	0.134	0.132	1028.2	-0.085	-0.074	-0.087	-0.087	-0.087	-0.217	-0.063
	1028.42	0.002749	0.015551	0.020868	0.045157	0.058699	0.082239	0.097571	1028.42	0.001	0.001	-0.007	0.065	0.094	0.134	0.133	1028.4	-0.085	-0.074	-0.087	-0.087	-0.087	-0.217	-0.063
	1028.62	0.003314	0.014922	0.02103	0.045403	0.058311	0.082022	0.097538	1028.62	0.002	0.001	-0.006	0.065	0.094	0.135	0.134	1028.6	-0.086	-0.073	-0.087	-0.087	-0.087	-0.216	-0.063
	1028.82	0.003607	0.015005	0.021068	0.045667	0.058689	0.081816	0.097684	1028.82	0.003	0.002	-0.006	0.065	0.095	0.136	0.135	1028.8	-0.086	-0.073	-0.087	-0.087	-0.087	-0.216	-0.063
	1029.02	0.004142	0.015059	0.020445	0.045773	0.05888	0.081454	0.098443	1029.02	0.003	0.001	-0.007	0.065	0.094	0.136	0.135	1029	-0.086	-0.072	-0.087	-0.087	-0.087	-0.216	-0.063
	1029.22	0.004368	0.014866	0.020217	0.045457	0.058497	0.080996	0.098455	1029.22	0.003	0.001	-0.006	0.066	0.094	0.136	0.134	1029.2	-0.085	-0.071	-0.086	-0.086	-0.086	-0.215	-0.063
	1029.42	0.003977	0.014494	0.021194	0.046304	0.059053	0.081144	0.098366	1029.42	0.004	0.001	-0.006	0.066	0.095	0.136	0.134	1029.4	-0.086	-0.072	-0.087	-0.087	-0.087	-0.216	-0.063
	1029.62	0.004154	0.015031	0.021705	0.046106	0.059444	0.08188	0.098943	1029.62	0.004	0	-0.006	0.066	0.093	0.135	0.132	1029.6	-0.086	-0.072	-0.087	-0.087	-0.087	-0.216	-0.063
	1029.82	0.004247	0.015347	0.022149	0.0464	0.060148	0.083002	0.099619	1029.82	0.004	0	-0.007	0.066	0.092	0.134	0.132	1029.8	-0.086	-0.072	-0.088	-0.088	-0.088	-0.217	-0.063
	1030.02	0.003845	0.015535	0.022761	0.045979	0.06046	0.083289	0.098952	1030.02	0.004	-0.001	-0.007	0.065	0.092	0.133	0.131	1030	-0.086	-0.072	-0.088	-0.088	-0.088	-0.217	-0.063
	1030.22	0.003207	0.015261	0.022184	0.045863	0.060412	0.08332	0.09888	1030.22	0.004	-0.001	-0.008	0.065	0.092	0.134	0.131	1030.2	-0.087	-0.071	-0.088	-0.088	-0.088	-0.218	-0.063
	1030.42	0.00305	0.015478	0.021804	0.045558	0.060281	0.082838	0.099202	1030.42	0.003	-0.001	-0.009	0.064	0.091	0.133	0.13	1030.4	-0.088	-0.071	-0.088	-0.088	-0.088	-0.219	-0.064
	1030.62	0.002309	0.014529	0.021497	0.045084	0.059466	0.082464	0.099399	1030.62	0.001	-0.003	-0.01	0.063	0.09	0.132	0.13	1030.6	-0.087	-0.071	-0.088	-0.088	-0.088	-0.219	-0.064
	1030.82	0.001661	0.014661	0.021508	0.044698	0.05896	0.082267	0.099307	1030.82	0	-0.004	-0.011	0.063	0.09	0.131	0.129	1030.8	-0.087	-0.071	-0.088	-0.088	-0.088	-0.219	-0.064
	1031.02	0.00089	0.013943	0.020545	0.044681	0.058597	0.081317	0.098912	1031.02	-0.001	-0.004	-0.012	0.062	0.09	0.131	0.129	1031	-0.087	-0.07	-0.087	-0.087	-0.087	-0.219	-0.064
	1031.22	0.00075	0.013553	0.020297	0.045294	0.058494	0.081581	0.098587	1031.22	-0.001	-0.006	-0.013	0.062	0.089	0.13	0.128	1031.2	-0.086	-0.07	-0.086	-0.086	-0.086	-0.218	-0.063
	1031.42	0.000347	0.013305	0.020046	0.04467	0.058288	0.081134	0.09789	1031.42	-0.003	-0.006	-0.014	0.061	0.089	0.13	0.127	1031.4	-0.086	-0.069	-0.086	-0.086	-0.086	-0.217	-0.062
	1031.62	0.000621	0.013567	0.020214	0.045317	0.057848	0.081753	0.097847	1031.62	-0.003	-0.006	-0.014	0.062	0.089	0.131	0.127	1031.6	-0.085	-0.068	-0.086	-0.086	-0.086	-0.217	-0.062
	1031.82	0.000612	0.013024	0.019631	0.045479	0.057614	0.0816	0.097209	1031.82	-0.003	-0.005	-0.013	0.061	0.089	0.131	0.128	1031.8	-0.085	-0.068	-0.086	-0.086	-0.086	-0.215	-0.062
	1032.02	0.000215	0.01247	0.018704	0.044909	0.057267	0.081702	0.096379	1032.02	-0.003	-0.005	-0.013	0.062	0.089	0.132	0.128	1032	-0.086	-0.067	-0.086	-0.086	-0.086	-0.215	-0.062
	1032.22	0.000799	0.013044	0.018873	0.045617	0.057946	0.081949	0.09581	1032.22	-0.002	-0.003	-0.011	0.063	0.09	0.133	0.13	1032.2	-0.086	-0.067	-0.086	-0.086	-0.086	-0.214	-0.062
	1032.42	0.000696	0.013079	0.018976	0.045933	0.058018	0.081356	0.095884	1032.42	-0.001	-0.002	-0.01	0.063	0.091	0.133	0.131	1032.4	-0.086	-0.068	-0.086	-0.086	-0.086	-0.214	-0.062
	1032.62	0.000639	0.012174	0.018468	0.046	0.057733	0.081003	0.095082	1032.62	0	-0.002	-0.009	0.064	0.092	0.133	0.131	1032.6	-0.087	-0.068	-0.087	-0.087	-0.087	-0.213	-0.062
	1032.82	9.84e-05	0.012433	0.017808	0.045905	0.057727	0.080563	0.094481	1032.82	0.001	-0.001	-0.009	0.064	0.092	0.134	0.132	1032.8	-0.088	-0.068	-0.088	-0.088	-0.088	-0.214	-0.062
	1033.02	-0.00025	0.011986	0.01744	0.045551	0.058024	0.079933	0.094498	1033.02	0.002	0	-0.008	0.065	0.092	0.133	0.132	1033	-0.088	-0.069	-0.088	-0.088	-0.088	-0.214	-0.062
	1033.22	-0.00054	0.011285	0.017346	0.045104	0.058399	0.079908	0.093864	1033.22	0.002	0	-0.007	0.067	0.093	0.133	0.132	1033.2	-0.088	-0.07	-0.088	-0.088	-0.088	-0.214	-0.062
	1033.42	-0.00097	0.011598	0.017892	0.045291	0.058796	0.080631	0.0944	1033.42	0.002	0	-0.007	0.066	0.092	0.132	0.132	1033.4	-0.088	-0.071	-0.088	-0.088	-0.088	-0.215	-0.063
	1033.62	-0.00042	0.011836	0.017942	0.045274	0.059427	0.08113	0.095659	1033.62	0.002	0	-0.008	0.066	0.092	0.131	0.132	1033.6	-0.088	-0.071	-0.087	-0.087	-0.087	-0.215	-0.062
	1033.82	-0.00055	0.011949	0.018176	0.045379	0.059741	0.081552	0.09614	1033.82	0.002	0	-0.008	0.066	0.092	0.131	0.131	1033.8	-0.088	-0.071	-0.088	-0.088	-0.088	-0.216	-0.063
	1034.02	-0.00121	0.011924	0.018452	0.044737	0.059493	0.081118	0.095996	1034.02	0.002	-0.001	-0.009	0.065	0.091	0.13	0.131	1034	-0.088	-0.071	-0.088	-0.088	-0.088	-0.216	-0.063
	1034.22	-0.00164	0.012063	0.018126	0.04436	0.05931	0.081058	0.096928	1034.22	0.003	-0.001	-0.008	0.065	0.091	0.132	0.132	1034.2	-0.088	-0.071	-0.089	-0.089	-0.089	-0.217	-0.064
	1034.42	-0.00185	0.012545	0.018062	0.044045	0.059461	0.081284	0.097106	1034.42	0.002	-0.002	-0.009	0.065	0.091	0.131	0.131	1034.4	-0.088	-0.072	-0.089	-0.089	-0.089	-0.218	-0.064
	1034.62	-0.00124	0.013369	0.01821	0.044579	0.060211	0.081847	0.097557	1034.62	0.001	-0.003	-0.01	0.065	0.091	0.131	0.131	1034.6	-0.087	-0.071	-0.089	-0.089	-0.089	-0.218	-0.065
	1034.82	-0.00115	0.014392	0.018012	0.044684	0.060472	0.082049	0.097023	1034.82	0.002	-0.003	-0.01	0.065	0.091	0.131	0.131	1034.8	-0.086	-0.071	-0.088	-0.088	-0.088	-0.218	-0.065
	1035.02	-0.00101	0.014154	0.017475	0.044451	0.060022	0.081834	0.096586	1035.02	0	-0.003	-0.012	0.063	0.09	0.132	0.131	1035	-0.086	-0.07	-0.088	-0.088	-0.088	-0.218	-0.064
	1035.22	-0.00115	0.014792	0.017805	0.04435	0.059885	0.08229	0.097113	1035.22	0	-0.005	-0.013	0.063	0.089	0.131	0.131	1035.2	-0.085	-0.069	-0.088	-0.088	-0.088	-0.218	-0.064
	1035.42	-0.00097	0.01577	0.01819	0.044598	0.05983	0.082442	0.096681	1035.42	-0.001	-0.004	-0.014	0.063	0.089	0.132	0.131	1035.4	-0.085	-0.068	-0.088	-0.088	-0.088	-0.217	-0.064
	1035.62	-0.00023	0.016611	0.01869	0.045506	0.059878	0.083082	0.097175	1035.62	-0.001	-0.004	-0.014	0.062	0.089	0.133	0.13	1035.6	-0.084	-0.068	-0.088	-0.088	-0.088	-0.217	-0.063
	1035.82	0.000308	0.017136	0.018573	0.045913	0.060317	0.082829	0.096791	1035.82	0	-0.003	-0.014	0.063	0.09	0.134	0.131	1035.8	-0.084	-0.068	-0.088	-0.088	-0.088	-0.216	-0.063
	1036.02	0.000374	0.017241	0.018128	0.046005	0.06045	0.083157	0.09684	1036.02	0	-0.003	-0.013	0.063	0.09	0.134	0.131	1036	-0.084	-0.068	-0.088	-0.088	-0.088	-0.216	-0.064
	1036.22	0.000737	0.017496	0.017985	0.046738	0.060603	0.082457	0.097066	1036.22	0.002	-0.002	-0.012	0.064	0.092	0.135	0.132	1036.2	-0.084	-0.069	-0.089	-0.089	-0.089	-0.216	-0.065
	1036.42	0.000222	0.017167	0.018173	0.046864	0.059954	0.081547	0.097379	1036.42	0.002	-0.002	-0.012	0.064	0.092	0.135	0.131	1036.4	-0.084	-0.069	-0.089	-0.089	-0.089	-0.216	-0.065
	1036.62	0.000478	0.017153	0.018331	0.046974	0.059644	0.081487	0.097556	1036.62	0.002	-0.001	-0.011	0.064	0.093	0.136	0.132	1036.6	-0.085	-0.069	-0.09	-0.09	-0.09	-0.216	-0.065
	1036.82	0.000196	0.016644	0.018146	0.04673	0.058877	0.080954	0.097381	1036.82	0.002	-0.001	-0.011	0.064	0.094	0.137	0.133	1036.8	-0.087	-0.069	-0.09	-0.09	-0.09	-0.217	-0.066
	1037.02	3e-06	0.016318	0.018579	0.046693	0.058922	0.080659	0.097735	1037.02	0.002	-0.001	-0.011	0.064	0.095	0.137	0.133	1037	-0.088	-0.07	-0.09	-0.09	-0.09	-0.217	-0.066
	1037.22	0.000155	0.016005	0.019142	0.04749	0.0588	0.080601	0.097828	1037.22	0.001	-0.001	-0.011	0.064	0.095	0.137	0.133	1037.2	-0.088	-0.07	-0.089	-0.089	-0.089	-0.218	-0.066
	1037.42	0.000507	0.015967	0.020242	0.04784	0.059063	0.081055	0.099148	1037.42	0.002	-0.001	-0.011	0.064	0.096	0.137	0.133	1037.4	-0.088	-0.07	-0.089	-0.089	-0.089	-0.219	-0.066
	1037.62	0.001305	0.015659	0.021422	0.048718	0.059665	0.081183	0.10049	1037.62	0.001	-0.001	-0.011	0.063	0.095	0.137	0.131	1037.6	-0.089	-0.07	-0.088	-0.088	-0.088	-0.22	-0.066
	1037.82	0.000923	0.015028	0.021739	0.048838	0.059205	0.080902	0.099654	1037.82	0.001	-0.001	-0.011	0.063	0.095	0.137	0.131	1037.8	-0.089	-0.071	-0.089	-0.089	-0.089	-0.22	-0.066
	1038.02	0.000488	0.014634	0.02131	0.048458	0.059223	0.081218	0.099087	1038.02	0.001	-0.001	-0.012	0.063	0.095	0.136	0.13	1038	-0.09	-0.072	-0.089	-0.089	-0.089	-0.221	-0.067
	1038.22	0.000744	0.013905	0.021755	0.048285	0.059432	0.081755	0.098688	1038.22	0.001	-0.002	-0.011	0.063	0.094	0.136	0.13	1038.2	-0.09	-0.072	-0.089	-0.089	-0.089	-0.221	-0.067
	1038.42	0.000296	0.013217	0.020977	0.04776	0.059298	0.081767	0.097384	1038.42	0	-0.003	-0.012	0.062	0.094	0.135	0.13	1038.4	-0.089	-0.072	-0.088	-0.088	-0.088	-0.221	-0.066
	1038.62	0.000498	0.013006	0.020453	0.047188	0.059369	0.082007	0.096635	1038.62	-0.001	-0.004	-0.011	0.063	0.094	0.135	0.13	1038.6	-0.088	-0.07	-0.087	-0.087	-0.087	-0.22	-0.066
	1038.82	5.27e-05	0.012766	0.020308	0.045978	0.059045	0.081795	0.095739	1038.82	-0.001	-0.004	-0.012	0.063	0.093	0.135	0.13	1038.8	-0.088	-0.07	-0.086	-0.086	-0.086	-0.22	-0.065
	1039.02	0.000404	0.012778	0.020273	0.045507	0.059074	0.082141	0.096182	1039.02	-0.002	-0.004	-0.013	0.062	0.092	0.135	0.13	1039	-0.088	-0.07	-0.086	-0.086	-0.086	-0.219	-0.064
	1039.22	1.89e-05	0.013314	0.021091	0.04585	0.05988	0.081653	0.09671	1039.22	-0.002	-0.004	-0.013	0.063	0.093	0.134	0.131	1039.2	-0.087	-0.069	-0.085	-0.085	-0.085	-0.218	-0.064
	1039.42	3.37e-05	0.013509	0.020971	0.046419	0.060106	0.081527	0.095724	1039.42	-0.002	-0.004	-0.013	0.063	0.092	0.135	0.131	1039.4	-0.086	-0.07	-0.085	-0.085	-0.085	-0.219	-0.064
	1039.62	-6e-05	0.013902	0.020616	0.046365	0.059812	0.081561	0.095897	1039.62	-0.002	-0.003	-0.014	0.063	0.092	0.134	0.131	1039.6	-0.086	-0.07	-0.086	-0.086	-0.086	-0.218	-0.065
	1039.82	0.000448	0.014091	0.020324	0.046623	0.06022	0.081664	0.096161	1039.82	-0.001	-0.002	-0.013	0.063	0.092	0.134	0.132	1039.8	-0.085	-0.07	-0.086	-0.086	-0.086	-0.217	-0.064
	1040.02	0.000213	0.013869	0.019354	0.045946	0.060248	0.081561	0.096105	1040.02	-0.001	-0.003	-0.012	0.064	0.092	0.135	0.132	1040	-0.084	-0.069	-0.086	-0.086	-0.086	-0.217	-0.065
	1040.22	-0.0003	0.013903	0.018891	0.046253	0.059762	0.080374	0.096399	1040.22	-0.001	-0.003	-0.012	0.064	0.092	0.135	0.132	1040.2	-0.085	-0.07	-0.086	-0.086	-0.086	-0.217	-0.065
	1040.42	-0.00023	0.014046	0.019217	0.045805	0.059865	0.080209	0.09685	1040.42	-0.001	-0.003	-0.011	0.064	0.092	0.136	0.132	1040.4	-0.085	-0.069	-0.086	-0.086	-0.086	-0.217	-0.065
	1040.62	-0.00011	0.014822	0.019592	0.045876	0.059984	0.080287	0.097668	1040.62	0	-0.003	-0.011	0.065	0.092	0.137	0.133	1040.6	-0.086	-0.068	-0.087	-0.087	-0.087	-0.217	-0.065
	1040.82	-0.00044	0.014653	0.018956	0.045455	0.059025	0.080062	0.097456	1040.82	0	-0.004	-0.012	0.064	0.092	0.138	0.132	1040.8	-0.087	-0.069	-0.087	-0.087	-0.087	-0.218	-0.065
	1041.02	-0.00064	0.014524	0.019079	0.045464	0.059422	0.079132	0.097593	1041.02	-0.001	-0.005	-0.012	0.064	0.091	0.137	0.131	1041	-0.087	-0.069	-0.087	-0.087	-0.087	-0.219	-0.065
	1041.22	0.000167	0.015234	0.019953	0.046046	0.060129	0.079524	0.098431	1041.22	0	-0.004	-0.013	0.063	0.092	0.138	0.131	1041.2	-0.088	-0.069	-0.088	-0.088	-0.088	-0.219	-0.065
	1041.42	0.000461	0.015438	0.020021	0.045425	0.06041	0.079545	0.099355	1041.42	-0.001	-0.005	-0.014	0.063	0.09	0.137	0.129	1041.4	-0.088	-0.069	-0.088	-0.088	-0.088	-0.221	-0.065
	1041.62	0.000813	0.015693	0.020786	0.045771	0.061267	0.079234	0.099643	1041.62	-0.002	-0.006	-0.014	0.062	0.089	0.136	0.128	1041.6	-0.089	-0.069	-0.088	-0.088	-0.088	-0.221	-0.065
	1041.82	0.001104	0.015409	0.020119	0.045598	0.060574	0.078778	0.099083	1041.82	-0.001	-0.006	-0.015	0.062	0.09	0.136	0.129	1041.8	-0.089	-0.069	-0.088	-0.088	-0.088	-0.22	-0.065
	1042.02	0.001131	0.015091	0.019684	0.044492	0.059911	0.078662	0.098717	1042.02	-0.001	-0.006	-0.015	0.062	0.089	0.136	0.128	1042	-0.089	-0.07	-0.088	-0.088	-0.088	-0.221	-0.065
	1042.22	0.001386	0.014247	0.020096	0.04401	0.059752	0.078409	0.098655	1042.22	-0.001	-0.006	-0.015	0.062	0.09	0.136	0.129	1042.2	-0.088	-0.069	-0.087	-0.087	-0.087	-0.22	-0.064
	1042.42	0.001486	0.014406	0.020019	0.044315	0.059831	0.078502	0.098909	1042.42	-0.001	-0.006	-0.015	0.062	0.091	0.136	0.13	1042.4	-0.088	-0.068	-0.086	-0.086	-0.086	-0.22	-0.064
	1042.62	0.002604	0.014513	0.020655	0.044852	0.06052	0.079538	0.099303	1042.62	-0.001	-0.006	-0.014	0.063	0.091	0.136	0.129	1042.6	-0.088	-0.068	-0.086	-0.086	-0.086	-0.219	-0.063
	1042.82	0.002283	0.013789	0.020626	0.044621	0.060556	0.078953	0.099271	1042.82	0	-0.005	-0.014	0.063	0.091	0.136	0.13	1042.8	-0.088	-0.068	-0.085	-0.085	-0.085	-0.219	-0.064
	1043.02	0.003024	0.013854	0.020487	0.045136	0.060671	0.079494	0.099595	1043.02	0	-0.005	-0.014	0.063	0.091	0.136	0.13	1043	-0.088	-0.068	-0.085	-0.085	-0.085	-0.22	-0.063
	1043.22	0.002206	0.013578	0.020151	0.045484	0.06021	0.078166	0.098536	1043.22	0	-0.004	-0.013	0.063	0.092	0.136	0.131	1043.2	-0.088	-0.067	-0.086	-0.086	-0.086	-0.219	-0.064
	1043.42	0.002296	0.013453	0.019425	0.045165	0.059764	0.078991	0.097573	1043.42	0	-0.005	-0.013	0.063	0.092	0.137	0.132	1043.4	-0.089	-0.068	-0.087	-0.087	-0.087	-0.22	-0.066
	1043.62	0.002294	0.01455	0.019708	0.045491	0.059435	0.07979	0.098263	1043.62	0.001	-0.004	-0.012	0.063	0.092	0.136	0.132	1043.6	-0.089	-0.068	-0.087	-0.087	-0.087	-0.22	-0.066
	1043.82	0.001805	0.014345	0.019145	0.045128	0.05864	0.079445	0.097822	1043.82	0	-0.005	-0.012	0.063	0.091	0.136	0.132	1043.8	-0.089	-0.068	-0.085	-0.085	-0.085	-0.218	-0.065
	1044.02	0.001324	0.014405	0.019059	0.044918	0.058541	0.079449	0.0979	1044.02	-0.001	-0.006	-0.013	0.063	0.09	0.135	0.131	1044	-0.089	-0.068	-0.086	-0.086	-0.086	-0.218	-0.066
	1044.22	0.000844	0.014167	0.018913	0.046009	0.058448	0.07949	0.098451	1044.22	0	-0.006	-0.012	0.064	0.09	0.136	0.131	1044.2	-0.088	-0.069	-0.086	-0.086	-0.086	-0.217	-0.066
	1044.42	0.000553	0.014405	0.019607	0.046201	0.058542	0.080607	0.098506	1044.42	0.001	-0.005	-0.012	0.064	0.091	0.136	0.132	1044.4	-0.088	-0.068	-0.085	-0.085	-0.085	-0.216	-0.065
	1044.62	0.000183	0.015389	0.019572	0.047079	0.058405	0.081283	0.098689	1044.62	0	-0.006	-0.012	0.064	0.091	0.136	0.132	1044.6	-0.086	-0.067	-0.085	-0.085	-0.085	-0.215	-0.064
	1044.82	-0.00011	0.015335	0.019603	0.047141	0.05852	0.081739	0.098512	1044.82	0	-0.006	-0.013	0.063	0.091	0.135	0.131	1044.8	-0.085	-0.066	-0.084	-0.084	-0.084	-0.215	-0.063
	1045.02	-0.00031	0.015083	0.019627	0.046943	0.059348	0.081734	0.098799	1045.02	-0.001	-0.005	-0.013	0.063	0.091	0.135	0.13	1045	-0.085	-0.066	-0.084	-0.084	-0.084	-0.214	-0.063
	1045.22	-0.00013	0.015739	0.019801	0.046493	0.058897	0.082006	0.098948	1045.22	-0.001	-0.005	-0.014	0.063	0.092	0.135	0.13	1045.2	-0.085	-0.067	-0.084	-0.084	-0.084	-0.215	-0.063
	1045.42	-0.00031	0.015606	0.020262	0.045986	0.058971	0.08142	0.099326	1045.42	-0.002	-0.004	-0.015	0.062	0.091	0.135	0.13	1045.4	-0.086	-0.068	-0.084	-0.084	-0.084	-0.215	-0.063
	1045.62	-0.00068	0.015378	0.021027	0.045936	0.059399	0.081763	0.099276	1045.62	-0.001	-0.004	-0.014	0.062	0.092	0.135	0.131	1045.6	-0.085	-0.068	-0.083	-0.083	-0.083	-0.215	-0.062
	1045.82	-0.0008	0.014768	0.021073	0.045756	0.057859	0.081427	0.09818	1045.82	0	-0.003	-0.013	0.063	0.092	0.136	0.131	1045.8	-0.085	-0.068	-0.083	-0.083	-0.083	-0.215	-0.062
	1046.02	-0.00067	0.014846	0.021263	0.045058	0.057711	0.081865	0.098271	1046.02	0	-0.003	-0.013	0.063	0.093	0.135	0.13	1046	-0.086	-0.068	-0.083	-0.083	-0.083	-0.215	-0.062
	1046.22	0.000119	0.014846	0.021467	0.045412	0.058681	0.082596	0.099153	1046.22	0	-0.002	-0.013	0.063	0.094	0.136	0.13	1046.2	-0.086	-0.068	-0.084	-0.084	-0.084	-0.216	-0.061
	1046.42	0.000698	0.014491	0.021002	0.045212	0.059022	0.08291	0.099126	1046.42	0	-0.003	-0.014	0.063	0.093	0.136	0.13	1046.4	-0.087	-0.068	-0.085	-0.085	-0.085	-0.216	-0.062
	1046.62	0.001023	0.013692	0.020575	0.044506	0.059374	0.083123	0.098557	1046.62	0	-0.003	-0.013	0.063	0.094	0.136	0.13	1046.6	-0.088	-0.069	-0.085	-0.085	-0.085	-0.217	-0.062
	1046.82	-4.6e-05	0.012722	0.019327	0.043665	0.059317	0.082606	0.097084	1046.82	-0.001	-0.004	-0.014	0.062	0.094	0.136	0.129	1046.8	-0.088	-0.069	-0.085	-0.085	-0.085	-0.217	-0.062
	1047.02	0.00023	0.013021	0.018892	0.044071	0.059805	0.083261	0.096306	1047.02	-0.001	-0.005	-0.014	0.062	0.093	0.136	0.129	1047	-0.089	-0.069	-0.086	-0.086	-0.086	-0.218	-0.063
	1047.22	-0.00059	0.01187	0.017892	0.042777	0.059547	0.082243	0.095295	1047.22	-0.002	-0.006	-0.014	0.061	0.093	0.135	0.128	1047.2	-0.09	-0.069	-0.087	-0.087	-0.087	-0.219	-0.064
	1047.42	-0.00096	0.011821	0.017441	0.042283	0.059311	0.082417	0.095117	1047.42	-0.001	-0.006	-0.013	0.062	0.093	0.136	0.129	1047.4	-0.09	-0.069	-0.087	-0.087	-0.087	-0.22	-0.065
	1047.62	-0.00188	0.011936	0.016988	0.042613	0.059315	0.081668	0.095527	1047.62	-0.002	-0.007	-0.014	0.062	0.092	0.135	0.129	1047.6	-0.09	-0.068	-0.087	-0.087	-0.087	-0.22	-0.065
	1047.82	-0.00209	0.011065	0.016564	0.042481	0.058992	0.081042	0.095303	1047.82	-0.003	-0.009	-0.015	0.062	0.091	0.134	0.128	1047.8	-0.09	-0.068	-0.087	-0.087	-0.087	-0.219	-0.064
	1048.02	-0.0016	0.0114	0.017511	0.043794	0.060233	0.081491	0.096855	1048.02	-0.003	-0.009	-0.016	0.062	0.091	0.134	0.129	1048	-0.089	-0.068	-0.088	-0.088	-0.088	-0.219	-0.064
	1048.22	-0.00175	0.011712	0.017271	0.044657	0.060636	0.081817	0.096976	1048.22	-0.002	-0.009	-0.016	0.062	0.092	0.134	0.129	1048.2	-0.088	-0.066	-0.087	-0.087	-0.087	-0.218	-0.064
	1048.42	-0.00196	0.012759	0.017896	0.04521	0.0608	0.082237	0.097124	1048.42	-0.002	-0.009	-0.017	0.062	0.092	0.134	0.13	1048.4	-0.087	-0.066	-0.087	-0.087	-0.087	-0.218	-0.063
	1048.62	-0.00189	0.013025	0.018149	0.045612	0.060939	0.082227	0.097505	1048.62	-0.003	-0.009	-0.018	0.061	0.092	0.134	0.13	1048.6	-0.086	-0.065	-0.087	-0.087	-0.087	-0.218	-0.063
	1048.82	-0.00155	0.012581	0.018189	0.045366	0.060469	0.081625	0.097541	1048.82	-0.003	-0.009	-0.019	0.061	0.092	0.133	0.13	1048.8	-0.086	-0.065	-0.086	-0.086	-0.086	-0.218	-0.062
	1049.02	-0.0012	0.012834	0.017982	0.045287	0.060505	0.081483	0.097505	1049.02	-0.003	-0.009	-0.02	0.061	0.092	0.132	0.13	1049	-0.087	-0.066	-0.086	-0.086	-0.086	-0.218	-0.063
	1049.22	-0.00079	0.012975	0.018578	0.044754	0.059264	0.081298	0.097245	1049.22	-0.003	-0.009	-0.021	0.061	0.091	0.132	0.13	1049.2	-0.087	-0.067	-0.086	-0.086	-0.086	-0.218	-0.063
	1049.42	-0.00038	0.013605	0.019181	0.045166	0.06021	0.081914	0.097834	1049.42	-0.003	-0.008	-0.02	0.061	0.091	0.131	0.129	1049.4	-0.088	-0.067	-0.086	-0.086	-0.086	-0.218	-0.064
	1049.62	-4.2e-05	0.014163	0.018871	0.045096	0.05964	0.08213	0.098262	1049.62	-0.002	-0.009	-0.02	0.062	0.091	0.131	0.129	1049.6	-0.087	-0.067	-0.085	-0.085	-0.085	-0.217	-0.064
	1049.82	0.000713	0.015117	0.018834	0.045509	0.059484	0.082418	0.098757	1049.82	-0.002	-0.008	-0.02	0.062	0.091	0.131	0.129	1049.8	-0.087	-0.067	-0.085	-0.085	-0.085	-0.217	-0.063
	1050.02	0.002043	0.016426	0.019502	0.046175	0.060346	0.083513	0.101033	1050.02	-0.001	-0.007	-0.02	0.062	0.091	0.132	0.129	1050	-0.087	-0.067	-0.085	-0.085	-0.085	-0.217	-0.063
	1050.22	0.002057	0.016173	0.019315	0.04631	0.06028	0.082904	0.100875	1050.22	-0.001	-0.007	-0.02	0.062	0.091	0.132	0.129	1050.2	-0.087	-0.067	-0.085	-0.085	-0.085	-0.216	-0.064
	1050.42	0.002443	0.016411	0.019394	0.046415	0.060566	0.083324	0.100281	1050.42	-0.001	-0.008	-0.021	0.062	0.091	0.132	0.129	1050.4	-0.087	-0.068	-0.085	-0.085	-0.085	-0.216	-0.064
	1050.62	0.002356	0.01646	0.019731	0.046816	0.060409	0.083637	0.0999	1050.62	-0.001	-0.008	-0.021	0.062	0.091	0.132	0.128	1050.6	-0.087	-0.068	-0.084	-0.084	-0.084	-0.215	-0.064
	1050.82	0.002709	0.016767	0.02042	0.047432	0.06089	0.084342	0.099658	1050.82	-0.001	-0.008	-0.021	0.063	0.09	0.132	0.127	1050.8	-0.087	-0.067	-0.084	-0.084	-0.084	-0.215	-0.065
	1051.02	0.00285	0.01689	0.021088	0.047483	0.061515	0.084339	0.100096	1051.02	0	-0.008	-0.02	0.064	0.091	0.132	0.127	1051	-0.088	-0.068	-0.084	-0.084	-0.084	-0.215	-0.065
	1051.22	0.002692	0.016726	0.021937	0.047343	0.06193	0.083908	0.100451	1051.22	0.001	-0.007	-0.019	0.065	0.092	0.133	0.128	1051.2	-0.087	-0.067	-0.083	-0.083	-0.083	-0.215	-0.064
	1051.42	0.00228	0.01674	0.021835	0.047646	0.062019	0.08362	0.09995	1051.42	0.001	-0.007	-0.018	0.065	0.092	0.135	0.128	1051.4	-0.087	-0.068	-0.084	-0.084	-0.084	-0.216	-0.065
	1051.62	0.002533	0.01679	0.022642	0.047671	0.062489	0.083236	0.100106	1051.62	0.001	-0.008	-0.018	0.065	0.092	0.135	0.127	1051.6	-0.086	-0.068	-0.083	-0.083	-0.083	-0.216	-0.064
	1051.82	0.002648	0.016739	0.023103	0.04779	0.062599	0.083008	0.099947	1051.82	0.001	-0.008	-0.019	0.064	0.094	0.135	0.127	1051.8	-0.086	-0.067	-0.083	-0.083	-0.083	-0.215	-0.063
	1052.02	0.002269	0.01688	0.02329	0.048125	0.06273	0.082853	0.099505	1052.02	0.001	-0.007	-0.019	0.064	0.094	0.135	0.127	1052	-0.085	-0.066	-0.083	-0.083	-0.083	-0.215	-0.063
	1052.22	0.002111	0.017065	0.022843	0.047907	0.062241	0.082617	0.098176	1052.22	0.001	-0.007	-0.018	0.063	0.094	0.136	0.127	1052.2	-0.085	-0.065	-0.082	-0.082	-0.082	-0.215	-0.062
	1052.42	0.001468	0.017097	0.022507	0.047591	0.061892	0.082154	0.097192	1052.42	0.001	-0.008	-0.018	0.063	0.094	0.136	0.127	1052.4	-0.085	-0.066	-0.082	-0.082	-0.082	-0.215	-0.062
	1052.62	0.001517	0.016711	0.022521	0.046934	0.061079	0.081806	0.096443	1052.62	0	-0.006	-0.017	0.063	0.094	0.136	0.127	1052.6	-0.084	-0.066	-0.082	-0.082	-0.082	-0.215	-0.062
	1052.82	0.002183	0.017212	0.021984	0.046087	0.060368	0.081312	0.095982	1052.82	-0.001	-0.006	-0.017	0.063	0.094	0.136	0.128	1052.8	-0.085	-0.066	-0.082	-0.082	-0.082	-0.215	-0.062
	1053.02	0.002475	0.017366	0.021729	0.045307	0.060177	0.081642	0.095725	1053.02	-0.001	-0.006	-0.017	0.063	0.094	0.135	0.127	1053	-0.086	-0.067	-0.082	-0.082	-0.082	-0.216	-0.063
	1053.22	0.002771	0.017268	0.021497	0.044264	0.059187	0.081877	0.095072	1053.22	-0.001	-0.006	-0.017	0.062	0.094	0.136	0.127	1053.2	-0.087	-0.066	-0.083	-0.083	-0.083	-0.216	-0.063
	1053.42	0.003071	0.017592	0.020699	0.044407	0.059559	0.081507	0.095595	1053.42	-0.001	-0.006	-0.017	0.062	0.094	0.136	0.127	1053.4	-0.088	-0.067	-0.083	-0.083	-0.083	-0.215	-0.064
	1053.62	0.003169	0.017822	0.020416	0.044792	0.058751	0.081605	0.096582	1053.62	-0.001	-0.006	-0.018	0.063	0.094	0.136	0.128	1053.6	-0.087	-0.066	-0.083	-0.083	-0.083	-0.216	-0.064
	1053.82	0.002714	0.0178	0.020599	0.045305	0.059371	0.081965	0.096908	1053.82	-0.002	-0.006	-0.018	0.063	0.094	0.136	0.128	1053.8	-0.087	-0.065	-0.084	-0.084	-0.084	-0.217	-0.064
	1054.02	0.003014	0.01726	0.02031	0.045414	0.058989	0.0821	0.096784	1054.02	-0.003	-0.006	-0.019	0.064	0.093	0.136	0.129	1054	-0.087	-0.065	-0.083	-0.083	-0.083	-0.217	-0.064
	1054.22	0.003189	0.016972	0.019815	0.045266	0.058739	0.081902	0.096702	1054.22	-0.003	-0.007	-0.02	0.063	0.093	0.135	0.128	1054.2	-0.086	-0.065	-0.083	-0.083	-0.083	-0.216	-0.063
	1054.42	0.00356	0.017225	0.02018	0.045397	0.059447	0.082853	0.097419	1054.42	-0.003	-0.008	-0.019	0.064	0.094	0.136	0.128	1054.4	-0.087	-0.065	-0.083	-0.083	-0.083	-0.217	-0.064
	1054.62	0.003827	0.01674	0.020417	0.045417	0.060034	0.083788	0.098592	1054.62	-0.003	-0.008	-0.019	0.064	0.093	0.134	0.128	1054.6	-0.087	-0.065	-0.083	-0.083	-0.083	-0.217	-0.064
	1054.82	0.003917	0.016136	0.020139	0.044583	0.060274	0.083839	0.098488	1054.82	-0.003	-0.008	-0.02	0.064	0.093	0.134	0.128	1054.8	-0.086	-0.065	-0.084	-0.084	-0.084	-0.217	-0.064
	1055.02	0.003379	0.015388	0.019468	0.043927	0.060424	0.08367	0.098085	1055.02	-0.003	-0.01	-0.021	0.063	0.093	0.133	0.127	1055	-0.086	-0.066	-0.083	-0.083	-0.083	-0.218	-0.064
	1055.22	0.002725	0.014334	0.0187	0.043277	0.059745	0.082833	0.097198	1055.22	-0.004	-0.01	-0.021	0.063	0.093	0.133	0.127	1055.2	-0.087	-0.067	-0.083	-0.083	-0.083	-0.218	-0.063
	1055.42	0.00242	0.013397	0.01848	0.042907	0.059392	0.082615	0.096657	1055.42	-0.005	-0.011	-0.021	0.063	0.092	0.133	0.126	1055.4	-0.087	-0.067	-0.083	-0.083	-0.083	-0.218	-0.063
	1055.62	0.001495	0.012928	0.018393	0.042628	0.059504	0.082221	0.097237	1055.62	-0.004	-0.011	-0.021	0.063	0.092	0.133	0.126	1055.6	-0.086	-0.067	-0.083	-0.083	-0.083	-0.218	-0.063
	1055.82	0.000636	0.012793	0.01781	0.043115	0.059682	0.082007	0.097111	1055.82	-0.004	-0.011	-0.02	0.062	0.092	0.132	0.127	1055.8	-0.085	-0.066	-0.083	-0.083	-0.083	-0.218	-0.062
	1056.02	-0.00032	0.012584	0.017608	0.043512	0.059348	0.081719	0.096745	1056.02	-0.003	-0.011	-0.021	0.062	0.092	0.132	0.128	1056	-0.085	-0.066	-0.083	-0.083	-0.083	-0.218	-0.062
	1056.22	-0.00023	0.01288	0.017148	0.043752	0.059531	0.081562	0.096594	1056.22	-0.003	-0.011	-0.02	0.061	0.092	0.133	0.127	1056.2	-0.085	-0.066	-0.082	-0.082	-0.082	-0.218	-0.062
	1056.42	-0.00051	0.013136	0.017229	0.044065	0.059297	0.081531	0.096932	1056.42	-0.003	-0.009	-0.02	0.062	0.092	0.134	0.128	1056.4	-0.085	-0.066	-0.083	-0.083	-0.083	-0.217	-0.062
	1056.62	-0.00022	0.013711	0.017964	0.044213	0.059068	0.082084	0.097532	1056.62	-0.002	-0.008	-0.019	0.063	0.093	0.135	0.13	1056.6	-0.085	-0.066	-0.084	-0.084	-0.084	-0.218	-0.062
	1056.82	5.77e-05	0.013629	0.017646	0.044609	0.059171	0.081475	0.097204	1056.82	-0.001	-0.007	-0.019	0.063	0.094	0.136	0.131	1056.8	-0.086	-0.065	-0.084	-0.084	-0.084	-0.218	-0.063
	1057.02	-0.00054	0.013247	0.01753	0.044772	0.059091	0.081073	0.097134	1057.02	-0.001	-0.007	-0.019	0.062	0.094	0.136	0.131	1057	-0.087	-0.065	-0.084	-0.084	-0.084	-0.218	-0.063
	1057.22	-0.00062	0.013526	0.018089	0.045508	0.059057	0.081194	0.097437	1057.22	-0.001	-0.007	-0.019	0.062	0.095	0.137	0.132	1057.2	-0.088	-0.065	-0.085	-0.085	-0.085	-0.218	-0.063
	1057.42	-0.00088	0.013985	0.018061	0.04638	0.059582	0.080871	0.097412	1057.42	-0.002	-0.007	-0.019	0.062	0.094	0.137	0.132	1057.4	-0.088	-0.064	-0.084	-0.084	-0.084	-0.218	-0.063
	1057.62	-0.00154	0.014426	0.01799	0.046671	0.060343	0.081193	0.096816	1057.62	-0.001	-0.007	-0.019	0.063	0.095	0.138	0.133	1057.6	-0.087	-0.063	-0.084	-0.084	-0.084	-0.218	-0.062
	1057.82	-0.00093	0.014957	0.017878	0.046845	0.060714	0.081044	0.096317	1057.82	-0.001	-0.006	-0.018	0.064	0.095	0.138	0.134	1057.8	-0.087	-0.063	-0.084	-0.084	-0.084	-0.218	-0.062
	1058.02	-0.00066	0.015057	0.017141	0.046843	0.060403	0.081177	0.096103	1058.02	0	-0.006	-0.018	0.064	0.095	0.139	0.134	1058	-0.088	-0.063	-0.083	-0.083	-0.083	-0.218	-0.061
	1058.22	-0.00035	0.015562	0.018015	0.047336	0.061433	0.081838	0.096647	1058.22	0	-0.006	-0.018	0.064	0.095	0.139	0.133	1058.2	-0.089	-0.064	-0.084	-0.084	-0.084	-0.218	-0.062
	1058.42	-0.00079	0.015723	0.017961	0.047312	0.062143	0.082295	0.096467	1058.42	0	-0.006	-0.018	0.064	0.096	0.139	0.133	1058.4	-0.09	-0.065	-0.084	-0.084	-0.084	-0.219	-0.062
	1058.62	-0.00091	0.014735	0.01686	0.046761	0.062164	0.082507	0.096206	1058.62	0	-0.006	-0.019	0.063	0.096	0.139	0.132	1058.6	-0.09	-0.065	-0.084	-0.084	-0.084	-0.219	-0.062
	1058.82	-0.00074	0.014639	0.015992	0.04588	0.061698	0.082018	0.095316	1058.82	0	-0.006	-0.02	0.063	0.096	0.14	0.13	1058.8	-0.091	-0.067	-0.084	-0.084	-0.084	-0.22	-0.063
	1059.02	-0.00103	0.014654	0.015831	0.045818	0.061317	0.082129	0.095087	1059.02	-0.001	-0.007	-0.021	0.062	0.095	0.139	0.129	1059	-0.092	-0.068	-0.085	-0.085	-0.085	-0.22	-0.064
	1059.22	-0.00102	0.01465	0.016488	0.045201	0.061191	0.082345	0.096249	1059.22	-0.002	-0.007	-0.02	0.062	0.094	0.139	0.129	1059.2	-0.093	-0.068	-0.085	-0.085	-0.085	-0.22	-0.064
	1059.42	-0.00074	0.014306	0.016989	0.045113	0.061241	0.082876	0.097378	1059.42	-0.001	-0.008	-0.02	0.062	0.094	0.139	0.128	1059.4	-0.093	-0.069	-0.085	-0.085	-0.085	-0.22	-0.065
	1059.62	-0.00093	0.014262	0.016605	0.044783	0.061373	0.083009	0.097674	1059.62	-0.001	-0.008	-0.021	0.061	0.094	0.138	0.128	1059.6	-0.093	-0.07	-0.086	-0.086	-0.086	-0.22	-0.066
	1059.82	-0.00059	0.014529	0.016528	0.044781	0.061221	0.083129	0.097816	1059.82	-0.001	-0.008	-0.021	0.062	0.093	0.138	0.128	1059.8	-0.092	-0.07	-0.086	-0.086	-0.086	-0.22	-0.065
	1060.02	-0.00076	0.014125	0.016468	0.044307	0.060735	0.083005	0.097845	1060.02	-0.001	-0.008	-0.022	0.061	0.093	0.138	0.127	1060	-0.091	-0.07	-0.085	-0.085	-0.085	-0.22	-0.065
	1060.22	0.000536	0.014297	0.016841	0.044595	0.061115	0.083441	0.09859	1060.22	-0.002	-0.008	-0.022	0.061	0.092	0.138	0.126	1060.2	-0.091	-0.069	-0.084	-0.084	-0.084	-0.218	-0.065
	1060.42	0.001498	0.014276	0.017546	0.045125	0.060966	0.083556	0.099483	1060.42	-0.001	-0.008	-0.022	0.061	0.092	0.137	0.127	1060.4	-0.09	-0.069	-0.084	-0.084	-0.084	-0.218	-0.064
	1060.62	0.001816	0.013785	0.017798	0.044937	0.060804	0.08348	0.099392	1060.62	-0.001	-0.008	-0.022	0.061	0.092	0.137	0.127	1060.6	-0.089	-0.068	-0.083	-0.083	-0.083	-0.217	-0.063
	1060.82	0.002517	0.013612	0.017642	0.04503	0.06095	0.08309	0.099068	1060.82	-0.001	-0.008	-0.021	0.061	0.092	0.136	0.127	1060.8	-0.089	-0.067	-0.082	-0.082	-0.082	-0.217	-0.063
	1061.02	0.003243	0.013851	0.017724	0.04449	0.060519	0.083299	0.09955	1061.02	-0.001	-0.008	-0.021	0.061	0.092	0.136	0.128	1061	-0.089	-0.067	-0.082	-0.082	-0.082	-0.216	-0.063
	1061.22	0.003222	0.014345	0.017894	0.044581	0.060443	0.08341	0.099282	1061.22	-0.002	-0.007	-0.019	0.061	0.092	0.137	0.129	1061.2	-0.088	-0.067	-0.082	-0.082	-0.082	-0.216	-0.062
	1061.42	0.002954	0.014675	0.017514	0.044596	0.060666	0.083481	0.098135	1061.42	-0.002	-0.008	-0.019	0.061	0.091	0.136	0.129	1061.4	-0.087	-0.066	-0.081	-0.081	-0.081	-0.215	-0.062
	1061.62	0.002114	0.014324	0.016742	0.043891	0.060771	0.082884	0.096897	1061.62	-0.001	-0.009	-0.019	0.061	0.092	0.136	0.13	1061.6	-0.087	-0.065	-0.081	-0.081	-0.081	-0.214	-0.061
	1061.82	0.002077	0.014687	0.016488	0.044564	0.060639	0.082887	0.096969	1061.82	0	-0.008	-0.018	0.061	0.092	0.136	0.13	1061.8	-0.087	-0.064	-0.081	-0.081	-0.081	-0.215	-0.061
	1062.02	0.00167	0.014928	0.016859	0.045344	0.06128	0.083466	0.097459	1062.02	0	-0.009	-0.019	0.061	0.093	0.136	0.131	1062	-0.089	-0.065	-0.08	-0.08	-0.08	-0.216	-0.061
	1062.22	0.001217	0.014816	0.017138	0.045687	0.062024	0.084031	0.097175	1062.22	0	-0.009	-0.02	0.061	0.093	0.136	0.131	1062.2	-0.089	-0.065	-0.08	-0.08	-0.08	-0.216	-0.062
	1062.42	0.000351	0.014898	0.016603	0.045959	0.061732	0.083957	0.097201	1062.42	0	-0.008	-0.019	0.062	0.094	0.138	0.131	1062.4	-0.09	-0.065	-0.08	-0.08	-0.08	-0.216	-0.062
	1062.62	-0.00037	0.013607	0.016268	0.045475	0.060976	0.082972	0.096684	1062.62	0	-0.007	-0.019	0.062	0.094	0.139	0.132	1062.6	-0.09	-0.065	-0.081	-0.081	-0.081	-0.216	-0.062
	1062.82	-0.00055	0.013936	0.017182	0.045709	0.061483	0.082952	0.096548	1062.82	-0.001	-0.006	-0.02	0.063	0.094	0.139	0.132	1062.8	-0.09	-0.066	-0.081	-0.081	-0.081	-0.216	-0.062
	1063.02	-0.00145	0.01366	0.017884	0.04533	0.06143	0.08295	0.095938	1063.02	-0.001	-0.006	-0.02	0.063	0.094	0.14	0.133	1063	-0.09	-0.066	-0.082	-0.082	-0.082	-0.217	-0.062
	1063.22	-0.00194	0.012792	0.018156	0.044366	0.061322	0.082628	0.096084	1063.22	-0.001	-0.005	-0.019	0.063	0.095	0.139	0.133	1063.2	-0.09	-0.066	-0.082	-0.082	-0.082	-0.216	-0.062
	1063.42	-0.00266	0.012093	0.017599	0.044219	0.060495	0.081705	0.095047	1063.42	0	-0.005	-0.02	0.063	0.096	0.139	0.133	1063.4	-0.09	-0.066	-0.083	-0.083	-0.083	-0.217	-0.063
	1063.62	-0.00306	0.012095	0.017782	0.044324	0.061009	0.081125	0.094548	1063.62	-0.001	-0.005	-0.02	0.063	0.096	0.139	0.133	1063.6	-0.09	-0.066	-0.083	-0.083	-0.083	-0.217	-0.063
	1063.82	-0.00283	0.0124	0.018308	0.044673	0.061349	0.081099	0.095003	1063.82	-0.001	-0.005	-0.021	0.063	0.095	0.139	0.134	1063.8	-0.09	-0.067	-0.084	-0.084	-0.084	-0.218	-0.063
	1064.02	-0.00295	0.0122	0.01881	0.044663	0.061231	0.080301	0.094794	1064.02	-0.001	-0.005	-0.022	0.062	0.094	0.139	0.132	1064	-0.089	-0.067	-0.083	-0.083	-0.083	-0.219	-0.064
	1064.22	-0.00236	0.01265	0.019454	0.045211	0.061125	0.079889	0.095346	1064.22	-0.001	-0.006	-0.022	0.062	0.094	0.138	0.132	1064.2	-0.089	-0.067	-0.083	-0.083	-0.083	-0.219	-0.063
	1064.42	-0.00151	0.012802	0.019182	0.045109	0.061282	0.079827	0.095449	1064.42	-0.001	-0.007	-0.021	0.062	0.093	0.138	0.132	1064.4	-0.088	-0.067	-0.084	-0.084	-0.084	-0.219	-0.063
	1064.62	-0.00169	0.012797	0.018583	0.044608	0.060495	0.079606	0.095384	1064.62	0.001	-0.006	-0.022	0.062	0.093	0.138	0.131	1064.6	-0.088	-0.067	-0.084	-0.084	-0.084	-0.219	-0.063
	1064.82	-0.0011	0.013283	0.017791	0.044315	0.060739	0.079676	0.095411	1064.82	0.002	-0.006	-0.02	0.062	0.093	0.138	0.131	1064.8	-0.088	-0.067	-0.085	-0.085	-0.085	-0.219	-0.064
	1065.02	-0.00076	0.013613	0.017774	0.044188	0.060475	0.079522	0.095957	1065.02	0.002	-0.007	-0.02	0.063	0.092	0.138	0.132	1065	-0.088	-0.067	-0.085	-0.085	-0.085	-0.219	-0.063
	1065.22	-0.00123	0.013906	0.016836	0.043903	0.059906	0.079478	0.096276	1065.22	0.003	-0.006	-0.02	0.063	0.093	0.138	0.131	1065.2	-0.088	-0.067	-0.085	-0.085	-0.085	-0.22	-0.063
	1065.42	-0.0009	0.014402	0.016807	0.043759	0.059924	0.080415	0.096714	1065.42	0.003	-0.008	-0.02	0.062	0.093	0.137	0.131	1065.4	-0.088	-0.066	-0.085	-0.085	-0.085	-0.219	-0.062
	1065.62	-0.00017	0.014846	0.017223	0.043828	0.06034	0.080806	0.097892	1065.62	0.003	-0.008	-0.019	0.062	0.094	0.137	0.13	1065.6	-0.089	-0.066	-0.086	-0.086	-0.086	-0.22	-0.063
	1065.82	0.000899	0.015632	0.017616	0.044537	0.060367	0.082033	0.099148	1065.82	0.003	-0.007	-0.019	0.062	0.094	0.136	0.13	1065.8	-0.089	-0.066	-0.086	-0.086	-0.086	-0.22	-0.063
	1066.02	0.002122	0.016572	0.01798	0.04489	0.060623	0.082764	0.100424	1066.02	0.002	-0.008	-0.02	0.062	0.094	0.136	0.13	1066	-0.09	-0.067	-0.086	-0.086	-0.086	-0.221	-0.064
	1066.22	0.002243	0.016616	0.017342	0.04491	0.06023	0.083151	0.100347	1066.22	0.002	-0.008	-0.02	0.063	0.094	0.136	0.13	1066.2	-0.089	-0.066	-0.086	-0.086	-0.086	-0.22	-0.063
	1066.42	0.002837	0.017572	0.017856	0.045068	0.060327	0.083611	0.100502	1066.42	0.002	-0.007	-0.019	0.063	0.094	0.136	0.13	1066.4	-0.089	-0.067	-0.087	-0.087	-0.087	-0.221	-0.063
	1066.62	0.002907	0.016252	0.018346	0.044886	0.060348	0.083212	0.099853	1066.62	0.002	-0.007	-0.02	0.064	0.094	0.136	0.13	1066.6	-0.089	-0.066	-0.087	-0.087	-0.087	-0.22	-0.062
	1066.82	0.002658	0.016216	0.018591	0.044852	0.060128	0.083177	0.099538	1066.82	0.003	-0.006	-0.02	0.064	0.095	0.136	0.131	1066.8	-0.088	-0.065	-0.087	-0.087	-0.087	-0.22	-0.063
	1067.02	0.00241	0.01606	0.018851	0.044423	0.059673	0.083396	0.099469	1067.02	0.003	-0.006	-0.02	0.065	0.095	0.137	0.131	1067	-0.088	-0.065	-0.086	-0.086	-0.086	-0.22	-0.062
	1067.22	0.002994	0.015852	0.018654	0.044159	0.059649	0.083577	0.099583	1067.22	0.003	-0.006	-0.02	0.066	0.095	0.136	0.131	1067.2	-0.088	-0.064	-0.086	-0.086	-0.086	-0.22	-0.061
	1067.42	0.002857	0.015896	0.018516	0.045193	0.059782	0.083764	0.099493	1067.42	0.003	-0.007	-0.02	0.066	0.096	0.136	0.131	1067.4	-0.088	-0.064	-0.086	-0.086	-0.086	-0.219	-0.061
	1067.62	0.00304	0.015423	0.018822	0.045808	0.060613	0.083856	0.099598	1067.62	0.002	-0.007	-0.02	0.065	0.095	0.136	0.131	1067.6	-0.088	-0.065	-0.086	-0.086	-0.086	-0.219	-0.062
	1067.82	0.00281	0.015007	0.018817	0.045403	0.060236	0.083468	0.098949	1067.82	0.002	-0.008	-0.021	0.064	0.095	0.136	0.131	1067.8	-0.088	-0.065	-0.085	-0.085	-0.085	-0.219	-0.062
	1068.02	0.001348	0.014069	0.017952	0.044839	0.059459	0.082003	0.097887	1068.02	0.001	-0.009	-0.022	0.063	0.095	0.135	0.13	1068	-0.087	-0.065	-0.084	-0.084	-0.084	-0.218	-0.062
	1068.22	0.000667	0.01356	0.01711	0.044523	0.058943	0.081307	0.096957	1068.22	0.001	-0.01	-0.023	0.062	0.094	0.135	0.13	1068.2	-0.087	-0.065	-0.084	-0.084	-0.084	-0.217	-0.061
	1068.42	0.000433	0.012729	0.015876	0.043941	0.059096	0.080939	0.096036	1068.42	0.002	-0.01	-0.023	0.062	0.093	0.134	0.129	1068.4	-0.086	-0.064	-0.082	-0.082	-0.082	-0.216	-0.061
	1068.62	-0.00123	0.012326	0.015498	0.043717	0.058264	0.080356	0.095669	1068.62	0.002	-0.009	-0.024	0.062	0.093	0.135	0.129	1068.6	-0.087	-0.064	-0.082	-0.082	-0.082	-0.215	-0.061
	1068.82	-0.0019	0.011883	0.015379	0.042781	0.057995	0.079865	0.094524	1068.82	0	-0.01	-0.024	0.063	0.093	0.134	0.13	1068.8	-0.087	-0.064	-0.082	-0.082	-0.082	-0.214	-0.06
	1069.02	-0.00219	0.011718	0.015032	0.042586	0.057652	0.079654	0.09491	1069.02	-0.001	-0.01	-0.024	0.062	0.092	0.135	0.13	1069	-0.088	-0.064	-0.082	-0.082	-0.082	-0.214	-0.06
	1069.22	-0.00266	0.011194	0.014251	0.042206	0.057453	0.080143	0.095603	1069.22	-0.001	-0.009	-0.024	0.061	0.093	0.135	0.129	1069.2	-0.088	-0.065	-0.082	-0.082	-0.082	-0.214	-0.06
	1069.42	-0.00352	0.010726	0.013963	0.041616	0.057415	0.080056	0.094547	1069.42	-0.001	-0.009	-0.024	0.061	0.093	0.135	0.129	1069.4	-0.088	-0.064	-0.081	-0.081	-0.081	-0.213	-0.059
	1069.62	-0.00323	0.010053	0.013824	0.040911	0.057285	0.079498	0.094188	1069.62	-0.002	-0.009	-0.024	0.06	0.093	0.135	0.128	1069.6	-0.089	-0.064	-0.082	-0.082	-0.082	-0.213	-0.06
	1069.82	-0.00387	0.010204	0.013466	0.040792	0.056812	0.079856	0.093589	1069.82	-0.003	-0.01	-0.024	0.06	0.093	0.135	0.128	1069.8	-0.088	-0.064	-0.082	-0.082	-0.082	-0.213	-0.059
	1070.02	-0.00412	0.01061	0.013317	0.04101	0.057185	0.080062	0.094253	1070.02	-0.002	-0.01	-0.024	0.06	0.094	0.136	0.128	1070	-0.088	-0.063	-0.082	-0.082	-0.082	-0.214	-0.059
	1070.22	-0.00403	0.011463	0.013468	0.041614	0.057183	0.080305	0.094329	1070.22	-0.002	-0.01	-0.024	0.061	0.095	0.137	0.128	1070.2	-0.087	-0.063	-0.082	-0.082	-0.082	-0.214	-0.059
	1070.42	-0.00355	0.012254	0.014262	0.041862	0.05763	0.081079	0.094857	1070.42	-0.001	-0.01	-0.024	0.061	0.094	0.137	0.129	1070.4	-0.087	-0.063	-0.082	-0.082	-0.082	-0.215	-0.059
	1070.62	-0.00399	0.011803	0.014693	0.042441	0.057199	0.081307	0.09511	1070.62	0	-0.01	-0.023	0.061	0.095	0.138	0.13	1070.6	-0.087	-0.062	-0.082	-0.082	-0.082	-0.215	-0.059
	1070.82	-0.00444	0.012736	0.014701	0.042451	0.057093	0.081554	0.095537	1070.82	0	-0.01	-0.023	0.062	0.096	0.139	0.13	1070.8	-0.087	-0.062	-0.082	-0.082	-0.082	-0.215	-0.06
	1071.02	-0.00339	0.01327	0.015392	0.04284	0.05758	0.082834	0.09635	1071.02	0	-0.009	-0.023	0.063	0.096	0.14	0.13	1071	-0.086	-0.063	-0.082	-0.082	-0.082	-0.215	-0.059
	1071.22	-0.0016	0.014251	0.016119	0.043493	0.058601	0.084034	0.097595	1071.22	0	-0.009	-0.022	0.063	0.096	0.139	0.131	1071.2	-0.086	-0.063	-0.082	-0.082	-0.082	-0.215	-0.059
	1071.42	-0.00131	0.014088	0.015826	0.044166	0.058724	0.083576	0.09741	1071.42	0.001	-0.009	-0.022	0.063	0.096	0.139	0.131	1071.4	-0.087	-0.063	-0.082	-0.082	-0.082	-0.215	-0.06
	1071.62	-0.00075	0.014065	0.016657	0.044345	0.058607	0.083461	0.097345	1071.62	0.001	-0.01	-0.022	0.063	0.096	0.139	0.131	1071.6	-0.087	-0.063	-0.082	-0.082	-0.082	-0.215	-0.061
	1071.82	-0.00121	0.014057	0.016769	0.043374	0.057856	0.082445	0.096334	1071.82	0.002	-0.01	-0.022	0.063	0.096	0.138	0.131	1071.8	-0.087	-0.062	-0.081	-0.081	-0.081	-0.214	-0.061
	1072.02	-0.00151	0.01477	0.017178	0.044073	0.058335	0.082721	0.096062	1072.02	0.002	-0.01	-0.022	0.063	0.096	0.138	0.131	1072	-0.087	-0.063	-0.081	-0.081	-0.081	-0.214	-0.061
	1072.22	-0.00079	0.015236	0.01808	0.044548	0.059294	0.083286	0.09606	1072.22	0.003	-0.009	-0.021	0.064	0.097	0.138	0.131	1072.2	-0.086	-0.063	-0.081	-0.081	-0.081	-0.215	-0.062
	1072.42	-9.6e-05	0.015684	0.01877	0.045651	0.06021	0.083645	0.096582	1072.42	0.004	-0.008	-0.02	0.065	0.097	0.138	0.132	1072.4	-0.087	-0.064	-0.082	-0.082	-0.082	-0.215	-0.062
	1072.62	0.000214	0.016348	0.019237	0.045969	0.060356	0.083831	0.096883	1072.62	0.003	-0.008	-0.02	0.065	0.098	0.138	0.132	1072.6	-0.088	-0.065	-0.082	-0.082	-0.082	-0.216	-0.063
	1072.82	0.000329	0.015548	0.019327	0.045483	0.059896	0.083944	0.096066	1072.82	0.003	-0.007	-0.02	0.065	0.098	0.138	0.132	1072.8	-0.088	-0.065	-0.082	-0.082	-0.082	-0.216	-0.062
	1073.02	-0.00056	0.014577	0.018836	0.045283	0.05967	0.083385	0.095844	1073.02	0.004	-0.007	-0.02	0.065	0.098	0.138	0.132	1073	-0.088	-0.065	-0.082	-0.082	-0.082	-0.217	-0.062
	1073.22	-0.00068	0.014239	0.018121	0.044472	0.059513	0.083473	0.095551	1073.22	0.004	-0.006	-0.02	0.065	0.098	0.138	0.131	1073.2	-0.088	-0.064	-0.082	-0.082	-0.082	-0.216	-0.062
	1073.42	-0.00096	0.012821	0.016668	0.043647	0.059323	0.082238	0.09389	1073.42	0.005	-0.006	-0.02	0.065	0.098	0.138	0.131	1073.4	-0.088	-0.064	-0.083	-0.083	-0.083	-0.216	-0.062
	1073.62	-0.00065	0.012688	0.016673	0.043566	0.059542	0.082016	0.094638	1073.62	0.004	-0.007	-0.02	0.065	0.098	0.138	0.131	1073.6	-0.087	-0.064	-0.084	-0.084	-0.084	-0.217	-0.062
	1073.82	-0.00134	0.012967	0.017202	0.044193	0.059546	0.082284	0.095159	1073.82	0.003	-0.007	-0.021	0.064	0.098	0.138	0.131	1073.8	-0.087	-0.064	-0.084	-0.084	-0.084	-0.217	-0.061
	1074.02	-0.00148	0.013114	0.016695	0.044066	0.059959	0.081384	0.095843	1074.02	0.004	-0.007	-0.02	0.064	0.099	0.139	0.131	1074	-0.087	-0.064	-0.084	-0.084	-0.084	-0.217	-0.061
	1074.22	-0.00141	0.013245	0.016424	0.043519	0.059902	0.080976	0.095749	1074.22	0.003	-0.006	-0.02	0.064	0.098	0.139	0.131	1074.2	-0.086	-0.063	-0.083	-0.083	-0.083	-0.217	-0.06
	1074.42	-0.00181	0.012641	0.016104	0.042925	0.059272	0.081325	0.096391	1074.42	0.002	-0.007	-0.021	0.063	0.097	0.137	0.131	1074.4	-0.087	-0.063	-0.083	-0.083	-0.083	-0.217	-0.06
	1074.62	-0.00254	0.012401	0.015503	0.04215	0.058857	0.081329	0.096406	1074.62	0.002	-0.007	-0.022	0.063	0.097	0.137	0.13	1074.6	-0.088	-0.063	-0.084	-0.084	-0.084	-0.218	-0.062
	1074.82	-0.00268	0.01225	0.015453	0.042027	0.058557	0.080952	0.096757	1074.82	0.002	-0.007	-0.022	0.063	0.096	0.136	0.13	1074.8	-0.088	-0.063	-0.083	-0.083	-0.083	-0.217	-0.061
	1075.02	-0.00209	0.012531	0.015433	0.04193	0.058257	0.080839	0.097122	1075.02	0.001	-0.008	-0.023	0.062	0.095	0.136	0.129	1075	-0.088	-0.064	-0.082	-0.082	-0.082	-0.217	-0.061
	1075.22	-0.00188	0.012562	0.015315	0.042113	0.058281	0.080425	0.096935	1075.22	0	-0.009	-0.024	0.061	0.094	0.135	0.129	1075.2	-0.089	-0.064	-0.082	-0.082	-0.082	-0.217	-0.061
	1075.42	-0.00224	0.012676	0.015325	0.042413	0.057761	0.079947	0.095964	1075.42	0	-0.01	-0.024	0.06	0.094	0.135	0.128	1075.4	-0.09	-0.063	-0.083	-0.083	-0.083	-0.216	-0.061
	1075.62	-0.00254	0.013897	0.015947	0.042985	0.057303	0.080162	0.095728	1075.62	-0.001	-0.011	-0.025	0.06	0.093	0.134	0.127	1075.6	-0.089	-0.063	-0.082	-0.082	-0.082	-0.216	-0.061
	1075.82	-0.00282	0.014441	0.016346	0.04301	0.057713	0.080332	0.095441	1075.82	-0.002	-0.012	-0.025	0.06	0.094	0.134	0.127	1075.8	-0.089	-0.064	-0.082	-0.082	-0.082	-0.216	-0.06
	1076.02	-0.0027	0.015127	0.017155	0.043789	0.058528	0.080416	0.095831	1076.02	-0.002	-0.012	-0.026	0.06	0.095	0.134	0.127	1076	-0.089	-0.064	-0.082	-0.082	-0.082	-0.216	-0.06
	1076.22	-0.0023	0.014365	0.017616	0.044421	0.058857	0.080668	0.095826	1076.22	-0.003	-0.013	-0.025	0.06	0.095	0.133	0.126	1076.2	-0.088	-0.064	-0.081	-0.081	-0.081	-0.216	-0.06
	1076.42	-0.00175	0.014842	0.017861	0.04573	0.058961	0.081287	0.096695	1076.42	-0.004	-0.014	-0.026	0.06	0.094	0.133	0.126	1076.4	-0.089	-0.064	-0.081	-0.081	-0.081	-0.216	-0.06
	1076.62	-0.00131	0.015074	0.018271	0.046024	0.059174	0.081888	0.096636	1076.62	-0.005	-0.016	-0.027	0.06	0.093	0.133	0.126	1076.6	-0.088	-0.063	-0.081	-0.081	-0.081	-0.216	-0.06
	1076.82	-0.00167	0.014533	0.018658	0.045897	0.059399	0.082034	0.095771	1076.82	-0.004	-0.016	-0.027	0.061	0.093	0.132	0.126	1076.8	-0.087	-0.062	-0.081	-0.081	-0.081	-0.215	-0.059
	1077.02	-0.00166	0.014497	0.018159	0.046002	0.060217	0.081637	0.096462	1077.02	-0.004	-0.015	-0.027	0.061	0.093	0.132	0.126	1077	-0.086	-0.061	-0.08	-0.08	-0.08	-0.215	-0.059
	1077.22	-0.00113	0.014857	0.017188	0.046209	0.06099	0.081759	0.097313	1077.22	-0.003	-0.016	-0.027	0.061	0.093	0.132	0.127	1077.2	-0.085	-0.061	-0.081	-0.081	-0.081	-0.215	-0.058
	1077.42	-0.00084	0.014257	0.017047	0.047298	0.061884	0.081571	0.09798	1077.42	-0.003	-0.015	-0.026	0.061	0.094	0.132	0.128	1077.4	-0.085	-0.061	-0.082	-0.082	-0.082	-0.215	-0.058
	1077.62	-0.00064	0.015105	0.017378	0.04777	0.062121	0.081738	0.098762	1077.62	-0.002	-0.014	-0.025	0.062	0.094	0.133	0.129	1077.6	-0.084	-0.059	-0.08	-0.08	-0.08	-0.214	-0.057
	1077.82	-0.00091	0.014827	0.016715	0.04705	0.06236	0.081566	0.098628	1077.82	-0.001	-0.014	-0.025	0.061	0.095	0.134	0.131	1077.8	-0.085	-0.059	-0.08	-0.08	-0.08	-0.214	-0.057
	1078.02	-0.00058	0.014407	0.016208	0.046489	0.062333	0.081676	0.098261	1078.02	0	-0.013	-0.025	0.062	0.095	0.134	0.131	1078	-0.085	-0.059	-0.079	-0.079	-0.079	-0.213	-0.057
	1078.22	-0.00048	0.014138	0.016274	0.045891	0.062654	0.081993	0.098144	1078.22	0.001	-0.013	-0.026	0.062	0.095	0.134	0.131	1078.2	-0.085	-0.058	-0.079	-0.079	-0.079	-0.213	-0.057
	1078.42	-0.00013	0.01413	0.015791	0.045667	0.06246	0.082307	0.098697	1078.42	0.001	-0.012	-0.026	0.062	0.095	0.135	0.132	1078.4	-0.085	-0.059	-0.079	-0.079	-0.079	-0.214	-0.058
	1078.62	0.000252	0.013757	0.015786	0.045355	0.062415	0.08219	0.098571	1078.62	0.003	-0.011	-0.025	0.063	0.096	0.136	0.133	1078.6	-0.085	-0.059	-0.079	-0.079	-0.079	-0.214	-0.058
	1078.82	5.06e-05	0.013368	0.016141	0.045243	0.061992	0.0814	0.09787	1078.82	0.002	-0.011	-0.025	0.063	0.095	0.136	0.133	1078.8	-0.085	-0.059	-0.079	-0.079	-0.079	-0.213	-0.057
	1079.02	5.45e-05	0.013561	0.01558	0.045368	0.062003	0.081652	0.096953	1079.02	0.002	-0.01	-0.023	0.063	0.096	0.137	0.133	1079	-0.085	-0.059	-0.079	-0.079	-0.079	-0.214	-0.058
	1079.22	-7.5e-06	0.013292	0.015369	0.045933	0.062159	0.081946	0.096283	1079.22	0.003	-0.01	-0.023	0.063	0.096	0.138	0.134	1079.2	-0.086	-0.06	-0.08	-0.08	-0.08	-0.214	-0.058
	1079.42	-0.00024	0.013643	0.01492	0.046215	0.062074	0.082534	0.096348	1079.42	0.002	-0.01	-0.022	0.064	0.097	0.138	0.134	1079.4	-0.086	-0.06	-0.08	-0.08	-0.08	-0.214	-0.058
	1079.62	-0.00039	0.013615	0.014775	0.046194	0.062012	0.082557	0.096213	1079.62	0.002	-0.01	-0.022	0.064	0.097	0.138	0.133	1079.6	-0.086	-0.061	-0.08	-0.08	-0.08	-0.214	-0.058
	1079.82	-0.00023	0.013436	0.015249	0.045788	0.062445	0.082922	0.09587	1079.82	0.001	-0.01	-0.022	0.065	0.098	0.139	0.133	1079.8	-0.086	-0.062	-0.079	-0.079	-0.079	-0.215	-0.058
	1080.02	-0.00018	0.013068	0.015456	0.045617	0.062085	0.082873	0.095914	1080.02	0	-0.011	-0.023	0.064	0.098	0.139	0.133	1080	-0.086	-0.061	-0.08	-0.08	-0.08	-0.215	-0.058
	1080.22	-0.00056	0.012724	0.015534	0.045893	0.06189	0.083372	0.095366	1080.22	-0.002	-0.012	-0.023	0.063	0.096	0.138	0.132	1080.2	-0.086	-0.061	-0.08	-0.08	-0.08	-0.216	-0.058
	1080.42	-0.00026	0.013617	0.016377	0.046562	0.062838	0.083595	0.096206	1080.42	-0.002	-0.013	-0.023	0.063	0.096	0.138	0.132	1080.4	-0.087	-0.062	-0.081	-0.081	-0.081	-0.217	-0.06
	1080.62	-0.00035	0.013577	0.016954	0.046919	0.063431	0.08386	0.096528	1080.62	-0.003	-0.014	-0.024	0.063	0.096	0.137	0.131	1080.6	-0.086	-0.061	-0.081	-0.081	-0.081	-0.217	-0.059
	1080.82	-0.0004	0.013738	0.016748	0.046729	0.063623	0.08345	0.096164	1080.82	-0.003	-0.014	-0.025	0.064	0.096	0.137	0.131	1080.8	-0.086	-0.061	-0.082	-0.082	-0.082	-0.218	-0.06
	1081.02	-0.00125	0.013408	0.015906	0.046132	0.062891	0.082611	0.096149	1081.02	-0.003	-0.014	-0.025	0.064	0.096	0.137	0.131	1081	-0.087	-0.062	-0.082	-0.082	-0.082	-0.218	-0.06
	1081.22	-0.00265	0.013229	0.015338	0.04559	0.061888	0.082132	0.096338	1081.22	-0.002	-0.014	-0.026	0.065	0.096	0.138	0.132	1081.2	-0.086	-0.062	-0.083	-0.083	-0.083	-0.219	-0.06
	1081.42	-0.00297	0.013201	0.015685	0.045322	0.06116	0.082003	0.096377	1081.42	-0.003	-0.013	-0.027	0.064	0.095	0.137	0.132	1081.4	-0.086	-0.062	-0.083	-0.083	-0.083	-0.219	-0.06
	1081.62	-0.00323	0.013697	0.015742	0.045518	0.061086	0.081923	0.096567	1081.62	-0.003	-0.013	-0.028	0.064	0.096	0.138	0.131	1081.6	-0.086	-0.062	-0.082	-0.082	-0.082	-0.218	-0.06
	1081.82	-0.00366	0.01384	0.015516	0.044918	0.060406	0.081533	0.096372	1081.82	-0.003	-0.013	-0.029	0.063	0.095	0.137	0.13	1081.8	-0.087	-0.062	-0.082	-0.082	-0.082	-0.219	-0.06
	1082.02	-0.00385	0.014021	0.016108	0.045158	0.059623	0.080813	0.095991	1082.02	-0.003	-0.013	-0.03	0.063	0.095	0.137	0.129	1082	-0.086	-0.063	-0.082	-0.082	-0.082	-0.219	-0.06
	1082.22	-0.00356	0.014438	0.01653	0.044758	0.060103	0.0804	0.096437	1082.22	-0.002	-0.013	-0.029	0.064	0.095	0.137	0.129	1082.2	-0.086	-0.063	-0.083	-0.083	-0.083	-0.219	-0.06
	1082.42	-0.00271	0.015236	0.017014	0.045108	0.060319	0.080597	0.097228	1082.42	-0.002	-0.013	-0.029	0.064	0.095	0.137	0.129	1082.4	-0.086	-0.063	-0.083	-0.083	-0.083	-0.219	-0.059
	1082.62	-0.00255	0.015267	0.017322	0.044846	0.060133	0.080641	0.097459	1082.62	-0.001	-0.013	-0.029	0.064	0.095	0.137	0.128	1082.6	-0.086	-0.062	-0.083	-0.083	-0.083	-0.218	-0.059
	1082.82	-0.00214	0.015372	0.017274	0.044939	0.059791	0.08033	0.097344	1082.82	0	-0.012	-0.028	0.064	0.095	0.138	0.128	1082.8	-0.085	-0.062	-0.083	-0.083	-0.083	-0.217	-0.059
	1083.02	-0.00133	0.015847	0.016754	0.045401	0.059555	0.081191	0.097764	1083.02	0.001	-0.012	-0.028	0.064	0.096	0.138	0.128	1083	-0.085	-0.062	-0.083	-0.083	-0.083	-0.217	-0.059
	1083.22	-0.002	0.015488	0.015752	0.044705	0.059224	0.081145	0.097565	1083.22	0.001	-0.013	-0.028	0.063	0.095	0.137	0.127	1083.2	-0.085	-0.062	-0.083	-0.083	-0.083	-0.215	-0.058
	1083.42	-0.00191	0.01579	0.015293	0.044422	0.058767	0.081441	0.097516	1083.42	0.001	-0.013	-0.026	0.063	0.096	0.137	0.128	1083.4	-0.085	-0.062	-0.081	-0.081	-0.081	-0.215	-0.058
	1083.62	-0.00086	0.016515	0.015775	0.044236	0.059051	0.081834	0.097983	1083.62	0.001	-0.013	-0.026	0.062	0.095	0.137	0.128	1083.6	-0.086	-0.062	-0.081	-0.081	-0.081	-0.215	-0.058
	1083.82	-0.0006	0.016882	0.015562	0.043897	0.059376	0.082056	0.09709	1083.82	0.002	-0.013	-0.026	0.062	0.095	0.138	0.129	1083.8	-0.086	-0.062	-0.081	-0.081	-0.081	-0.215	-0.058
	1084.02	-0.00084	0.016114	0.015266	0.043629	0.058463	0.081682	0.096549	1084.02	0	-0.014	-0.026	0.06	0.094	0.137	0.129	1084	-0.086	-0.062	-0.081	-0.081	-0.081	-0.214	-0.058
	1084.22	-0.00194	0.015535	0.014803	0.043192	0.058248	0.081035	0.095416	1084.22	0	-0.014	-0.026	0.06	0.094	0.137	0.129	1084.2	-0.087	-0.062	-0.082	-0.082	-0.082	-0.214	-0.059
	1084.42	-0.00201	0.015161	0.015101	0.043292	0.058779	0.081369	0.095465	1084.42	0.001	-0.014	-0.026	0.06	0.094	0.137	0.129	1084.4	-0.087	-0.062	-0.082	-0.082	-0.082	-0.213	-0.06
	1084.62	-0.00258	0.01407	0.014725	0.042812	0.058435	0.081665	0.095114	1084.62	0.001	-0.015	-0.026	0.06	0.094	0.137	0.129	1084.6	-0.088	-0.062	-0.082	-0.082	-0.082	-0.213	-0.059
	1084.82	-0.00295	0.013622	0.014308	0.042166	0.058146	0.081513	0.094182	1084.82	0.001	-0.013	-0.026	0.06	0.093	0.138	0.131	1084.8	-0.088	-0.062	-0.083	-0.083	-0.083	-0.214	-0.06
	1085.02	-0.00368	0.013376	0.014785	0.04144	0.057772	0.081654	0.09426	1085.02	0.002	-0.012	-0.026	0.061	0.094	0.138	0.132	1085	-0.088	-0.062	-0.083	-0.083	-0.083	-0.214	-0.06
	1085.22	-0.00408	0.013572	0.01569	0.041606	0.057877	0.081818	0.095511	1085.22	0.001	-0.011	-0.026	0.061	0.093	0.138	0.133	1085.2	-0.088	-0.063	-0.083	-0.083	-0.083	-0.214	-0.06
	1085.42	-0.00392	0.013	0.015978	0.041435	0.058408	0.081361	0.095197	1085.42	0	-0.01	-0.027	0.06	0.093	0.138	0.133	1085.4	-0.088	-0.063	-0.082	-0.082	-0.082	-0.214	-0.061
	1085.62	-0.00395	0.012705	0.016121	0.041823	0.058567	0.081294	0.095665	1085.62	0.001	-0.009	-0.027	0.061	0.094	0.139	0.133	1085.6	-0.088	-0.063	-0.082	-0.082	-0.082	-0.215	-0.061
	1085.82	-0.00329	0.012965	0.016498	0.042238	0.058788	0.081446	0.096172	1085.82	0	-0.009	-0.027	0.062	0.093	0.139	0.133	1085.8	-0.088	-0.063	-0.081	-0.081	-0.081	-0.215	-0.06
	1086.02	-0.00227	0.013745	0.017531	0.043188	0.059617	0.08244	0.097132	1086.02	0.001	-0.009	-0.027	0.063	0.093	0.14	0.133	1086	-0.089	-0.064	-0.081	-0.081	-0.081	-0.216	-0.061
	1086.22	-0.00157	0.013916	0.018108	0.043376	0.060543	0.083123	0.09779	1086.22	0.001	-0.01	-0.027	0.064	0.094	0.141	0.132	1086.2	-0.088	-0.063	-0.081	-0.081	-0.081	-0.215	-0.06
	1086.42	-0.00067	0.0148	0.01914	0.044273	0.062053	0.083728	0.099072	1086.42	0.001	-0.009	-0.027	0.065	0.094	0.141	0.132	1086.4	-0.089	-0.063	-0.081	-0.081	-0.081	-0.215	-0.06
	1086.62	0.000165	0.015308	0.019224	0.044818	0.062805	0.084488	0.099998	1086.62	0.002	-0.01	-0.026	0.065	0.095	0.141	0.131	1086.6	-0.088	-0.062	-0.08	-0.08	-0.08	-0.215	-0.06
	1086.82	0.000678	0.015192	0.018912	0.045099	0.062299	0.083978	0.099921	1086.82	0.002	-0.01	-0.025	0.067	0.096	0.142	0.131	1086.8	-0.088	-0.062	-0.08	-0.08	-0.08	-0.214	-0.06
	1087.02	0.00088	0.016201	0.019184	0.045135	0.062481	0.084379	0.100086	1087.02	0.001	-0.01	-0.026	0.066	0.096	0.14	0.131	1087	-0.087	-0.062	-0.08	-0.08	-0.08	-0.214	-0.06
	1087.22	0.000642	0.016161	0.018602	0.04517	0.062253	0.084455	0.099389	1087.22	0	-0.011	-0.025	0.066	0.096	0.139	0.13	1087.2	-0.087	-0.061	-0.079	-0.079	-0.079	-0.213	-0.059
	1087.42	0.000399	0.016663	0.018777	0.045297	0.061793	0.083519	0.099027	1087.42	0.001	-0.011	-0.025	0.065	0.096	0.139	0.13	1087.4	-0.086	-0.062	-0.079	-0.079	-0.079	-0.213	-0.059
	1087.62	0.000371	0.016505	0.018861	0.045809	0.062459	0.083095	0.098955	1087.62	0.001	-0.011	-0.025	0.065	0.095	0.139	0.129	1087.6	-0.087	-0.061	-0.079	-0.079	-0.079	-0.213	-0.058
	1087.82	0.000109	0.016061	0.018883	0.045566	0.06201	0.082029	0.097556	1087.82	0.001	-0.012	-0.025	0.065	0.095	0.139	0.129	1087.8	-0.086	-0.061	-0.079	-0.079	-0.079	-0.213	-0.059
	1088.02	-0.00063	0.015834	0.018706	0.044977	0.061196	0.08153	0.09666	1088.02	0	-0.013	-0.025	0.064	0.095	0.139	0.128	1088	-0.086	-0.061	-0.08	-0.08	-0.08	-0.213	-0.059
	1088.22	-0.00159	0.015567	0.018442	0.04487	0.061131	0.081263	0.096432	1088.22	0.001	-0.013	-0.025	0.064	0.095	0.138	0.128	1088.2	-0.087	-0.062	-0.081	-0.081	-0.081	-0.214	-0.058
	1088.42	-0.00217	0.015074	0.018232	0.044356	0.060559	0.0806	0.095711	1088.42	0.001	-0.013	-0.026	0.063	0.096	0.138	0.128	1088.4	-0.086	-0.061	-0.081	-0.081	-0.081	-0.214	-0.058
	1088.62	-0.00198	0.014914	0.018157	0.044451	0.060635	0.080239	0.09564	1088.62	0.001	-0.013	-0.026	0.062	0.096	0.138	0.128	1088.6	-0.085	-0.061	-0.081	-0.081	-0.081	-0.215	-0.057
	1088.82	-0.00174	0.015224	0.018594	0.045512	0.060581	0.080126	0.09625	1088.82	0.001	-0.012	-0.027	0.061	0.095	0.138	0.128	1088.8	-0.085	-0.061	-0.081	-0.081	-0.081	-0.215	-0.057
	1089.02	-0.00236	0.014351	0.017865	0.044446	0.059868	0.079033	0.096114	1089.02	0.001	-0.011	-0.028	0.061	0.095	0.138	0.129	1089	-0.086	-0.061	-0.081	-0.081	-0.081	-0.215	-0.057
	1089.22	-0.00288	0.013469	0.01708	0.044433	0.059668	0.078728	0.096123	1089.22	0	-0.012	-0.029	0.061	0.095	0.138	0.129	1089.2	-0.086	-0.06	-0.08	-0.08	-0.08	-0.216	-0.057
	1089.42	-0.00369	0.012883	0.01623	0.043601	0.058861	0.078437	0.095623	1089.42	0	-0.011	-0.029	0.061	0.095	0.138	0.13	1089.4	-0.085	-0.06	-0.08	-0.08	-0.08	-0.215	-0.057
	1089.62	-0.00407	0.012459	0.015689	0.043485	0.058641	0.078979	0.095676	1089.62	-0.001	-0.012	-0.029	0.062	0.095	0.138	0.13	1089.6	-0.086	-0.059	-0.079	-0.079	-0.079	-0.215	-0.057
	1089.82	-0.00342	0.012883	0.015714	0.044365	0.058649	0.079125	0.0959	1089.82	-0.002	-0.013	-0.029	0.062	0.094	0.139	0.13	1089.8	-0.086	-0.059	-0.078	-0.078	-0.078	-0.215	-0.057
	1090.02	-0.00333	0.012893	0.015397	0.043814	0.058383	0.07926	0.095636	1090.02	-0.002	-0.013	-0.029	0.062	0.094	0.138	0.131	1090	-0.087	-0.059	-0.078	-0.078	-0.078	-0.215	-0.058
	1090.22	-0.00408	0.012302	0.014651	0.043328	0.058371	0.078839	0.095353	1090.22	-0.002	-0.013	-0.029	0.062	0.094	0.139	0.13	1090.2	-0.087	-0.059	-0.078	-0.078	-0.078	-0.215	-0.058
	1090.42	-0.00324	0.012976	0.014997	0.044289	0.059909	0.080088	0.096325	1090.42	-0.002	-0.013	-0.028	0.062	0.094	0.139	0.131	1090.4	-0.087	-0.06	-0.078	-0.078	-0.078	-0.214	-0.058
	1090.62	-0.00332	0.013564	0.015033	0.045194	0.059985	0.081108	0.096743	1090.62	-0.002	-0.013	-0.028	0.063	0.095	0.14	0.131	1090.6	-0.087	-0.059	-0.078	-0.078	-0.078	-0.213	-0.059
	1090.82	-0.00329	0.013363	0.015023	0.045373	0.060266	0.08118	0.096671	1090.82	-0.002	-0.013	-0.028	0.063	0.094	0.14	0.131	1090.8	-0.088	-0.06	-0.079	-0.079	-0.079	-0.213	-0.06
	1091.02	-0.00237	0.014224	0.015908	0.045754	0.06124	0.082101	0.097376	1091.02	-0.002	-0.013	-0.029	0.063	0.094	0.14	0.131	1091	-0.087	-0.06	-0.079	-0.079	-0.079	-0.214	-0.06
	1091.22	-0.00176	0.013949	0.015604	0.045755	0.061566	0.082486	0.097599	1091.22	-0.001	-0.013	-0.029	0.063	0.095	0.14	0.131	1091.2	-0.088	-0.06	-0.079	-0.079	-0.079	-0.214	-0.061
	1091.42	-0.00157	0.013517	0.016199	0.046224	0.061939	0.081698	0.097301	1091.42	-0.002	-0.014	-0.028	0.062	0.094	0.139	0.13	1091.4	-0.089	-0.062	-0.08	-0.08	-0.08	-0.215	-0.061
	1091.62	-0.00035	0.013797	0.017129	0.047244	0.062868	0.082543	0.097852	1091.62	-0.001	-0.015	-0.028	0.062	0.095	0.139	0.13	1091.6	-0.09	-0.063	-0.081	-0.081	-0.081	-0.216	-0.063
	1091.82	0.00089	0.014986	0.017793	0.047511	0.063017	0.082514	0.098158	1091.82	-0.001	-0.015	-0.028	0.062	0.095	0.14	0.13	1091.8	-0.089	-0.062	-0.081	-0.081	-0.081	-0.216	-0.062
	1092.02	0.000899	0.015008	0.017509	0.047637	0.063342	0.082949	0.097929	1092.02	0	-0.015	-0.028	0.061	0.095	0.14	0.129	1092	-0.089	-0.062	-0.082	-0.082	-0.082	-0.217	-0.062
	1092.22	0.001302	0.015151	0.017127	0.047835	0.063078	0.082704	0.098418	1092.22	0	-0.015	-0.028	0.061	0.095	0.14	0.129	1092.2	-0.088	-0.062	-0.082	-0.082	-0.082	-0.217	-0.061
	1092.42	0.00123	0.015451	0.017178	0.047083	0.06255	0.082289	0.098418	1092.42	0	-0.015	-0.029	0.061	0.096	0.14	0.129	1092.4	-0.088	-0.061	-0.081	-0.081	-0.081	-0.217	-0.06
	1092.62	0.001537	0.015869	0.017152	0.047307	0.062974	0.082729	0.098588	1092.62	-0.001	-0.014	-0.029	0.061	0.096	0.14	0.128	1092.6	-0.087	-0.061	-0.081	-0.081	-0.081	-0.218	-0.06
	1092.82	0.001062	0.015133	0.017169	0.047256	0.062725	0.08256	0.098763	1092.82	-0.001	-0.014	-0.03	0.061	0.095	0.139	0.128	1092.8	-0.087	-0.06	-0.081	-0.081	-0.081	-0.218	-0.061
	1093.02	1.07e-05	0.014604	0.016227	0.045461	0.061602	0.081632	0.097844	1093.02	-0.002	-0.014	-0.03	0.062	0.095	0.139	0.128	1093	-0.086	-0.06	-0.081	-0.081	-0.081	-0.218	-0.061
	1093.22	-0.00039	0.014285	0.016499	0.044929	0.061416	0.081339	0.097682	1093.22	-0.003	-0.014	-0.03	0.063	0.095	0.139	0.128	1093.2	-0.085	-0.06	-0.08	-0.08	-0.08	-0.218	-0.06
	1093.42	-0.00123	0.014446	0.016603	0.042887	0.060625	0.08046	0.097554	1093.42	-0.004	-0.014	-0.031	0.063	0.094	0.139	0.128	1093.4	-0.085	-0.059	-0.079	-0.079	-0.079	-0.217	-0.059
	1093.62	-0.00175	0.013788	0.015821	0.042074	0.060379	0.079646	0.096903	1093.62	-0.004	-0.014	-0.031	0.063	0.093	0.138	0.127	1093.6	-0.084	-0.059	-0.078	-0.078	-0.078	-0.217	-0.059
	1093.82	-0.00214	0.013696	0.01633	0.041327	0.06044	0.07925	0.096808	1093.82	-0.004	-0.014	-0.032	0.062	0.092	0.138	0.127	1093.8	-0.084	-0.058	-0.078	-0.078	-0.078	-0.217	-0.058
	1094.02	-0.00314	0.013304	0.015249	0.040018	0.059779	0.078856	0.095872	1094.02	-0.004	-0.014	-0.032	0.063	0.092	0.138	0.127	1094	-0.085	-0.059	-0.078	-0.078	-0.078	-0.217	-0.059
	1094.22	-0.00383	0.013089	0.015418	0.040152	0.060215	0.079431	0.096112	1094.22	-0.004	-0.014	-0.032	0.063	0.091	0.139	0.127	1094.2	-0.085	-0.059	-0.077	-0.077	-0.077	-0.216	-0.058
	1094.42	-0.00455	0.012523	0.015489	0.040052	0.06038	0.080038	0.095984	1094.42	-0.003	-0.014	-0.032	0.063	0.092	0.139	0.127	1094.4	-0.084	-0.059	-0.076	-0.076	-0.076	-0.215	-0.058
	1094.62	-0.00454	0.012654	0.016193	0.040585	0.06057	0.080582	0.096345	1094.62	-0.004	-0.015	-0.033	0.063	0.092	0.139	0.127	1094.6	-0.084	-0.058	-0.076	-0.076	-0.076	-0.215	-0.057
	1094.82	-0.00407	0.012663	0.016054	0.04089	0.061231	0.080665	0.09584	1094.82	-0.003	-0.016	-0.033	0.063	0.092	0.139	0.128	1094.8	-0.085	-0.058	-0.075	-0.075	-0.075	-0.215	-0.058
	1095.02	-0.00403	0.012856	0.016282	0.041246	0.061463	0.080386	0.09599	1095.02	-0.004	-0.016	-0.033	0.063	0.093	0.138	0.128	1095	-0.085	-0.057	-0.075	-0.075	-0.075	-0.214	-0.058
	1095.22	-0.00325	0.013008	0.016552	0.041989	0.062074	0.080337	0.096178	1095.22	-0.004	-0.016	-0.033	0.062	0.094	0.138	0.128	1095.2	-0.085	-0.056	-0.075	-0.075	-0.075	-0.214	-0.058
	1095.42	-0.00275	0.012518	0.016838	0.042754	0.061921	0.079923	0.095392	1095.42	-0.003	-0.016	-0.032	0.062	0.095	0.138	0.128	1095.4	-0.085	-0.056	-0.076	-0.076	-0.076	-0.214	-0.058
	1095.62	-0.00195	0.013171	0.017602	0.043157	0.062036	0.080651	0.095845	1095.62	-0.001	-0.015	-0.031	0.063	0.096	0.139	0.13	1095.6	-0.086	-0.056	-0.076	-0.076	-0.076	-0.214	-0.058
	1095.82	-0.00089	0.013883	0.018058	0.04428	0.06254	0.081404	0.096129	1095.82	-0.001	-0.015	-0.031	0.063	0.096	0.14	0.13	1095.8	-0.085	-0.054	-0.075	-0.075	-0.075	-0.213	-0.056
	1096.02	-0.00045	0.014002	0.017944	0.044544	0.062211	0.082155	0.095901	1096.02	0	-0.014	-0.031	0.063	0.097	0.14	0.131	1096	-0.085	-0.055	-0.075	-0.075	-0.075	-0.213	-0.056
	1096.22	0.000214	0.015071	0.018362	0.044933	0.061519	0.082659	0.096556	1096.22	0	-0.013	-0.03	0.064	0.097	0.141	0.131	1096.2	-0.085	-0.055	-0.075	-0.075	-0.075	-0.213	-0.057
	1096.42	-8.7e-05	0.015526	0.018594	0.045344	0.061397	0.083271	0.097144	1096.42	0	-0.012	-0.028	0.065	0.098	0.141	0.132	1096.4	-0.085	-0.056	-0.075	-0.075	-0.075	-0.213	-0.057
	1096.62	-0.00023	0.015347	0.018307	0.045808	0.061188	0.083271	0.096947	1096.62	0	-0.011	-0.028	0.064	0.097	0.141	0.132	1096.6	-0.086	-0.057	-0.076	-0.076	-0.076	-0.213	-0.058
	1096.82	0.000476	0.014876	0.018183	0.045831	0.061142	0.082833	0.097459	1096.82	0	-0.011	-0.028	0.065	0.097	0.141	0.132	1096.8	-0.086	-0.057	-0.077	-0.077	-0.077	-0.214	-0.06
	1097.02	0.000641	0.015083	0.018216	0.045725	0.061051	0.08272	0.098017	1097.02	0	-0.01	-0.027	0.065	0.097	0.141	0.133	1097	-0.086	-0.057	-0.077	-0.077	-0.077	-0.214	-0.059
	1097.22	0.000571	0.014159	0.018048	0.045309	0.061241	0.082301	0.098562	1097.22	0	-0.009	-0.026	0.065	0.097	0.141	0.132	1097.2	-0.086	-0.056	-0.077	-0.077	-0.077	-0.214	-0.058
	1097.42	0.000134	0.013954	0.017972	0.044965	0.061028	0.082315	0.099134	1097.42	-0.001	-0.009	-0.027	0.064	0.096	0.141	0.131	1097.4	-0.086	-0.056	-0.077	-0.077	-0.077	-0.215	-0.058
	1097.62	-0.00073	0.013583	0.017016	0.044833	0.060745	0.082333	0.099277	1097.62	0	-0.009	-0.027	0.064	0.096	0.14	0.131	1097.6	-0.086	-0.057	-0.078	-0.078	-0.078	-0.216	-0.058
	1097.82	-0.00111	0.013088	0.016728	0.044785	0.061176	0.082614	0.098745	1097.82	-0.001	-0.01	-0.028	0.063	0.095	0.14	0.13	1097.8	-0.086	-0.057	-0.078	-0.078	-0.078	-0.217	-0.058
	1098.02	-0.00202	0.012041	0.015486	0.044213	0.060185	0.082435	0.097483	1098.02	0	-0.01	-0.028	0.063	0.095	0.14	0.13	1098	-0.086	-0.059	-0.079	-0.079	-0.079	-0.217	-0.059
	1098.22	-0.00258	0.011546	0.015855	0.044552	0.060482	0.082526	0.097363	1098.22	-0.001	-0.011	-0.029	0.063	0.094	0.14	0.13	1098.2	-0.086	-0.059	-0.079	-0.079	-0.079	-0.217	-0.059
	1098.42	-0.00313	0.01109	0.015186	0.044386	0.060094	0.082345	0.096904	1098.42	-0.001	-0.011	-0.028	0.062	0.095	0.14	0.13	1098.4	-0.086	-0.059	-0.079	-0.079	-0.079	-0.216	-0.058
	1098.62	-0.00368	0.010911	0.015336	0.044639	0.060301	0.082056	0.095652	1098.62	0	-0.012	-0.028	0.062	0.095	0.14	0.131	1098.6	-0.086	-0.059	-0.08	-0.08	-0.08	-0.217	-0.059
	1098.82	-0.00454	0.010825	0.015187	0.044681	0.060357	0.081526	0.094955	1098.82	0	-0.012	-0.027	0.062	0.096	0.141	0.13	1098.8	-0.086	-0.059	-0.08	-0.08	-0.08	-0.217	-0.06
	1099.02	-0.0052	0.010518	0.014956	0.044379	0.059943	0.08097	0.094493	1099.02	0	-0.012	-0.028	0.063	0.095	0.141	0.129	1099	-0.085	-0.058	-0.08	-0.08	-0.08	-0.217	-0.059
	1099.22	-0.00519	0.010166	0.014898	0.043847	0.059997	0.080889	0.093875	1099.22	0	-0.012	-0.028	0.063	0.097	0.141	0.13	1099.2	-0.086	-0.058	-0.081	-0.081	-0.081	-0.216	-0.059
	1099.42	-0.00591	0.009528	0.014562	0.04315	0.059757	0.080888	0.092945	1099.42	0	-0.012	-0.028	0.065	0.098	0.143	0.13	1099.4	-0.086	-0.058	-0.082	-0.082	-0.082	-0.216	-0.059
	1099.62	-0.00429	0.010519	0.015225	0.043837	0.060927	0.082401	0.093711	1099.62	0	-0.012	-0.029	0.066	0.098	0.143	0.13	1099.6	-0.087	-0.058	-0.081	-0.081	-0.081	-0.216	-0.06
	1099.82	-0.00359	0.011231	0.015276	0.045441	0.061892	0.082999	0.094749	1099.82	0	-0.012	-0.029	0.066	0.098	0.143	0.13	1099.8	-0.086	-0.058	-0.081	-0.081	-0.081	-0.216	-0.06
	1100.02	-0.00333	0.012554	0.01554	0.045453	0.061941	0.083152	0.094855	1100.02	0	-0.013	-0.029	0.066	0.098	0.143	0.13	1100	-0.086	-0.058	-0.08	-0.08	-0.08	-0.215	-0.06
	1100.22	-0.00317	0.013832	0.015268	0.045183	0.062161	0.083363	0.095072	1100.22	-0.001	-0.014	-0.028	0.066	0.097	0.142	0.13	1100.2	-0.086	-0.058	-0.08	-0.08	-0.08	-0.215	-0.06
	1100.42	-0.00323	0.013547	0.014463	0.04459	0.061979	0.083006	0.095385	1100.42	0	-0.014	-0.028	0.065	0.097	0.142	0.129	1100.4	-0.086	-0.058	-0.08	-0.08	-0.08	-0.214	-0.06
	1100.62	-0.00235	0.013507	0.014022	0.044678	0.061991	0.082699	0.095908	1100.62	-0.001	-0.013	-0.028	0.064	0.097	0.143	0.129	1100.6	-0.087	-0.058	-0.08	-0.08	-0.08	-0.214	-0.06
	1100.82	-0.00172	0.014173	0.01441	0.044806	0.062464	0.082991	0.09685	1100.82	-0.001	-0.013	-0.028	0.064	0.097	0.142	0.128	1100.8	-0.088	-0.057	-0.079	-0.079	-0.079	-0.213	-0.06
	1101.02	-0.00194	0.014288	0.014781	0.045156	0.062575	0.083009	0.097191	1101.02	-0.001	-0.013	-0.027	0.063	0.096	0.141	0.128	1101	-0.087	-0.056	-0.078	-0.078	-0.078	-0.213	-0.059
	1101.22	-0.00171	0.013958	0.01488	0.045129	0.062723	0.082282	0.09762	1101.22	-0.002	-0.013	-0.028	0.063	0.096	0.14	0.127	1101.2	-0.088	-0.056	-0.078	-0.078	-0.078	-0.214	-0.059
	1101.42	-0.00101	0.014443	0.015137	0.044966	0.062694	0.082326	0.097881	1101.42	-0.004	-0.013	-0.029	0.062	0.095	0.14	0.127	1101.4	-0.088	-0.056	-0.077	-0.077	-0.077	-0.214	-0.059
	1101.62	-0.00076	0.014628	0.015001	0.044665	0.062883	0.082421	0.097927	1101.62	-0.004	-0.014	-0.029	0.062	0.095	0.14	0.127	1101.6	-0.088	-0.057	-0.078	-0.078	-0.078	-0.214	-0.059
	1101.82	2.54e-05	0.014202	0.015275	0.044981	0.062629	0.082149	0.097386	1101.82	-0.004	-0.014	-0.029	0.062	0.094	0.141	0.128	1101.8	-0.088	-0.056	-0.078	-0.078	-0.078	-0.214	-0.059
	1102.02	-0.00034	0.013928	0.015362	0.044252	0.062554	0.081736	0.097552	1102.02	-0.004	-0.014	-0.029	0.061	0.093	0.14	0.127	1102	-0.088	-0.056	-0.078	-0.078	-0.078	-0.213	-0.058
	1102.22	-0.00048	0.014204	0.016016	0.04462	0.062562	0.081224	0.098252	1102.22	-0.004	-0.015	-0.029	0.061	0.093	0.139	0.128	1102.2	-0.088	-0.056	-0.078	-0.078	-0.078	-0.214	-0.058
	1102.42	-0.00028	0.014415	0.016952	0.044302	0.062983	0.081607	0.098768	1102.42	-0.003	-0.014	-0.029	0.061	0.094	0.14	0.128	1102.4	-0.087	-0.056	-0.078	-0.078	-0.078	-0.213	-0.058
	1102.62	-0.00113	0.014519	0.017373	0.044325	0.062825	0.081736	0.098046	1102.62	-0.003	-0.015	-0.029	0.061	0.093	0.14	0.128	1102.6	-0.087	-0.057	-0.079	-0.079	-0.079	-0.214	-0.059
	1102.82	-0.00195	0.014958	0.017201	0.044015	0.062322	0.081648	0.098618	1102.82	-0.003	-0.015	-0.03	0.06	0.093	0.139	0.127	1102.8	-0.087	-0.056	-0.079	-0.079	-0.079	-0.214	-0.058
	1103.02	-0.00289	0.014201	0.016398	0.043691	0.061472	0.081268	0.097974	1103.02	-0.003	-0.016	-0.032	0.06	0.093	0.139	0.128	1103	-0.086	-0.056	-0.079	-0.079	-0.079	-0.214	-0.058
	1103.22	-0.00354	0.014023	0.016136	0.043262	0.061231	0.080869	0.098401	1103.22	-0.002	-0.016	-0.032	0.06	0.094	0.139	0.128	1103.2	-0.086	-0.057	-0.079	-0.079	-0.079	-0.215	-0.059
	1103.42	-0.00376	0.014131	0.015921	0.043119	0.061876	0.080896	0.098563	1103.42	-0.001	-0.016	-0.032	0.06	0.094	0.138	0.128	1103.4	-0.085	-0.056	-0.079	-0.079	-0.079	-0.215	-0.059
	1103.62	-0.00319	0.014382	0.01556	0.043715	0.062283	0.080989	0.099302	1103.62	-0.001	-0.016	-0.032	0.061	0.094	0.138	0.128	1103.6	-0.085	-0.056	-0.078	-0.078	-0.078	-0.214	-0.059
	1103.82	-0.00398	0.014598	0.01487	0.044053	0.0625	0.08057	0.099313	1103.82	-0.001	-0.016	-0.031	0.061	0.095	0.139	0.128	1103.8	-0.084	-0.056	-0.078	-0.078	-0.078	-0.214	-0.058
	1104.02	-0.00391	0.015145	0.015025	0.04317	0.062116	0.080541	0.098694	1104.02	-0.001	-0.016	-0.031	0.06	0.096	0.139	0.128	1104	-0.084	-0.055	-0.077	-0.077	-0.077	-0.213	-0.057
	1104.22	-0.00403	0.014772	0.014354	0.042716	0.062176	0.08043	0.09838	1104.22	-0.001	-0.017	-0.031	0.06	0.095	0.139	0.128	1104.2	-0.084	-0.055	-0.077	-0.077	-0.077	-0.213	-0.057
	1104.42	-0.00415	0.01393	0.013671	0.042661	0.06154	0.079607	0.09772	1104.42	-0.001	-0.016	-0.031	0.06	0.096	0.139	0.129	1104.4	-0.085	-0.054	-0.078	-0.078	-0.078	-0.213	-0.058
	1104.62	-0.00366	0.014702	0.013868	0.04339	0.061893	0.080143	0.097921	1104.62	0	-0.015	-0.031	0.061	0.096	0.14	0.13	1104.6	-0.086	-0.054	-0.077	-0.077	-0.077	-0.213	-0.058
	1104.82	-0.00429	0.014701	0.01422	0.043538	0.06151	0.080154	0.09752	1104.82	-0.001	-0.015	-0.03	0.061	0.097	0.14	0.13	1104.8	-0.086	-0.054	-0.077	-0.077	-0.077	-0.213	-0.058
	1105.02	-0.00369	0.014482	0.014412	0.043777	0.061756	0.080058	0.097309	1105.02	-0.002	-0.016	-0.031	0.061	0.097	0.14	0.129	1105	-0.085	-0.054	-0.077	-0.077	-0.077	-0.213	-0.058
	1105.22	-0.00301	0.014728	0.014887	0.043985	0.062322	0.080524	0.097561	1105.22	-0.002	-0.015	-0.031	0.062	0.097	0.141	0.131	1105.2	-0.086	-0.054	-0.077	-0.077	-0.077	-0.213	-0.058
	1105.42	-0.00269	0.014895	0.015428	0.044148	0.062561	0.080851	0.096986	1105.42	-0.002	-0.015	-0.032	0.061	0.097	0.142	0.132	1105.4	-0.086	-0.053	-0.077	-0.077	-0.077	-0.213	-0.058
	1105.62	-0.00259	0.014723	0.015247	0.044294	0.062415	0.080592	0.096418	1105.62	-0.002	-0.015	-0.032	0.062	0.097	0.142	0.133	1105.6	-0.087	-0.054	-0.077	-0.077	-0.077	-0.212	-0.058
	1105.82	-0.00218	0.01508	0.016272	0.044834	0.062692	0.080727	0.09642	1105.82	-0.001	-0.015	-0.031	0.063	0.097	0.143	0.133	1105.8	-0.087	-0.053	-0.078	-0.078	-0.078	-0.213	-0.058
	1106.02	-0.00216	0.015704	0.01699	0.04537	0.063476	0.081435	0.096741	1106.02	-0.001	-0.016	-0.032	0.062	0.096	0.142	0.132	1106	-0.087	-0.053	-0.078	-0.078	-0.078	-0.212	-0.058
	1106.22	-0.00229	0.016034	0.017869	0.046599	0.063446	0.081428	0.097308	1106.22	0	-0.017	-0.033	0.062	0.096	0.141	0.132	1106.2	-0.087	-0.054	-0.078	-0.078	-0.078	-0.214	-0.059
	1106.42	-0.00245	0.016747	0.018462	0.046538	0.063687	0.082008	0.097276	1106.42	0	-0.017	-0.032	0.061	0.096	0.141	0.132	1106.4	-0.088	-0.054	-0.079	-0.079	-0.079	-0.214	-0.06
	1106.62	-0.00368	0.016684	0.018131	0.046549	0.063162	0.082347	0.096447	1106.62	-0.001	-0.018	-0.033	0.061	0.095	0.14	0.131	1106.6	-0.088	-0.055	-0.081	-0.081	-0.081	-0.214	-0.06
	1106.82	-0.00428	0.016026	0.01834	0.046303	0.062582	0.081976	0.09597	1106.82	-0.001	-0.018	-0.033	0.06	0.095	0.139	0.13	1106.8	-0.088	-0.056	-0.08	-0.08	-0.08	-0.214	-0.06
	1107.02	-0.00448	0.015759	0.018138	0.046135	0.062854	0.081825	0.096053	1107.02	0	-0.017	-0.032	0.061	0.095	0.14	0.13	1107	-0.088	-0.056	-0.08	-0.08	-0.08	-0.214	-0.06
	1107.22	-0.00523	0.014761	0.017455	0.044616	0.06232	0.080996	0.095993	1107.22	0	-0.017	-0.032	0.061	0.094	0.14	0.13	1107.2	-0.088	-0.056	-0.079	-0.079	-0.079	-0.214	-0.06
	1107.42	-0.00488	0.014379	0.01774	0.044223	0.062608	0.081353	0.09597	1107.42	-0.001	-0.017	-0.032	0.061	0.094	0.138	0.13	1107.4	-0.087	-0.056	-0.079	-0.079	-0.079	-0.214	-0.059
	1107.62	-0.00462	0.013875	0.017081	0.044091	0.062565	0.081518	0.096457	1107.62	-0.001	-0.016	-0.031	0.062	0.095	0.139	0.129	1107.6	-0.088	-0.055	-0.079	-0.079	-0.079	-0.214	-0.058
	1107.82	-0.00433	0.014393	0.016999	0.04464	0.06285	0.081808	0.096817	1107.82	-0.001	-0.016	-0.031	0.061	0.095	0.138	0.129	1107.8	-0.087	-0.055	-0.078	-0.078	-0.078	-0.214	-0.058
	1108.02	-0.00418	0.014635	0.017812	0.045196	0.063455	0.082579	0.097608	1108.02	-0.002	-0.016	-0.031	0.061	0.094	0.138	0.129	1108	-0.087	-0.055	-0.078	-0.078	-0.078	-0.214	-0.057
	1108.22	-0.00413	0.014806	0.017976	0.045689	0.06387	0.083604	0.097892	1108.22	-0.002	-0.016	-0.031	0.062	0.094	0.138	0.128	1108.2	-0.087	-0.055	-0.078	-0.078	-0.078	-0.214	-0.057
	1108.42	-0.00398	0.015302	0.017944	0.04606	0.064126	0.08439	0.098141	1108.42	-0.002	-0.015	-0.031	0.062	0.094	0.138	0.128	1108.4	-0.086	-0.054	-0.078	-0.078	-0.078	-0.213	-0.057
	1108.62	-0.00328	0.016634	0.018863	0.046461	0.064364	0.085448	0.099219	1108.62	-0.001	-0.015	-0.03	0.063	0.094	0.139	0.128	1108.6	-0.085	-0.054	-0.076	-0.076	-0.076	-0.212	-0.056
	1108.82	-0.00345	0.016993	0.01981	0.046416	0.064453	0.086142	0.099685	1108.82	-0.002	-0.015	-0.03	0.062	0.094	0.138	0.128	1108.8	-0.084	-0.054	-0.076	-0.076	-0.076	-0.212	-0.056
	1109.02	-0.0026	0.01791	0.020593	0.046872	0.064751	0.08683	0.100822	1109.02	-0.002	-0.015	-0.03	0.062	0.095	0.138	0.128	1109	-0.084	-0.054	-0.076	-0.076	-0.076	-0.212	-0.055
	1109.22	-0.00304	0.018082	0.021071	0.046854	0.064906	0.087065	0.101101	1109.22	-0.001	-0.015	-0.03	0.063	0.095	0.139	0.129	1109.2	-0.084	-0.054	-0.076	-0.076	-0.076	-0.212	-0.055
	1109.42	-0.00307	0.018649	0.021491	0.047221	0.064525	0.087251	0.101044	1109.42	-0.001	-0.015	-0.03	0.063	0.094	0.138	0.129	1109.4	-0.083	-0.054	-0.076	-0.076	-0.076	-0.212	-0.054
	1109.62	-0.00281	0.018952	0.021817	0.047831	0.064447	0.087163	0.101139	1109.62	-0.001	-0.015	-0.03	0.063	0.094	0.139	0.129	1109.6	-0.083	-0.054	-0.076	-0.076	-0.076	-0.213	-0.055
	1109.82	-0.00291	0.019224	0.022912	0.048901	0.064432	0.086642	0.101152	1109.82	-0.002	-0.015	-0.03	0.063	0.095	0.139	0.129	1109.8	-0.082	-0.054	-0.076	-0.076	-0.076	-0.213	-0.055
	1110.02	-0.00386	0.018188	0.021807	0.048247	0.063164	0.085586	0.100336	1110.02	-0.003	-0.017	-0.03	0.062	0.094	0.138	0.128	1110	-0.083	-0.054	-0.076	-0.076	-0.076	-0.213	-0.056
	1110.22	-0.00426	0.017614	0.021302	0.047901	0.062558	0.084664	0.099724	1110.22	-0.003	-0.017	-0.031	0.062	0.094	0.139	0.128	1110.2	-0.084	-0.056	-0.077	-0.077	-0.077	-0.214	-0.057
	1110.42	-0.00434	0.017306	0.021101	0.047397	0.062339	0.084366	0.098653	1110.42	-0.003	-0.017	-0.031	0.062	0.094	0.139	0.128	1110.4	-0.085	-0.056	-0.077	-0.077	-0.077	-0.214	-0.058
	1110.62	-0.00444	0.016292	0.020641	0.046534	0.062047	0.083837	0.097407	1110.62	-0.003	-0.017	-0.031	0.062	0.095	0.14	0.128	1110.6	-0.085	-0.056	-0.077	-0.077	-0.077	-0.213	-0.058
	1110.82	-0.00459	0.015381	0.019663	0.045943	0.06122	0.082635	0.096549	1110.82	-0.003	-0.018	-0.032	0.062	0.094	0.14	0.128	1110.8	-0.087	-0.057	-0.078	-0.078	-0.078	-0.214	-0.059
	1111.02	-0.00474	0.01434	0.018661	0.044809	0.061291	0.081858	0.096655	1111.02	-0.002	-0.017	-0.032	0.062	0.094	0.141	0.129	1111	-0.087	-0.057	-0.077	-0.077	-0.077	-0.214	-0.06
	1111.22	-0.00455	0.012878	0.017755	0.043622	0.060686	0.081107	0.096945	1111.22	-0.003	-0.018	-0.033	0.061	0.093	0.139	0.128	1111.2	-0.088	-0.056	-0.077	-0.077	-0.077	-0.215	-0.06
	1111.42	-0.00362	0.012291	0.017536	0.043683	0.06038	0.081198	0.096783	1111.42	-0.003	-0.018	-0.033	0.061	0.094	0.139	0.128	1111.4	-0.089	-0.057	-0.078	-0.078	-0.078	-0.215	-0.061
	1111.62	-0.00312	0.012293	0.0168	0.044444	0.060995	0.081731	0.097902	1111.62	-0.003	-0.017	-0.034	0.061	0.094	0.139	0.127	1111.6	-0.089	-0.056	-0.078	-0.078	-0.078	-0.215	-0.06
	1111.82	-0.00293	0.013133	0.016968	0.045539	0.061381	0.082587	0.098716	1111.82	-0.003	-0.017	-0.034	0.061	0.094	0.139	0.127	1111.8	-0.089	-0.058	-0.078	-0.078	-0.078	-0.215	-0.061
	1112.02	-0.00203	0.013524	0.01726	0.04618	0.06257	0.084181	0.099123	1112.02	-0.003	-0.017	-0.034	0.061	0.094	0.139	0.127	1112	-0.089	-0.058	-0.077	-0.077	-0.077	-0.215	-0.061
	1112.22	-0.00157	0.013341	0.017508	0.046679	0.062604	0.085001	0.099128	1112.22	-0.002	-0.017	-0.035	0.061	0.094	0.138	0.126	1112.2	-0.089	-0.058	-0.077	-0.077	-0.077	-0.215	-0.061
	1112.42	-0.00147	0.013874	0.018023	0.04687	0.06313	0.085133	0.099667	1112.42	-0.001	-0.016	-0.035	0.061	0.093	0.139	0.126	1112.4	-0.089	-0.057	-0.076	-0.076	-0.076	-0.214	-0.061
	1112.62	-0.00101	0.01491	0.018558	0.046714	0.06362	0.086053	0.100307	1112.62	-0.001	-0.016	-0.035	0.06	0.094	0.138	0.126	1112.6	-0.089	-0.056	-0.077	-0.077	-0.077	-0.214	-0.06
	1112.82	-0.00131	0.015397	0.01929	0.046696	0.064293	0.086701	0.10068	1112.82	-0.002	-0.016	-0.034	0.06	0.094	0.137	0.126	1112.8	-0.089	-0.056	-0.077	-0.077	-0.077	-0.214	-0.06
	1113.02	-0.00138	0.016079	0.019705	0.047223	0.063985	0.086354	0.101443	1113.02	-0.001	-0.016	-0.034	0.06	0.094	0.138	0.126	1113	-0.089	-0.056	-0.077	-0.077	-0.077	-0.215	-0.06
	1113.22	-0.002	0.016434	0.019719	0.047124	0.06356	0.085834	0.100926	1113.22	-0.001	-0.016	-0.034	0.06	0.093	0.137	0.126	1113.2	-0.088	-0.055	-0.077	-0.077	-0.077	-0.215	-0.06
	1113.42	-0.0012	0.01704	0.020513	0.048324	0.063365	0.086065	0.101706	1113.42	-0.002	-0.017	-0.035	0.06	0.092	0.136	0.126	1113.4	-0.086	-0.054	-0.076	-0.076	-0.076	-0.214	-0.058
	1113.62	-0.00131	0.016554	0.020587	0.048272	0.063256	0.084938	0.101527	1113.62	-0.002	-0.016	-0.035	0.06	0.092	0.137	0.126	1113.6	-0.085	-0.054	-0.076	-0.076	-0.076	-0.214	-0.058
	1113.82	-0.00159	0.016491	0.020601	0.047968	0.062227	0.084162	0.100648	1113.82	-0.003	-0.016	-0.035	0.059	0.092	0.137	0.126	1113.8	-0.086	-0.053	-0.076	-0.076	-0.076	-0.214	-0.057
	1114.02	-0.00197	0.016113	0.01982	0.047067	0.061549	0.084036	0.10056	1114.02	-0.003	-0.017	-0.035	0.059	0.092	0.137	0.126	1114	-0.086	-0.055	-0.077	-0.077	-0.077	-0.215	-0.057
	1114.22	-0.00186	0.01655	0.02003	0.046759	0.062128	0.08359	0.100211	1114.22	-0.002	-0.016	-0.035	0.06	0.093	0.138	0.127	1114.2	-0.086	-0.055	-0.076	-0.076	-0.076	-0.215	-0.056
	1114.42	-0.00177	0.016401	0.020198	0.046534	0.062409	0.083243	0.099988	1114.42	-0.001	-0.016	-0.034	0.061	0.094	0.139	0.128	1114.4	-0.086	-0.055	-0.077	-0.077	-0.077	-0.215	-0.056
	1114.62	-0.00196	0.015646	0.019523	0.045601	0.062165	0.082811	0.099675	1114.62	-0.001	-0.015	-0.033	0.061	0.095	0.14	0.13	1114.6	-0.085	-0.054	-0.076	-0.076	-0.076	-0.214	-0.054
	1114.82	-0.00262	0.015337	0.018907	0.045627	0.061433	0.082397	0.099297	1114.82	-0.001	-0.015	-0.033	0.062	0.095	0.14	0.131	1114.8	-0.086	-0.055	-0.076	-0.076	-0.076	-0.215	-0.056
	1115.02	-0.00227	0.014352	0.018651	0.044779	0.06149	0.082346	0.099581	1115.02	-0.001	-0.016	-0.033	0.062	0.095	0.141	0.131	1115	-0.085	-0.055	-0.076	-0.076	-0.076	-0.215	-0.055
	1115.22	-0.00193	0.014485	0.017814	0.044176	0.061104	0.082275	0.099545	1115.22	-0.001	-0.016	-0.033	0.062	0.095	0.14	0.131	1115.2	-0.086	-0.055	-0.077	-0.077	-0.077	-0.214	-0.056
	1115.42	-0.00107	0.014917	0.017865	0.044633	0.061388	0.082983	0.099513	1115.42	-0.001	-0.016	-0.032	0.063	0.096	0.14	0.131	1115.4	-0.085	-0.055	-0.076	-0.076	-0.076	-0.214	-0.056
	1115.62	-0.00122	0.014871	0.017634	0.044743	0.061807	0.083595	0.099986	1115.62	-0.001	-0.016	-0.032	0.063	0.096	0.14	0.131	1115.6	-0.085	-0.055	-0.077	-0.077	-0.077	-0.214	-0.056
	1115.82	-0.00145	0.014495	0.017377	0.044412	0.062152	0.083934	0.099591	1115.82	-0.001	-0.017	-0.032	0.063	0.095	0.14	0.13	1115.8	-0.085	-0.056	-0.076	-0.076	-0.076	-0.213	-0.056
	1116.02	-0.00123	0.01383	0.016788	0.043995	0.062773	0.084134	0.098687	1116.02	-0.001	-0.018	-0.033	0.063	0.095	0.14	0.13	1116	-0.084	-0.055	-0.076	-0.076	-0.076	-0.213	-0.056
	1116.22	-0.00159	0.01341	0.01713	0.043848	0.062687	0.084167	0.098022	1116.22	0	-0.018	-0.033	0.063	0.094	0.14	0.129	1116.2	-0.085	-0.055	-0.076	-0.076	-0.076	-0.213	-0.056
	1116.42	-0.00181	0.013617	0.017624	0.043505	0.063308	0.084074	0.098366	1116.42	-0.001	-0.018	-0.034	0.062	0.094	0.14	0.129	1116.4	-0.085	-0.056	-0.076	-0.076	-0.076	-0.213	-0.057
	1116.62	-0.00194	0.013764	0.017438	0.043213	0.06362	0.084734	0.098266	1116.62	-0.002	-0.019	-0.034	0.061	0.094	0.14	0.128	1116.6	-0.085	-0.056	-0.077	-0.077	-0.077	-0.213	-0.058
	1116.82	-0.00214	0.013678	0.01819	0.043251	0.062963	0.084089	0.09723	1116.82	-0.001	-0.019	-0.034	0.061	0.093	0.14	0.128	1116.8	-0.085	-0.056	-0.077	-0.077	-0.077	-0.213	-0.058
	1117.02	-0.00114	0.013713	0.01862	0.044156	0.062541	0.083924	0.097279	1117.02	-0.001	-0.018	-0.033	0.061	0.092	0.141	0.127	1117	-0.085	-0.056	-0.077	-0.077	-0.077	-0.213	-0.058
	1117.22	-0.00103	0.01295	0.017834	0.044671	0.062566	0.083736	0.096337	1117.22	-0.003	-0.019	-0.034	0.06	0.091	0.14	0.126	1117.2	-0.085	-0.055	-0.078	-0.078	-0.078	-0.213	-0.058
	1117.42	-0.00068	0.012572	0.018143	0.045831	0.063052	0.084057	0.097203	1117.42	-0.003	-0.019	-0.034	0.059	0.091	0.14	0.126	1117.4	-0.085	-0.056	-0.078	-0.078	-0.078	-0.214	-0.059
	1117.62	-0.001	0.012224	0.017888	0.045776	0.062919	0.083958	0.096089	1117.62	-0.003	-0.019	-0.034	0.059	0.091	0.14	0.126	1117.6	-0.087	-0.057	-0.079	-0.079	-0.079	-0.215	-0.059
	1117.82	-0.00129	0.012631	0.018445	0.046299	0.062251	0.084726	0.096344	1117.82	-0.004	-0.019	-0.035	0.058	0.092	0.14	0.126	1117.8	-0.088	-0.056	-0.079	-0.079	-0.079	-0.215	-0.06
	1118.02	-0.00135	0.013019	0.018415	0.046812	0.062818	0.084541	0.096782	1118.02	-0.004	-0.019	-0.034	0.059	0.092	0.14	0.126	1118	-0.089	-0.057	-0.079	-0.079	-0.079	-0.217	-0.06
	1118.22	-0.00132	0.013357	0.018736	0.047093	0.063088	0.085148	0.097206	1118.22	-0.005	-0.018	-0.033	0.058	0.093	0.141	0.127	1118.2	-0.088	-0.056	-0.079	-0.079	-0.079	-0.217	-0.06
	1118.42	-0.00064	0.013253	0.019563	0.048002	0.062871	0.086668	0.097666	1118.42	-0.005	-0.018	-0.033	0.059	0.094	0.141	0.128	1118.4	-0.089	-0.057	-0.08	-0.08	-0.08	-0.218	-0.06
	1118.62	-0.00105	0.013476	0.01887	0.048268	0.061952	0.086654	0.097365	1118.62	-0.004	-0.017	-0.033	0.059	0.094	0.142	0.129	1118.6	-0.089	-0.056	-0.08	-0.08	-0.08	-0.219	-0.06
	1118.82	-0.00098	0.014229	0.018344	0.048778	0.061997	0.086697	0.097794	1118.82	-0.005	-0.017	-0.033	0.059	0.095	0.142	0.13	1118.8	-0.09	-0.056	-0.081	-0.081	-0.081	-0.22	-0.061
	1119.02	-0.00024	0.013986	0.018288	0.048969	0.061996	0.087155	0.098544	1119.02	-0.005	-0.016	-0.033	0.059	0.095	0.142	0.13	1119	-0.09	-0.055	-0.08	-0.08	-0.08	-0.22	-0.061
	1119.22	-0.00035	0.014625	0.018497	0.049047	0.06136	0.087267	0.098269	1119.22	-0.003	-0.015	-0.032	0.06	0.096	0.143	0.131	1119.2	-0.089	-0.054	-0.079	-0.079	-0.079	-0.219	-0.06
	1119.42	-0.00067	0.014405	0.018258	0.048713	0.061944	0.086662	0.09829	1119.42	-0.002	-0.014	-0.032	0.061	0.096	0.143	0.132	1119.4	-0.088	-0.054	-0.079	-0.079	-0.079	-0.219	-0.06
	1119.62	-0.00187	0.013038	0.017046	0.047529	0.061322	0.085559	0.097989	1119.62	-0.002	-0.014	-0.032	0.062	0.097	0.144	0.132	1119.6	-0.088	-0.054	-0.08	-0.08	-0.08	-0.218	-0.06
	1119.82	-0.00139	0.013538	0.017048	0.047221	0.061622	0.085089	0.098702	1119.82	-0.002	-0.014	-0.032	0.063	0.097	0.144	0.132	1119.8	-0.088	-0.054	-0.079	-0.079	-0.079	-0.217	-0.06
	1120.02	-0.00154	0.013736	0.016757	0.047194	0.061935	0.084364	0.099099	1120.02	-0.001	-0.013	-0.033	0.063	0.097	0.144	0.132	1120	-0.088	-0.054	-0.078	-0.078	-0.078	-0.216	-0.059
	1120.22	-0.00213	0.013955	0.016983	0.047339	0.06164	0.083791	0.0992	1120.22	-0.002	-0.014	-0.033	0.063	0.097	0.144	0.13	1120.2	-0.087	-0.054	-0.078	-0.078	-0.078	-0.216	-0.059
	1120.42	-0.00283	0.014344	0.017567	0.04702	0.062053	0.083232	0.099388	1120.42	-0.002	-0.015	-0.033	0.063	0.097	0.144	0.13	1120.4	-0.087	-0.054	-0.076	-0.076	-0.076	-0.214	-0.059
	1120.62	-0.00291	0.014888	0.017754	0.046755	0.061986	0.08299	0.099664	1120.62	-0.001	-0.015	-0.033	0.063	0.098	0.144	0.129	1120.6	-0.086	-0.054	-0.076	-0.076	-0.076	-0.214	-0.058
	1120.82	-0.00259	0.014758	0.018697	0.04703	0.062382	0.083082	0.100084	1120.82	-0.002	-0.015	-0.034	0.063	0.097	0.143	0.128	1120.8	-0.087	-0.053	-0.076	-0.076	-0.076	-0.214	-0.058
	1121.02	-0.00265	0.01509	0.018709	0.047638	0.062717	0.082699	0.101055	1121.02	-0.003	-0.016	-0.034	0.062	0.097	0.143	0.127	1121	-0.087	-0.053	-0.075	-0.075	-0.075	-0.214	-0.058
	1121.22	-0.00332	0.015112	0.018979	0.047035	0.063427	0.082482	0.101166	1121.22	-0.003	-0.018	-0.035	0.062	0.096	0.142	0.126	1121.2	-0.087	-0.053	-0.074	-0.074	-0.074	-0.213	-0.058
	1121.42	-0.00292	0.016023	0.019616	0.048028	0.064359	0.082887	0.102223	1121.42	-0.003	-0.018	-0.036	0.061	0.096	0.142	0.126	1121.4	-0.087	-0.053	-0.075	-0.075	-0.075	-0.213	-0.058
	1121.62	-0.00252	0.016734	0.01969	0.047225	0.063994	0.083452	0.102213	1121.62	-0.003	-0.02	-0.036	0.06	0.095	0.14	0.126	1121.6	-0.087	-0.053	-0.074	-0.074	-0.074	-0.214	-0.057
	1121.82	-0.00249	0.017038	0.019972	0.047133	0.063752	0.083818	0.102603	1121.82	-0.003	-0.02	-0.036	0.059	0.095	0.14	0.125	1121.8	-0.086	-0.052	-0.074	-0.074	-0.074	-0.214	-0.057
	1122.02	-0.0023	0.017024	0.020162	0.04733	0.064252	0.083838	0.102626	1122.02	-0.003	-0.021	-0.036	0.058	0.094	0.139	0.125	1122	-0.086	-0.052	-0.074	-0.074	-0.074	-0.214	-0.056
	1122.22	-0.00156	0.017694	0.020756	0.048307	0.06455	0.085142	0.103381	1122.22	-0.004	-0.021	-0.037	0.057	0.093	0.139	0.125	1122.2	-0.085	-0.052	-0.074	-0.074	-0.074	-0.213	-0.055
	1122.42	-0.00143	0.017125	0.020756	0.047539	0.064186	0.085683	0.102746	1122.42	-0.004	-0.021	-0.038	0.057	0.093	0.139	0.125	1122.4	-0.085	-0.052	-0.075	-0.075	-0.075	-0.214	-0.055
	1122.62	-0.00161	0.017381	0.01953	0.04721	0.063623	0.085042	0.1018	1122.62	-0.004	-0.021	-0.037	0.057	0.092	0.139	0.126	1122.6	-0.085	-0.052	-0.074	-0.074	-0.074	-0.214	-0.055
	1122.82	-0.00165	0.016666	0.018752	0.046678	0.063662	0.084751	0.101229	1122.82	-0.004	-0.021	-0.038	0.057	0.092	0.139	0.125	1122.8	-0.085	-0.052	-0.075	-0.075	-0.075	-0.215	-0.055
	1123.02	-0.00209	0.015221	0.018416	0.045721	0.062301	0.084249	0.09915	1123.02	-0.004	-0.02	-0.038	0.057	0.092	0.139	0.126	1123	-0.084	-0.052	-0.075	-0.075	-0.075	-0.215	-0.055
	1123.22	-0.00229	0.014557	0.017734	0.044552	0.061636	0.083812	0.097795	1123.22	-0.003	-0.019	-0.037	0.058	0.093	0.14	0.127	1123.2	-0.084	-0.052	-0.075	-0.075	-0.075	-0.214	-0.054
	1123.42	-0.00236	0.013622	0.01647	0.0443	0.062121	0.082851	0.09711	1123.42	-0.003	-0.019	-0.036	0.059	0.093	0.14	0.128	1123.4	-0.084	-0.053	-0.075	-0.075	-0.075	-0.214	-0.055
	1123.62	-0.00197	0.012956	0.016201	0.043906	0.06206	0.083072	0.096685	1123.62	-0.003	-0.019	-0.036	0.059	0.093	0.141	0.128	1123.6	-0.084	-0.053	-0.075	-0.075	-0.075	-0.214	-0.055
	1123.82	-0.00252	0.012957	0.016266	0.043715	0.062255	0.082324	0.096247	1123.82	-0.002	-0.019	-0.036	0.06	0.093	0.141	0.129	1123.8	-0.085	-0.054	-0.074	-0.074	-0.074	-0.214	-0.055
	1124.02	-0.00301	0.012368	0.01549	0.043989	0.062609	0.08233	0.095983	1124.02	-0.002	-0.018	-0.036	0.06	0.094	0.141	0.129	1124	-0.086	-0.054	-0.074	-0.074	-0.074	-0.214	-0.055
	1124.22	-0.00371	0.012593	0.015836	0.043758	0.062356	0.082325	0.095594	1124.22	-0.002	-0.019	-0.035	0.061	0.095	0.142	0.129	1124.2	-0.085	-0.054	-0.074	-0.074	-0.074	-0.214	-0.055
	1124.42	-0.00362	0.01303	0.016889	0.043872	0.062752	0.082508	0.095967	1124.42	-0.002	-0.019	-0.035	0.061	0.095	0.142	0.129	1124.4	-0.086	-0.054	-0.074	-0.074	-0.074	-0.213	-0.055
	1124.62	-0.00328	0.013072	0.017323	0.043963	0.062819	0.082831	0.096735	1124.62	-0.002	-0.019	-0.036	0.061	0.095	0.143	0.128	1124.6	-0.087	-0.054	-0.074	-0.074	-0.074	-0.212	-0.055
	1124.82	-0.00241	0.013453	0.018367	0.044759	0.063094	0.083419	0.097662	1124.82	-0.003	-0.02	-0.036	0.061	0.095	0.143	0.129	1124.8	-0.087	-0.053	-0.073	-0.073	-0.073	-0.212	-0.055
	1125.02	-0.00239	0.013715	0.018281	0.044464	0.062706	0.08351	0.098501	1125.02	-0.003	-0.019	-0.036	0.062	0.094	0.143	0.129	1125	-0.088	-0.052	-0.074	-0.074	-0.074	-0.212	-0.056
	1125.22	-0.00149	0.013955	0.018865	0.044826	0.063446	0.084786	0.098854	1125.22	-0.003	-0.02	-0.037	0.063	0.094	0.143	0.129	1125.2	-0.089	-0.053	-0.074	-0.074	-0.074	-0.212	-0.055
	1125.42	-0.00082	0.014313	0.018635	0.045813	0.064045	0.085765	0.100075	1125.42	-0.003	-0.019	-0.036	0.063	0.094	0.144	0.129	1125.4	-0.089	-0.053	-0.074	-0.074	-0.074	-0.212	-0.055
	1125.62	-0.00081	0.015089	0.018373	0.044706	0.063639	0.086117	0.10032	1125.62	-0.003	-0.02	-0.037	0.062	0.094	0.142	0.128	1125.6	-0.089	-0.053	-0.074	-0.074	-0.074	-0.213	-0.055
	1125.82	-0.00084	0.015077	0.018649	0.045479	0.063883	0.085813	0.099612	1125.82	-0.003	-0.019	-0.037	0.062	0.094	0.142	0.127	1125.8	-0.09	-0.053	-0.075	-0.075	-0.075	-0.213	-0.056
	1126.02	-0.0007	0.015291	0.018468	0.045808	0.063727	0.085925	0.099879	1126.02	-0.004	-0.02	-0.037	0.063	0.093	0.141	0.127	1126	-0.09	-0.053	-0.076	-0.076	-0.076	-0.213	-0.056
	1126.22	-0.00094	0.015637	0.018559	0.046668	0.06306	0.08622	0.10057	1126.22	-0.004	-0.021	-0.038	0.062	0.093	0.141	0.126	1126.2	-0.09	-0.053	-0.076	-0.076	-0.076	-0.213	-0.056
	1126.42	-0.00155	0.015067	0.017583	0.045682	0.061456	0.085692	0.099924	1126.42	-0.005	-0.021	-0.038	0.062	0.094	0.14	0.125	1126.4	-0.09	-0.053	-0.076	-0.076	-0.076	-0.213	-0.057
	1126.62	-0.00195	0.01576	0.017878	0.046505	0.061302	0.085681	0.099558	1126.62	-0.005	-0.022	-0.037	0.063	0.094	0.14	0.125	1126.6	-0.09	-0.053	-0.076	-0.076	-0.076	-0.214	-0.057
	1126.82	-0.00283	0.015706	0.017817	0.046554	0.061215	0.0855	0.099408	1126.82	-0.005	-0.021	-0.038	0.062	0.095	0.139	0.125	1126.8	-0.089	-0.053	-0.076	-0.076	-0.076	-0.214	-0.057
	1127.02	-0.003	0.015422	0.017018	0.046171	0.060097	0.084577	0.098999	1127.02	-0.004	-0.02	-0.037	0.063	0.096	0.139	0.125	1127	-0.089	-0.053	-0.076	-0.076	-0.076	-0.214	-0.057
	1127.22	-0.00347	0.015512	0.017328	0.046294	0.060674	0.084547	0.099605	1127.22	-0.003	-0.02	-0.036	0.063	0.096	0.139	0.126	1127.2	-0.089	-0.053	-0.075	-0.075	-0.075	-0.213	-0.057
	1127.42	-0.0036	0.015185	0.017428	0.04659	0.060722	0.084071	0.099212	1127.42	-0.003	-0.02	-0.036	0.064	0.098	0.139	0.127	1127.4	-0.088	-0.053	-0.075	-0.075	-0.075	-0.213	-0.057
	1127.62	-0.00427	0.014169	0.01738	0.045984	0.06066	0.083656	0.098786	1127.62	-0.002	-0.02	-0.035	0.063	0.098	0.138	0.128	1127.6	-0.087	-0.053	-0.075	-0.075	-0.075	-0.213	-0.057
	1127.82	-0.00543	0.013522	0.017375	0.045715	0.060602	0.082738	0.098806	1127.82	-0.001	-0.019	-0.034	0.063	0.098	0.138	0.128	1127.8	-0.088	-0.053	-0.075	-0.075	-0.075	-0.213	-0.057
	1128.02	-0.00529	0.01331	0.017421	0.0464	0.061087	0.082925	0.098845	1128.02	-0.001	-0.02	-0.034	0.062	0.099	0.139	0.129	1128	-0.088	-0.053	-0.075	-0.075	-0.075	-0.213	-0.057
	1128.22	-0.0048	0.013721	0.018585	0.046859	0.061984	0.083205	0.099833	1128.22	0	-0.019	-0.034	0.063	0.099	0.14	0.13	1128.2	-0.087	-0.051	-0.074	-0.074	-0.074	-0.212	-0.056
	1128.42	-0.00461	0.013602	0.01848	0.047341	0.062038	0.082794	0.099929	1128.42	-0.001	-0.02	-0.033	0.062	0.099	0.141	0.13	1128.4	-0.087	-0.051	-0.075	-0.075	-0.075	-0.212	-0.056
	1128.62	-0.00454	0.013318	0.018209	0.047073	0.062392	0.08278	0.100233	1128.62	-0.002	-0.02	-0.033	0.062	0.099	0.141	0.13	1128.6	-0.087	-0.052	-0.074	-0.074	-0.074	-0.212	-0.056
	1128.82	-0.00438	0.01326	0.017702	0.047158	0.062312	0.08269	0.100467	1128.82	-0.003	-0.019	-0.033	0.062	0.098	0.142	0.131	1128.8	-0.087	-0.052	-0.074	-0.074	-0.074	-0.211	-0.056
	1129.02	-0.00506	0.012418	0.017244	0.046532	0.062246	0.082728	0.100272	1129.02	-0.003	-0.019	-0.034	0.062	0.097	0.143	0.131	1129	-0.087	-0.052	-0.074	-0.074	-0.074	-0.211	-0.056
	1129.22	-0.00438	0.013009	0.017179	0.046958	0.062822	0.08297	0.100034	1129.22	-0.002	-0.018	-0.034	0.062	0.097	0.143	0.131	1129.2	-0.087	-0.052	-0.074	-0.074	-0.074	-0.211	-0.056
	1129.42	-0.00377	0.013558	0.01695	0.047179	0.063551	0.083447	0.100692	1129.42	-0.003	-0.017	-0.034	0.062	0.096	0.144	0.13	1129.4	-0.087	-0.052	-0.074	-0.074	-0.074	-0.211	-0.055
	1129.62	-0.00324	0.014048	0.01661	0.047208	0.064047	0.083398	0.099997	1129.62	-0.003	-0.018	-0.035	0.062	0.095	0.144	0.13	1129.6	-0.088	-0.052	-0.076	-0.076	-0.076	-0.212	-0.056
	1129.82	-0.00256	0.013889	0.016606	0.047977	0.064467	0.083883	0.099893	1129.82	-0.002	-0.018	-0.035	0.061	0.095	0.144	0.129	1129.8	-0.089	-0.052	-0.076	-0.076	-0.076	-0.213	-0.056
	1130.02	-0.00203	0.013827	0.016543	0.048523	0.064154	0.084371	0.100118	1130.02	-0.002	-0.018	-0.036	0.062	0.095	0.145	0.129	1130	-0.088	-0.051	-0.075	-0.075	-0.075	-0.212	-0.055
	1130.22	-0.00172	0.014193	0.017197	0.049163	0.06419	0.084935	0.10086	1130.22	-0.003	-0.019	-0.036	0.062	0.095	0.145	0.129	1130.2	-0.088	-0.052	-0.076	-0.076	-0.076	-0.212	-0.055
	1130.42	-0.00103	0.015247	0.017272	0.04922	0.0643	0.085169	0.100963	1130.42	-0.002	-0.018	-0.037	0.063	0.095	0.145	0.129	1130.4	-0.088	-0.051	-0.075	-0.075	-0.075	-0.212	-0.054
	1130.62	-0.00074	0.016093	0.018363	0.04984	0.065608	0.085899	0.10176	1130.62	-0.001	-0.017	-0.037	0.063	0.097	0.145	0.129	1130.6	-0.087	-0.051	-0.074	-0.074	-0.074	-0.212	-0.053
	1130.82	-0.00053	0.016187	0.018149	0.05	0.065731	0.085579	0.101521	1130.82	0	-0.016	-0.037	0.063	0.097	0.145	0.129	1130.8	-0.087	-0.052	-0.075	-0.075	-0.075	-0.212	-0.053
	1131.02	8.96e-05	0.01587	0.017385	0.04888	0.065146	0.084878	0.101755	1131.02	0.001	-0.016	-0.037	0.064	0.098	0.144	0.129	1131	-0.087	-0.051	-0.074	-0.074	-0.074	-0.212	-0.054
	1131.22	0.000293	0.01573	0.018404	0.048959	0.065016	0.084702	0.101475	1131.22	0.001	-0.016	-0.037	0.064	0.098	0.144	0.128	1131.2	-0.087	-0.051	-0.074	-0.074	-0.074	-0.212	-0.054
	1131.42	0.000484	0.015096	0.018194	0.048406	0.064573	0.084265	0.101074	1131.42	0	-0.017	-0.038	0.063	0.098	0.143	0.129	1131.4	-0.086	-0.051	-0.074	-0.074	-0.074	-0.212	-0.053
	1131.62	-0.00038	0.014236	0.018023	0.04806	0.064363	0.083795	0.100307	1131.62	0.001	-0.018	-0.038	0.063	0.098	0.143	0.128	1131.6	-0.086	-0.05	-0.073	-0.073	-0.073	-0.212	-0.053
	1131.82	-0.0004	0.014556	0.018406	0.047838	0.064883	0.084199	0.100373	1131.82	0	-0.019	-0.038	0.062	0.098	0.143	0.128	1131.8	-0.086	-0.05	-0.073	-0.073	-0.073	-0.212	-0.054
	1132.02	-0.00106	0.014552	0.018031	0.047554	0.064392	0.084221	0.100274	1132.02	0	-0.02	-0.038	0.062	0.099	0.143	0.128	1132	-0.087	-0.05	-0.073	-0.073	-0.073	-0.213	-0.053
	1132.22	-0.00043	0.014452	0.018092	0.047322	0.064408	0.084403	0.100898	1132.22	0	-0.019	-0.038	0.062	0.099	0.142	0.128	1132.2	-0.086	-0.05	-0.073	-0.073	-0.073	-0.213	-0.053
	1132.42	-0.00112	0.014671	0.018048	0.047036	0.064093	0.084216	0.100447	1132.42	0	-0.02	-0.037	0.062	0.1	0.142	0.128	1132.4	-0.087	-0.051	-0.073	-0.073	-0.073	-0.213	-0.054
	1132.62	-0.00184	0.014238	0.017469	0.045937	0.063975	0.084038	0.099589	1132.62	-0.001	-0.02	-0.038	0.062	0.099	0.141	0.127	1132.6	-0.086	-0.051	-0.073	-0.073	-0.073	-0.214	-0.055
	1132.82	-0.00237	0.013834	0.017246	0.045442	0.063836	0.0834	0.098545	1132.82	-0.001	-0.02	-0.039	0.062	0.098	0.142	0.128	1132.8	-0.086	-0.051	-0.073	-0.073	-0.073	-0.214	-0.055
	1133.02	-0.00307	0.013881	0.016949	0.045275	0.064206	0.083503	0.098342	1133.02	-0.002	-0.021	-0.04	0.061	0.097	0.141	0.127	1133	-0.086	-0.051	-0.073	-0.073	-0.073	-0.214	-0.056
	1133.22	-0.00284	0.014474	0.016566	0.045623	0.064702	0.084131	0.098873	1133.22	-0.002	-0.021	-0.039	0.061	0.097	0.142	0.127	1133.2	-0.086	-0.051	-0.073	-0.073	-0.073	-0.213	-0.055
	1133.42	-0.00294	0.014007	0.016776	0.045597	0.065047	0.084655	0.098594	1133.42	-0.002	-0.02	-0.04	0.06	0.096	0.142	0.127	1133.4	-0.085	-0.051	-0.074	-0.074	-0.074	-0.214	-0.055
	1133.62	-0.0028	0.013896	0.017148	0.045489	0.064929	0.084932	0.098697	1133.62	-0.003	-0.021	-0.04	0.06	0.094	0.142	0.127	1133.6	-0.085	-0.05	-0.074	-0.074	-0.074	-0.213	-0.055
	1133.82	-0.00253	0.014342	0.017051	0.045847	0.065358	0.085603	0.099508	1133.82	-0.003	-0.022	-0.04	0.059	0.094	0.142	0.127	1133.8	-0.086	-0.05	-0.074	-0.074	-0.074	-0.213	-0.054
	1134.02	-0.00318	0.013743	0.016529	0.045725	0.065085	0.085426	0.098659	1134.02	-0.003	-0.021	-0.04	0.06	0.093	0.143	0.127	1134	-0.085	-0.049	-0.073	-0.073	-0.073	-0.212	-0.054
	1134.22	-0.00323	0.014086	0.016589	0.045958	0.065671	0.085657	0.099005	1134.22	-0.001	-0.021	-0.04	0.06	0.094	0.144	0.128	1134.2	-0.085	-0.049	-0.073	-0.073	-0.073	-0.211	-0.054
	1134.42	-0.00361	0.014048	0.016743	0.045803	0.065856	0.08566	0.098895	1134.42	0	-0.019	-0.039	0.062	0.095	0.145	0.129	1134.4	-0.085	-0.05	-0.073	-0.073	-0.073	-0.211	-0.054
	1134.62	-0.00343	0.013497	0.01664	0.045493	0.066614	0.085221	0.098777	1134.62	0	-0.018	-0.039	0.062	0.095	0.145	0.13	1134.6	-0.086	-0.051	-0.073	-0.073	-0.073	-0.211	-0.054
	1134.82	-0.00326	0.01329	0.016659	0.045838	0.066483	0.084371	0.09865	1134.82	0.001	-0.017	-0.038	0.062	0.095	0.145	0.13	1134.8	-0.086	-0.051	-0.073	-0.073	-0.073	-0.211	-0.054
	1135.02	-0.00285	0.013126	0.016264	0.046027	0.065675	0.083457	0.099028	1135.02	0.002	-0.016	-0.037	0.063	0.095	0.144	0.13	1135	-0.087	-0.051	-0.073	-0.073	-0.073	-0.211	-0.054
	1135.22	-0.00271	0.013216	0.016463	0.046382	0.064907	0.082954	0.09868	1135.22	0.002	-0.016	-0.037	0.063	0.095	0.144	0.13	1135.2	-0.086	-0.052	-0.074	-0.074	-0.074	-0.21	-0.054
	1135.42	-0.00268	0.013192	0.016377	0.045526	0.064144	0.082567	0.09877	1135.42	0.001	-0.016	-0.037	0.063	0.094	0.144	0.13	1135.4	-0.086	-0.051	-0.073	-0.073	-0.073	-0.209	-0.054
	1135.62	-0.00293	0.012667	0.016484	0.045275	0.063529	0.08234	0.09866	1135.62	0.002	-0.016	-0.036	0.063	0.096	0.144	0.131	1135.6	-0.086	-0.051	-0.073	-0.073	-0.073	-0.209	-0.054
	1135.82	-0.00246	0.012958	0.016961	0.044857	0.063118	0.082518	0.098682	1135.82	0.002	-0.016	-0.036	0.064	0.097	0.145	0.131	1135.8	-0.087	-0.051	-0.073	-0.073	-0.073	-0.209	-0.054
	1136.02	-0.00273	0.012777	0.017062	0.043954	0.062075	0.082182	0.098357	1136.02	0.003	-0.016	-0.035	0.065	0.097	0.145	0.132	1136	-0.087	-0.052	-0.072	-0.072	-0.072	-0.21	-0.054
	1136.22	-0.00163	0.012834	0.017828	0.044805	0.062487	0.08208	0.0984	1136.22	0.003	-0.016	-0.035	0.065	0.098	0.144	0.132	1136.2	-0.086	-0.051	-0.072	-0.072	-0.072	-0.21	-0.053
	1136.42	-0.00192	0.013484	0.018173	0.044718	0.062242	0.082564	0.097641	1136.42	0.002	-0.016	-0.035	0.064	0.099	0.145	0.133	1136.4	-0.086	-0.051	-0.073	-0.073	-0.073	-0.21	-0.054
	1136.62	-0.00224	0.012981	0.017621	0.043817	0.0623	0.082195	0.096522	1136.62	0.001	-0.017	-0.036	0.064	0.099	0.145	0.132	1136.6	-0.085	-0.051	-0.072	-0.072	-0.072	-0.211	-0.054
	1136.82	-0.00147	0.013193	0.018385	0.044638	0.063021	0.082465	0.097496	1136.82	0.001	-0.018	-0.036	0.063	0.098	0.144	0.131	1136.8	-0.085	-0.051	-0.073	-0.073	-0.073	-0.211	-0.054
	1137.02	-0.00194	0.013288	0.017938	0.04415	0.063119	0.083004	0.09754	1137.02	0	-0.019	-0.037	0.062	0.098	0.144	0.131	1137	-0.084	-0.05	-0.073	-0.073	-0.073	-0.211	-0.054
	1137.22	-0.0015	0.013471	0.018594	0.044294	0.063592	0.08341	0.098374	1137.22	0	-0.02	-0.037	0.062	0.098	0.144	0.129	1137.2	-0.083	-0.05	-0.072	-0.072	-0.072	-0.21	-0.053
	1137.42	-0.00195	0.013264	0.018438	0.044048	0.063091	0.083584	0.09786	1137.42	-0.002	-0.02	-0.038	0.061	0.097	0.144	0.128	1137.4	-0.082	-0.05	-0.073	-0.073	-0.073	-0.21	-0.052
	1137.62	-0.00199	0.013409	0.018493	0.044081	0.062791	0.084028	0.098834	1137.62	-0.003	-0.022	-0.039	0.06	0.096	0.143	0.127	1137.6	-0.082	-0.049	-0.072	-0.072	-0.072	-0.209	-0.051
	1137.82	-0.00285	0.013528	0.017836	0.044019	0.062807	0.083981	0.098258	1137.82	-0.003	-0.024	-0.039	0.06	0.096	0.143	0.126	1137.8	-0.083	-0.049	-0.072	-0.072	-0.072	-0.209	-0.052
	1138.02	-0.00378	0.012665	0.017521	0.043902	0.06252	0.084536	0.098196	1138.02	-0.001	-0.023	-0.038	0.061	0.097	0.145	0.128	1138	-0.082	-0.048	-0.072	-0.072	-0.072	-0.21	-0.053
	1138.22	-0.00344	0.013038	0.017959	0.044061	0.063422	0.0848	0.098523	1138.22	-0.001	-0.023	-0.039	0.061	0.097	0.145	0.127	1138.2	-0.084	-0.05	-0.072	-0.072	-0.072	-0.21	-0.054
	1138.42	-0.00316	0.013272	0.018571	0.044409	0.064166	0.08515	0.09918	1138.42	-0.001	-0.023	-0.039	0.062	0.097	0.144	0.127	1138.4	-0.084	-0.05	-0.072	-0.072	-0.072	-0.211	-0.054
	1138.62	-0.00344	0.013437	0.017568	0.044224	0.064545	0.084185	0.099421	1138.62	-0.001	-0.023	-0.04	0.062	0.097	0.144	0.127	1138.6	-0.085	-0.051	-0.073	-0.073	-0.073	-0.211	-0.055
	1138.82	-0.00385	0.013279	0.016832	0.044809	0.063671	0.083783	0.099751	1138.82	0	-0.022	-0.039	0.062	0.096	0.144	0.126	1138.8	-0.086	-0.051	-0.073	-0.073	-0.073	-0.211	-0.055
	1139.02	-0.00384	0.013377	0.016074	0.045017	0.063401	0.083885	0.100001	1139.02	0.001	-0.022	-0.039	0.063	0.096	0.144	0.127	1139	-0.087	-0.052	-0.074	-0.074	-0.074	-0.212	-0.056
	1139.22	-0.00365	0.013804	0.015563	0.044726	0.063523	0.084347	0.100165	1139.22	0.001	-0.022	-0.039	0.062	0.096	0.144	0.127	1139.2	-0.088	-0.052	-0.075	-0.075	-0.075	-0.213	-0.056
	1139.42	-0.00348	0.013987	0.015258	0.044459	0.063332	0.084497	0.09978	1139.42	0.001	-0.021	-0.039	0.062	0.096	0.144	0.127	1139.4	-0.089	-0.053	-0.076	-0.076	-0.076	-0.213	-0.056
	1139.62	-0.00411	0.013611	0.015	0.044282	0.063495	0.08427	0.099749	1139.62	0.001	-0.021	-0.039	0.062	0.097	0.144	0.128	1139.6	-0.089	-0.054	-0.076	-0.076	-0.076	-0.214	-0.057
	1139.82	-0.00403	0.013761	0.014449	0.044173	0.063265	0.083445	0.09856	1139.82	0.001	-0.021	-0.039	0.063	0.097	0.143	0.128	1139.8	-0.09	-0.055	-0.076	-0.076	-0.076	-0.215	-0.058
	1140.02	-0.00423	0.013733	0.014396	0.044604	0.063614	0.083502	0.098375	1140.02	0	-0.02	-0.039	0.063	0.097	0.143	0.129	1140	-0.09	-0.056	-0.077	-0.077	-0.077	-0.216	-0.058
	1140.22	-0.00401	0.014124	0.014554	0.04556	0.06387	0.083323	0.098614	1140.22	-0.001	-0.02	-0.039	0.062	0.098	0.142	0.129	1140.2	-0.09	-0.055	-0.077	-0.077	-0.077	-0.216	-0.058
	1140.42	-0.0041	0.014497	0.014049	0.045255	0.064127	0.083724	0.098048	1140.42	-0.002	-0.02	-0.039	0.061	0.098	0.141	0.129	1140.4	-0.09	-0.055	-0.077	-0.077	-0.077	-0.217	-0.058
	1140.62	-0.00415	0.014133	0.014073	0.045485	0.064819	0.083435	0.098496	1140.62	-0.002	-0.02	-0.039	0.061	0.098	0.14	0.129	1140.6	-0.089	-0.055	-0.077	-0.077	-0.077	-0.216	-0.057
	1140.82	-0.0043	0.013724	0.013874	0.045462	0.064699	0.083139	0.097986	1140.82	-0.002	-0.02	-0.039	0.061	0.097	0.139	0.128	1140.8	-0.089	-0.055	-0.077	-0.077	-0.077	-0.215	-0.057
	1141.02	-0.00483	0.013478	0.013876	0.0447	0.064737	0.083136	0.097709	1141.02	-0.002	-0.021	-0.04	0.06	0.097	0.139	0.128	1141	-0.088	-0.054	-0.076	-0.076	-0.076	-0.215	-0.056
	1141.22	-0.00485	0.014166	0.014344	0.04516	0.064622	0.083436	0.098332	1141.22	-0.002	-0.021	-0.04	0.059	0.096	0.139	0.128	1141.2	-0.088	-0.054	-0.075	-0.075	-0.075	-0.214	-0.055
	1141.42	-0.00516	0.014182	0.014879	0.045057	0.063738	0.08366	0.09771	1141.42	-0.002	-0.021	-0.04	0.059	0.096	0.139	0.127	1141.4	-0.088	-0.053	-0.076	-0.076	-0.076	-0.214	-0.054
	1141.62	-0.00431	0.014779	0.016109	0.045574	0.063665	0.083822	0.098174	1141.62	-0.003	-0.022	-0.04	0.06	0.095	0.138	0.126	1141.6	-0.088	-0.052	-0.075	-0.075	-0.075	-0.213	-0.054
	1141.82	-0.00431	0.015588	0.016547	0.045884	0.063067	0.083951	0.097976	1141.82	-0.002	-0.022	-0.039	0.06	0.095	0.139	0.126	1141.8	-0.088	-0.052	-0.075	-0.075	-0.075	-0.213	-0.054
	1142.02	-0.00359	0.016089	0.017479	0.046769	0.063451	0.084796	0.098991	1142.02	-0.002	-0.022	-0.039	0.06	0.095	0.141	0.126	1142	-0.088	-0.051	-0.075	-0.075	-0.075	-0.213	-0.055
	1142.22	-0.00294	0.016724	0.018212	0.047466	0.063974	0.084804	0.098294	1142.22	-0.003	-0.023	-0.04	0.059	0.094	0.14	0.125	1142.2	-0.087	-0.051	-0.075	-0.075	-0.075	-0.213	-0.055
	1142.42	-0.00271	0.01656	0.018448	0.047725	0.063473	0.084919	0.098273	1142.42	-0.003	-0.024	-0.041	0.059	0.093	0.14	0.124	1142.4	-0.087	-0.051	-0.074	-0.074	-0.074	-0.213	-0.055
	1142.62	-0.00322	0.016348	0.018367	0.047814	0.063399	0.084313	0.098509	1142.62	-0.003	-0.024	-0.041	0.059	0.093	0.14	0.124	1142.6	-0.088	-0.05	-0.074	-0.074	-0.074	-0.213	-0.055
	1142.82	-0.00355	0.016126	0.018275	0.047998	0.062826	0.084809	0.099084	1142.82	-0.003	-0.025	-0.042	0.059	0.091	0.14	0.124	1142.8	-0.088	-0.05	-0.073	-0.073	-0.073	-0.213	-0.055
	1143.02	-0.00353	0.01637	0.018154	0.048143	0.062969	0.085149	0.099329	1143.02	-0.003	-0.026	-0.042	0.059	0.092	0.14	0.124	1143	-0.087	-0.05	-0.074	-0.074	-0.074	-0.213	-0.056
	1143.22	-0.00385	0.01634	0.017721	0.048406	0.062953	0.085511	0.098942	1143.22	-0.004	-0.026	-0.043	0.058	0.091	0.14	0.123	1143.2	-0.087	-0.05	-0.074	-0.074	-0.074	-0.213	-0.056
	1143.42	-0.00358	0.015878	0.017673	0.047908	0.062525	0.08582	0.09847	1143.42	-0.003	-0.026	-0.042	0.059	0.092	0.14	0.123	1143.4	-0.086	-0.049	-0.074	-0.074	-0.074	-0.212	-0.055
	1143.62	-0.00342	0.015796	0.017798	0.047758	0.062869	0.085475	0.099298	1143.62	-0.004	-0.026	-0.042	0.058	0.092	0.14	0.123	1143.6	-0.086	-0.05	-0.073	-0.073	-0.073	-0.213	-0.056
	1143.82	-0.00349	0.015788	0.01796	0.047688	0.063624	0.085397	0.09906	1143.82	-0.003	-0.025	-0.042	0.058	0.092	0.14	0.123	1143.8	-0.086	-0.05	-0.073	-0.073	-0.073	-0.213	-0.056
	1144.02	-0.00363	0.016236	0.018574	0.048206	0.06479	0.086321	0.099975	1144.02	-0.004	-0.024	-0.042	0.058	0.093	0.141	0.124	1144	-0.085	-0.049	-0.073	-0.073	-0.073	-0.213	-0.055
	1144.22	-0.00396	0.016388	0.018273	0.047797	0.064389	0.0856	0.100883	1144.22	-0.003	-0.024	-0.042	0.058	0.093	0.14	0.124	1144.2	-0.085	-0.048	-0.072	-0.072	-0.072	-0.213	-0.055
	1144.42	-0.0047	0.015838	0.016953	0.047252	0.06438	0.084988	0.100974	1144.42	-0.002	-0.024	-0.042	0.058	0.093	0.14	0.124	1144.4	-0.085	-0.049	-0.073	-0.073	-0.073	-0.213	-0.055
	1144.62	-0.00514	0.015442	0.016535	0.047316	0.064349	0.084857	0.101238	1144.62	-0.002	-0.024	-0.042	0.058	0.093	0.14	0.124	1144.6	-0.085	-0.049	-0.073	-0.073	-0.073	-0.213	-0.054
	1144.82	-0.00503	0.015972	0.016451	0.046402	0.065165	0.084688	0.101077	1144.82	-0.002	-0.023	-0.043	0.058	0.093	0.14	0.124	1144.8	-0.086	-0.048	-0.072	-0.072	-0.072	-0.212	-0.053
	1145.02	-0.00421	0.016611	0.017331	0.046481	0.066302	0.085141	0.102367	1145.02	-0.002	-0.023	-0.041	0.058	0.093	0.14	0.125	1145	-0.087	-0.049	-0.072	-0.072	-0.072	-0.213	-0.053
	1145.22	-0.00415	0.017622	0.017488	0.046863	0.066582	0.084856	0.102237	1145.22	-0.001	-0.022	-0.04	0.059	0.094	0.141	0.126	1145.2	-0.087	-0.048	-0.072	-0.072	-0.072	-0.212	-0.052
	1145.42	-0.00294	0.01778	0.018436	0.047485	0.066961	0.084901	0.102269	1145.42	-0.001	-0.022	-0.039	0.06	0.095	0.142	0.127	1145.4	-0.087	-0.048	-0.074	-0.074	-0.074	-0.213	-0.052
	1145.62	-0.00183	0.018563	0.019383	0.048424	0.066959	0.085135	0.102881	1145.62	0	-0.021	-0.039	0.06	0.095	0.143	0.128	1145.6	-0.088	-0.048	-0.074	-0.074	-0.074	-0.212	-0.052
	1145.82	-0.0012	0.018978	0.01976	0.04865	0.067125	0.085482	0.103056	1145.82	0	-0.021	-0.039	0.06	0.096	0.143	0.128	1145.8	-0.088	-0.048	-0.075	-0.075	-0.075	-0.212	-0.052
	1146.02	-0.00159	0.01866	0.020136	0.048816	0.066914	0.084972	0.102064	1146.02	0	-0.021	-0.039	0.06	0.095	0.143	0.128	1146	-0.089	-0.048	-0.075	-0.075	-0.075	-0.212	-0.053
	1146.22	-0.00128	0.017865	0.019503	0.049075	0.066315	0.084605	0.101465	1146.22	0	-0.021	-0.038	0.061	0.096	0.143	0.128	1146.2	-0.089	-0.047	-0.075	-0.075	-0.075	-0.211	-0.054
	1146.42	-0.00159	0.016821	0.019136	0.048559	0.065575	0.083429	0.101188	1146.42	-0.001	-0.022	-0.039	0.061	0.095	0.142	0.127	1146.4	-0.089	-0.048	-0.074	-0.074	-0.074	-0.212	-0.054
	1146.62	-0.00243	0.01615	0.018613	0.048339	0.065115	0.082104	0.100875	1146.62	-0.002	-0.023	-0.039	0.061	0.095	0.142	0.127	1146.6	-0.088	-0.047	-0.072	-0.072	-0.072	-0.211	-0.054
	1146.82	-0.00342	0.015623	0.017369	0.047598	0.06396	0.081769	0.100237	1146.82	-0.002	-0.024	-0.04	0.061	0.094	0.142	0.127	1146.8	-0.088	-0.047	-0.072	-0.072	-0.072	-0.211	-0.055
	1147.02	-0.0035	0.015505	0.017108	0.047246	0.063655	0.081545	0.09936	1147.02	-0.003	-0.024	-0.04	0.061	0.094	0.142	0.126	1147	-0.088	-0.048	-0.072	-0.072	-0.072	-0.211	-0.056
	1147.22	-0.0036	0.015246	0.016743	0.046961	0.063551	0.08112	0.098768	1147.22	-0.003	-0.024	-0.041	0.061	0.094	0.143	0.126	1147.2	-0.087	-0.048	-0.071	-0.071	-0.071	-0.21	-0.056
	1147.42	-0.00278	0.015074	0.016851	0.046615	0.063616	0.081156	0.098436	1147.42	-0.002	-0.023	-0.04	0.062	0.094	0.143	0.126	1147.4	-0.087	-0.048	-0.07	-0.07	-0.07	-0.21	-0.056
	1147.62	-0.00296	0.015616	0.016552	0.046233	0.06379	0.080963	0.098708	1147.62	-0.002	-0.024	-0.041	0.061	0.094	0.143	0.125	1147.6	-0.087	-0.049	-0.071	-0.071	-0.071	-0.211	-0.057
	1147.82	-0.00339	0.015449	0.016693	0.045912	0.063881	0.080876	0.098624	1147.82	-0.001	-0.023	-0.041	0.061	0.093	0.143	0.125	1147.8	-0.086	-0.048	-0.07	-0.07	-0.07	-0.211	-0.056
	1148.02	-0.00426	0.015416	0.015752	0.045493	0.062927	0.080348	0.098588	1148.02	0	-0.023	-0.042	0.062	0.093	0.143	0.125	1148	-0.085	-0.049	-0.07	-0.07	-0.07	-0.211	-0.056
	1148.22	-0.00458	0.015131	0.014886	0.044849	0.06164	0.080009	0.098949	1148.22	0	-0.023	-0.042	0.061	0.093	0.143	0.125	1148.2	-0.086	-0.05	-0.07	-0.07	-0.07	-0.212	-0.056
	1148.42	-0.00553	0.015035	0.014323	0.044447	0.061523	0.08056	0.098941	1148.42	0	-0.023	-0.043	0.061	0.092	0.143	0.125	1148.4	-0.086	-0.051	-0.07	-0.07	-0.07	-0.213	-0.056
	1148.62	-0.00528	0.01582	0.015087	0.04471	0.062234	0.081779	0.099592	1148.62	-0.001	-0.023	-0.043	0.061	0.092	0.143	0.125	1148.6	-0.086	-0.051	-0.07	-0.07	-0.07	-0.213	-0.057
	1148.82	-0.00506	0.015847	0.016244	0.044335	0.062594	0.082066	0.099878	1148.82	-0.001	-0.022	-0.043	0.061	0.092	0.143	0.125	1148.8	-0.087	-0.051	-0.071	-0.071	-0.071	-0.214	-0.057
	1149.02	-0.005	0.015678	0.016747	0.044275	0.06287	0.082559	0.10029	1149.02	0	-0.022	-0.043	0.061	0.093	0.144	0.126	1149	-0.086	-0.051	-0.071	-0.071	-0.071	-0.214	-0.057
	1149.22	-0.00505	0.015593	0.017251	0.044998	0.06296	0.083293	0.100609	1149.22	0	-0.022	-0.042	0.061	0.094	0.144	0.127	1149.2	-0.085	-0.051	-0.072	-0.072	-0.072	-0.214	-0.056
	1149.42	-0.00401	0.01569	0.018272	0.045351	0.063359	0.083985	0.10155	1149.42	0	-0.021	-0.041	0.061	0.095	0.145	0.128	1149.4	-0.085	-0.051	-0.074	-0.074	-0.074	-0.215	-0.056
	1149.62	-0.00305	0.01635	0.019295	0.04642	0.063907	0.084631	0.102865	1149.62	0	-0.021	-0.042	0.061	0.095	0.145	0.128	1149.6	-0.085	-0.051	-0.074	-0.074	-0.074	-0.214	-0.056
	1149.82	-0.00318	0.016175	0.018902	0.046106	0.064182	0.084521	0.102669	1149.82	0.001	-0.021	-0.041	0.061	0.096	0.144	0.129	1149.8	-0.086	-0.05	-0.074	-0.074	-0.074	-0.215	-0.056
	1150.02	-0.00377	0.015817	0.01844	0.046067	0.063563	0.083743	0.102502	1150.02	0.001	-0.02	-0.041	0.061	0.097	0.144	0.128	1150	-0.086	-0.05	-0.074	-0.074	-0.074	-0.215	-0.056
	1150.22	-0.00379	0.015126	0.017511	0.045749	0.062808	0.083192	0.103025	1150.22	0.001	-0.021	-0.04	0.061	0.096	0.144	0.129	1150.2	-0.086	-0.049	-0.073	-0.073	-0.073	-0.214	-0.055
	1150.42	-0.00441	0.014417	0.016779	0.04521	0.062408	0.082294	0.102704	1150.42	0	-0.021	-0.041	0.061	0.096	0.143	0.128	1150.4	-0.085	-0.049	-0.073	-0.073	-0.073	-0.214	-0.055
	1150.62	-0.00453	0.014179	0.016322	0.044764	0.06239	0.081673	0.102109	1150.62	-0.001	-0.022	-0.042	0.061	0.096	0.142	0.128	1150.6	-0.085	-0.049	-0.072	-0.072	-0.072	-0.214	-0.056
	1150.82	-0.00402	0.014323	0.016198	0.045465	0.063356	0.081649	0.102153	1150.82	-0.002	-0.022	-0.043	0.061	0.095	0.141	0.127	1150.8	-0.086	-0.049	-0.072	-0.072	-0.072	-0.213	-0.056
	1151.02	-0.00351	0.01434	0.016357	0.045539	0.064164	0.081624	0.101891	1151.02	-0.003	-0.022	-0.043	0.061	0.095	0.141	0.127	1151	-0.085	-0.048	-0.071	-0.071	-0.071	-0.212	-0.056
	1151.22	-0.0037	0.01387	0.015398	0.045702	0.06408	0.081301	0.101274	1151.22	-0.003	-0.023	-0.043	0.061	0.095	0.141	0.127	1151.2	-0.086	-0.048	-0.071	-0.071	-0.071	-0.212	-0.056
	1151.42	-0.00328	0.01408	0.015656	0.046228	0.063936	0.08124	0.100544	1151.42	-0.003	-0.023	-0.044	0.061	0.095	0.141	0.126	1151.4	-0.087	-0.049	-0.072	-0.072	-0.072	-0.212	-0.056
	1151.62	-0.00257	0.014928	0.015762	0.04653	0.064091	0.081436	0.100807	1151.62	-0.002	-0.023	-0.043	0.061	0.096	0.142	0.126	1151.6	-0.087	-0.048	-0.072	-0.072	-0.072	-0.212	-0.056
	1151.82	-0.00262	0.015028	0.015952	0.04658	0.063763	0.081294	0.100448	1151.82	-0.002	-0.023	-0.043	0.06	0.095	0.142	0.126	1151.8	-0.087	-0.048	-0.071	-0.071	-0.071	-0.212	-0.055
	1152.02	-0.0027	0.015039	0.015796	0.047006	0.063031	0.081964	0.09976	1152.02	-0.002	-0.022	-0.043	0.061	0.096	0.143	0.127	1152	-0.086	-0.048	-0.072	-0.072	-0.072	-0.212	-0.056
	1152.22	-0.00214	0.015804	0.016656	0.047118	0.063082	0.083358	0.100108	1152.22	-0.003	-0.023	-0.043	0.06	0.096	0.143	0.127	1152.2	-0.087	-0.049	-0.073	-0.073	-0.073	-0.213	-0.056
	1152.42	-0.00201	0.01579	0.017726	0.047414	0.063322	0.084555	0.099403	1152.42	-0.003	-0.023	-0.043	0.06	0.096	0.143	0.127	1152.4	-0.087	-0.048	-0.072	-0.072	-0.072	-0.212	-0.056
	1152.62	-0.00089	0.01599	0.018717	0.047429	0.063372	0.084805	0.099296	1152.62	-0.003	-0.023	-0.044	0.06	0.096	0.143	0.126	1152.6	-0.088	-0.048	-0.073	-0.073	-0.073	-0.213	-0.056
	1152.82	-0.00052	0.016147	0.019409	0.047435	0.063973	0.085143	0.099274	1152.82	-0.002	-0.023	-0.043	0.061	0.096	0.144	0.127	1152.8	-0.089	-0.049	-0.073	-0.073	-0.073	-0.213	-0.056
	1153.02	-0.00027	0.016589	0.019183	0.047474	0.064989	0.085405	0.098998	1153.02	-0.002	-0.022	-0.043	0.061	0.097	0.145	0.128	1153	-0.087	-0.048	-0.072	-0.072	-0.072	-0.212	-0.055
	1153.22	-9e-05	0.016931	0.019757	0.048295	0.065654	0.085603	0.099161	1153.22	-0.001	-0.023	-0.041	0.062	0.097	0.146	0.128	1153.2	-0.088	-0.049	-0.072	-0.072	-0.072	-0.212	-0.055
	1153.42	0.000373	0.01779	0.019374	0.048374	0.066359	0.085238	0.099178	1153.42	-0.001	-0.023	-0.041	0.062	0.097	0.146	0.129	1153.4	-0.088	-0.048	-0.072	-0.072	-0.072	-0.212	-0.055
	1153.62	0.000169	0.017781	0.01864	0.048129	0.065591	0.085096	0.099229	1153.62	0	-0.022	-0.04	0.061	0.098	0.146	0.13	1153.6	-0.089	-0.049	-0.071	-0.071	-0.071	-0.213	-0.055
	1153.82	-0.00102	0.017293	0.01768	0.046841	0.064582	0.084728	0.09879	1153.82	0.001	-0.021	-0.04	0.062	0.098	0.146	0.13	1153.8	-0.089	-0.049	-0.071	-0.071	-0.071	-0.213	-0.055
	1154.02	-0.00204	0.016542	0.017304	0.046058	0.063522	0.083951	0.098541	1154.02	0.001	-0.021	-0.04	0.062	0.098	0.146	0.129	1154	-0.089	-0.049	-0.071	-0.071	-0.071	-0.212	-0.055
	1154.22	-0.00289	0.015797	0.016441	0.045084	0.062617	0.08371	0.098988	1154.22	0.001	-0.022	-0.04	0.062	0.097	0.146	0.129	1154.2	-0.089	-0.048	-0.07	-0.07	-0.07	-0.212	-0.055
	1154.42	-0.00386	0.014592	0.015266	0.044005	0.062122	0.082999	0.0983	1154.42	0.001	-0.022	-0.04	0.062	0.096	0.145	0.129	1154.4	-0.089	-0.049	-0.071	-0.071	-0.071	-0.213	-0.056
	1154.62	-0.00435	0.01425	0.01473	0.043317	0.062479	0.082571	0.098761	1154.62	0	-0.022	-0.04	0.061	0.095	0.145	0.127	1154.6	-0.089	-0.049	-0.071	-0.071	-0.071	-0.212	-0.056
	1154.82	-0.00436	0.013756	0.014522	0.0438	0.062645	0.082237	0.099264	1154.82	0	-0.023	-0.04	0.062	0.095	0.145	0.127	1154.8	-0.089	-0.049	-0.07	-0.07	-0.07	-0.212	-0.056
	1155.02	-0.00562	0.013599	0.014054	0.043232	0.062724	0.08227	0.098914	1155.02	0.001	-0.023	-0.039	0.062	0.096	0.146	0.128	1155	-0.089	-0.048	-0.071	-0.071	-0.071	-0.212	-0.057
	1155.22	-0.0063	0.013408	0.013662	0.043166	0.062739	0.082087	0.09871	1155.22	0	-0.023	-0.039	0.062	0.097	0.147	0.127	1155.2	-0.09	-0.049	-0.072	-0.072	-0.072	-0.212	-0.057
	1155.42	-0.00602	0.01387	0.014089	0.043763	0.062642	0.081919	0.098852	1155.42	0	-0.022	-0.039	0.062	0.098	0.147	0.128	1155.4	-0.089	-0.049	-0.072	-0.072	-0.072	-0.212	-0.057
	1155.62	-0.00609	0.013898	0.014322	0.043902	0.062702	0.082244	0.099365	1155.62	0	-0.021	-0.039	0.062	0.098	0.147	0.127	1155.6	-0.089	-0.048	-0.072	-0.072	-0.072	-0.212	-0.057
	1155.82	-0.0061	0.013652	0.014601	0.043544	0.062419	0.082607	0.099393	1155.82	0	-0.021	-0.04	0.062	0.098	0.148	0.127	1155.8	-0.089	-0.048	-0.072	-0.072	-0.072	-0.212	-0.057
	1156.02	-0.00505	0.013894	0.015644	0.044184	0.062805	0.082725	0.099387	1156.02	0	-0.02	-0.04	0.062	0.099	0.147	0.128	1156	-0.088	-0.049	-0.073	-0.073	-0.073	-0.212	-0.057
	1156.22	-0.00394	0.014949	0.017236	0.044467	0.064041	0.083436	0.100272	1156.22	0	-0.02	-0.041	0.061	0.098	0.146	0.127	1156.2	-0.088	-0.049	-0.073	-0.073	-0.073	-0.211	-0.056
	1156.42	-0.00324	0.015074	0.017819	0.04531	0.064788	0.083905	0.100721	1156.42	0	-0.02	-0.041	0.062	0.099	0.146	0.128	1156.4	-0.088	-0.049	-0.073	-0.073	-0.073	-0.211	-0.056
	1156.62	-0.00184	0.016032	0.018988	0.046163	0.066019	0.083554	0.101553	1156.62	0	-0.02	-0.041	0.062	0.1	0.146	0.128	1156.6	-0.088	-0.048	-0.073	-0.073	-0.073	-0.211	-0.055
	1156.82	-0.00189	0.016708	0.01965	0.04651	0.067467	0.084057	0.102022	1156.82	0	-0.02	-0.042	0.062	0.099	0.146	0.129	1156.8	-0.087	-0.047	-0.072	-0.072	-0.072	-0.21	-0.054
	1157.02	-0.00114	0.017185	0.019693	0.047211	0.067244	0.083894	0.101399	1157.02	0	-0.019	-0.041	0.062	0.099	0.146	0.13	1157	-0.087	-0.047	-0.071	-0.071	-0.071	-0.21	-0.053
	1157.22	-0.00043	0.018036	0.019821	0.047881	0.067558	0.084243	0.101613	1157.22	0	-0.02	-0.042	0.061	0.099	0.145	0.129	1157.2	-0.087	-0.047	-0.071	-0.071	-0.071	-0.211	-0.054
	1157.42	-5.5e-05	0.018308	0.019054	0.048298	0.067421	0.084698	0.101101	1157.42	-0.001	-0.021	-0.042	0.061	0.099	0.145	0.129	1157.4	-0.086	-0.046	-0.07	-0.07	-0.07	-0.211	-0.053
	1157.62	-0.00058	0.018545	0.018985	0.048324	0.066605	0.085085	0.101399	1157.62	0	-0.021	-0.042	0.062	0.098	0.144	0.129	1157.6	-0.087	-0.046	-0.07	-0.07	-0.07	-0.211	-0.053
	1157.82	-0.00079	0.018504	0.019105	0.048738	0.066441	0.085262	0.101618	1157.82	0	-0.022	-0.043	0.062	0.097	0.144	0.128	1157.8	-0.087	-0.046	-0.071	-0.071	-0.071	-0.211	-0.052
	1158.02	-0.00119	0.018424	0.019217	0.049076	0.066203	0.085314	0.101642	1158.02	-0.001	-0.023	-0.043	0.06	0.096	0.144	0.127	1158	-0.086	-0.045	-0.071	-0.071	-0.071	-0.211	-0.051
	1158.22	-0.00112	0.018171	0.018301	0.048605	0.06607	0.085161	0.10143	1158.22	-0.001	-0.024	-0.044	0.06	0.095	0.143	0.126	1158.2	-0.087	-0.045	-0.071	-0.071	-0.071	-0.212	-0.051
	1158.42	-0.00191	0.017255	0.017616	0.048192	0.065292	0.084302	0.101218	1158.42	-0.001	-0.024	-0.044	0.06	0.095	0.143	0.125	1158.4	-0.086	-0.045	-0.071	-0.071	-0.071	-0.212	-0.051
	1158.62	-0.00242	0.017043	0.016804	0.048277	0.065352	0.084279	0.101625	1158.62	-0.002	-0.025	-0.044	0.06	0.093	0.144	0.124	1158.6	-0.086	-0.045	-0.071	-0.071	-0.071	-0.213	-0.051
	1158.82	-0.00303	0.016442	0.016911	0.048391	0.065017	0.083997	0.101118	1158.82	-0.001	-0.025	-0.044	0.061	0.094	0.144	0.124	1158.8	-0.087	-0.045	-0.071	-0.071	-0.071	-0.214	-0.052
	1159.02	-0.00475	0.016355	0.016238	0.047426	0.064931	0.083754	0.100557	1159.02	-0.002	-0.026	-0.044	0.061	0.093	0.144	0.124	1159	-0.087	-0.045	-0.071	-0.071	-0.071	-0.214	-0.052
	1159.22	-0.00503	0.015587	0.015855	0.047227	0.064515	0.083439	0.100109	1159.22	-0.002	-0.026	-0.045	0.061	0.093	0.144	0.124	1159.2	-0.087	-0.045	-0.071	-0.071	-0.071	-0.214	-0.052
	1159.42	-0.00517	0.015289	0.015243	0.047431	0.064023	0.083308	0.099469	1159.42	-0.003	-0.026	-0.045	0.061	0.093	0.145	0.124	1159.4	-0.088	-0.046	-0.071	-0.071	-0.071	-0.214	-0.053
	1159.62	-0.00524	0.014842	0.015599	0.047207	0.064103	0.083614	0.099843	1159.62	-0.003	-0.027	-0.045	0.061	0.093	0.145	0.123	1159.6	-0.089	-0.047	-0.071	-0.071	-0.071	-0.214	-0.053
	1159.82	-0.00575	0.014644	0.015628	0.047075	0.064085	0.083293	0.100028	1159.82	-0.002	-0.026	-0.045	0.061	0.093	0.145	0.124	1159.8	-0.09	-0.048	-0.072	-0.072	-0.072	-0.215	-0.054
	1160.02	-0.00577	0.014721	0.016392	0.047468	0.064743	0.083316	0.100235	1160.02	-0.003	-0.027	-0.046	0.061	0.093	0.145	0.123	1160	-0.089	-0.048	-0.072	-0.072	-0.072	-0.215	-0.055
	1160.22	-0.00541	0.014794	0.016144	0.048226	0.065657	0.084187	0.101005	1160.22	-0.004	-0.026	-0.046	0.061	0.093	0.145	0.123	1160.2	-0.09	-0.049	-0.072	-0.072	-0.072	-0.214	-0.055
	1160.42	-0.00586	0.01481	0.015612	0.048026	0.065545	0.084347	0.101584	1160.42	-0.004	-0.026	-0.045	0.061	0.094	0.145	0.124	1160.4	-0.09	-0.048	-0.072	-0.072	-0.072	-0.214	-0.055
	1160.62	-0.00554	0.015111	0.01565	0.047465	0.065896	0.084608	0.101732	1160.62	-0.004	-0.025	-0.046	0.061	0.094	0.145	0.124	1160.6	-0.089	-0.047	-0.071	-0.071	-0.071	-0.213	-0.055
	1160.82	-0.00606	0.015114	0.015835	0.046807	0.065842	0.085634	0.102459	1160.82	-0.004	-0.025	-0.046	0.061	0.094	0.144	0.124	1160.8	-0.089	-0.047	-0.071	-0.071	-0.071	-0.213	-0.054
	1161.02	-0.00568	0.015283	0.015286	0.047402	0.066031	0.085835	0.102093	1161.02	-0.003	-0.025	-0.045	0.062	0.095	0.145	0.125	1161	-0.089	-0.047	-0.071	-0.071	-0.071	-0.213	-0.054
	1161.22	-0.00629	0.015372	0.015082	0.047588	0.066566	0.0858	0.101908	1161.22	-0.003	-0.024	-0.044	0.062	0.096	0.145	0.125	1161.2	-0.089	-0.046	-0.071	-0.071	-0.071	-0.212	-0.054
	1161.42	-0.00702	0.015388	0.015525	0.04824	0.066722	0.086258	0.1022	1161.42	-0.003	-0.025	-0.044	0.062	0.096	0.145	0.126	1161.4	-0.09	-0.046	-0.071	-0.071	-0.071	-0.212	-0.053
	1161.62	-0.00743	0.015856	0.016373	0.048364	0.066555	0.085846	0.102732	1161.62	-0.002	-0.024	-0.044	0.061	0.096	0.144	0.127	1161.6	-0.09	-0.046	-0.071	-0.071	-0.071	-0.212	-0.053
	1161.82	-0.00662	0.015831	0.017042	0.048538	0.067097	0.085561	0.103039	1161.82	-0.003	-0.025	-0.044	0.061	0.096	0.144	0.126	1161.8	-0.089	-0.046	-0.071	-0.071	-0.071	-0.211	-0.052
	1162.02	-0.00708	0.015301	0.016615	0.047814	0.066725	0.08442	0.102518	1162.02	-0.003	-0.025	-0.044	0.06	0.096	0.144	0.127	1162	-0.089	-0.045	-0.071	-0.071	-0.071	-0.211	-0.051
	1162.22	-0.00722	0.0151	0.016321	0.046857	0.066518	0.083187	0.101568	1162.22	-0.004	-0.024	-0.044	0.059	0.096	0.144	0.126	1162.2	-0.088	-0.044	-0.07	-0.07	-0.07	-0.212	-0.052
	1162.42	-0.00764	0.014902	0.01616	0.046489	0.065722	0.082427	0.101656	1162.42	-0.003	-0.024	-0.044	0.059	0.097	0.144	0.126	1162.4	-0.087	-0.044	-0.07	-0.07	-0.07	-0.212	-0.052
	1162.62	-0.00809	0.015191	0.016237	0.046102	0.065843	0.082605	0.101553	1162.62	-0.003	-0.024	-0.044	0.059	0.097	0.144	0.126	1162.6	-0.087	-0.044	-0.071	-0.071	-0.071	-0.212	-0.053
	1162.82	-0.00787	0.015462	0.017019	0.045709	0.066071	0.081875	0.101276	1162.82	-0.003	-0.024	-0.044	0.059	0.097	0.144	0.126	1162.8	-0.087	-0.044	-0.071	-0.071	-0.071	-0.212	-0.054
	1163.02	-0.00787	0.015338	0.016905	0.045118	0.065923	0.081502	0.100523	1163.02	-0.003	-0.024	-0.043	0.059	0.097	0.144	0.127	1163	-0.087	-0.045	-0.07	-0.07	-0.07	-0.212	-0.054
	1163.22	-0.00642	0.014939	0.016732	0.045699	0.066022	0.081234	0.099687	1163.22	-0.002	-0.024	-0.043	0.059	0.097	0.145	0.127	1163.2	-0.087	-0.045	-0.071	-0.071	-0.071	-0.212	-0.055
	1163.42	-0.00591	0.015289	0.016675	0.045474	0.065694	0.081587	0.099456	1163.42	-0.002	-0.025	-0.042	0.058	0.096	0.146	0.127	1163.4	-0.088	-0.046	-0.073	-0.073	-0.073	-0.213	-0.056
	1163.62	-0.00516	0.014726	0.01641	0.044894	0.06531	0.081953	0.098992	1163.62	-0.002	-0.025	-0.042	0.059	0.097	0.145	0.127	1163.6	-0.088	-0.047	-0.073	-0.073	-0.073	-0.214	-0.057
	1163.82	-0.00499	0.014241	0.016132	0.044635	0.065125	0.082168	0.098121	1163.82	-0.002	-0.024	-0.042	0.06	0.097	0.146	0.127	1163.8	-0.088	-0.048	-0.073	-0.073	-0.073	-0.214	-0.057
	1164.02	-0.00376	0.014119	0.015847	0.044496	0.065281	0.082739	0.097641	1164.02	-0.001	-0.024	-0.042	0.06	0.098	0.146	0.127	1164	-0.088	-0.048	-0.073	-0.073	-0.073	-0.214	-0.058
	1164.22	-0.00303	0.013933	0.015233	0.044161	0.064696	0.083127	0.097556	1164.22	0	-0.023	-0.042	0.061	0.099	0.147	0.127	1164.2	-0.088	-0.047	-0.072	-0.072	-0.072	-0.214	-0.058
	1164.42	-0.00317	0.014579	0.015789	0.043933	0.06454	0.083802	0.098116	1164.42	0.001	-0.023	-0.042	0.062	0.099	0.147	0.127	1164.4	-0.088	-0.047	-0.072	-0.072	-0.072	-0.214	-0.058
	1164.62	-0.00271	0.014512	0.015868	0.044385	0.064915	0.083992	0.097948	1164.62	0.001	-0.023	-0.043	0.062	0.099	0.147	0.127	1164.6	-0.088	-0.048	-0.072	-0.072	-0.072	-0.215	-0.058
	1164.82	-0.00278	0.013953	0.016496	0.045362	0.065362	0.084536	0.098196	1164.82	0.001	-0.023	-0.043	0.062	0.099	0.148	0.127	1164.8	-0.088	-0.048	-0.072	-0.072	-0.072	-0.215	-0.058
	1165.02	-0.00299	0.013943	0.016854	0.046431	0.066382	0.083973	0.09805	1165.02	0.002	-0.022	-0.042	0.063	0.1	0.148	0.129	1165	-0.088	-0.048	-0.072	-0.072	-0.072	-0.215	-0.058
	1165.22	-0.00275	0.014376	0.017214	0.046893	0.067016	0.084071	0.098293	1165.22	0.001	-0.023	-0.043	0.062	0.099	0.147	0.128	1165.2	-0.088	-0.047	-0.072	-0.072	-0.072	-0.214	-0.057
	1165.42	-0.00241	0.014804	0.018375	0.047481	0.067001	0.083703	0.098558	1165.42	0	-0.023	-0.044	0.062	0.098	0.147	0.128	1165.4	-0.087	-0.047	-0.071	-0.071	-0.071	-0.213	-0.055
	1165.62	-0.00225	0.014821	0.018755	0.047276	0.066177	0.082566	0.09837	1165.62	0	-0.022	-0.044	0.062	0.097	0.146	0.127	1165.6	-0.086	-0.047	-0.071	-0.071	-0.071	-0.214	-0.055
	1165.82	-0.00177	0.015216	0.019051	0.048064	0.066949	0.082536	0.099306	1165.82	0	-0.022	-0.044	0.062	0.097	0.146	0.127	1165.8	-0.087	-0.047	-0.07	-0.07	-0.07	-0.214	-0.054
	1166.02	-0.00275	0.015796	0.0188	0.047531	0.066429	0.081702	0.099573	1166.02	0	-0.022	-0.044	0.061	0.097	0.145	0.127	1166	-0.086	-0.046	-0.07	-0.07	-0.07	-0.214	-0.054
	1166.22	-0.00283	0.017202	0.019656	0.048096	0.066563	0.081613	0.100156	1166.22	-0.001	-0.022	-0.045	0.061	0.096	0.144	0.126	1166.2	-0.085	-0.045	-0.069	-0.069	-0.069	-0.213	-0.054
	1166.42	-0.00303	0.017217	0.019698	0.047839	0.066722	0.081825	0.100938	1166.42	-0.002	-0.022	-0.045	0.061	0.096	0.144	0.125	1166.4	-0.085	-0.045	-0.069	-0.069	-0.069	-0.213	-0.054
	1166.62	-0.00321	0.017292	0.019982	0.047574	0.067172	0.082137	0.10143	1166.62	-0.001	-0.022	-0.044	0.061	0.096	0.144	0.125	1166.6	-0.085	-0.045	-0.069	-0.069	-0.069	-0.213	-0.054
	1166.82	-0.00309	0.016469	0.019404	0.047089	0.066812	0.081512	0.101079	1166.82	-0.001	-0.022	-0.043	0.061	0.096	0.143	0.126	1166.8	-0.085	-0.045	-0.068	-0.068	-0.068	-0.212	-0.054
	1167.02	-0.00323	0.015963	0.018957	0.046492	0.065923	0.081616	0.100891	1167.02	-0.002	-0.023	-0.043	0.06	0.096	0.143	0.126	1167	-0.085	-0.046	-0.068	-0.068	-0.068	-0.212	-0.054
	1167.22	-0.00301	0.0167	0.018685	0.046406	0.065994	0.082044	0.10109	1167.22	-0.002	-0.023	-0.043	0.06	0.096	0.143	0.125	1167.2	-0.085	-0.045	-0.069	-0.069	-0.069	-0.211	-0.054
	1167.42	-0.00331	0.017022	0.018511	0.045763	0.065774	0.0834	0.101582	1167.42	-0.001	-0.023	-0.042	0.06	0.096	0.144	0.126	1167.4	-0.085	-0.045	-0.069	-0.069	-0.069	-0.211	-0.053
	1167.62	-0.00268	0.016782	0.017986	0.045738	0.066162	0.084351	0.10111	1167.62	-0.002	-0.023	-0.043	0.06	0.097	0.143	0.126	1167.6	-0.086	-0.045	-0.069	-0.069	-0.069	-0.211	-0.053
	1167.82	-0.0027	0.016999	0.018417	0.046277	0.066756	0.085319	0.101543	1167.82	-0.002	-0.024	-0.044	0.06	0.097	0.143	0.126	1167.8	-0.086	-0.046	-0.069	-0.069	-0.069	-0.211	-0.053
	1168.02	-0.00242	0.017164	0.017746	0.046739	0.066656	0.086066	0.101891	1168.02	-0.001	-0.023	-0.044	0.061	0.098	0.144	0.127	1168	-0.086	-0.045	-0.069	-0.069	-0.069	-0.211	-0.052
	1168.22	-0.00259	0.017381	0.017579	0.04709	0.066299	0.086648	0.102391	1168.22	-0.001	-0.023	-0.044	0.061	0.098	0.144	0.127	1168.2	-0.086	-0.045	-0.069	-0.069	-0.069	-0.21	-0.052
	1168.42	-0.00275	0.017919	0.017301	0.048087	0.066625	0.087022	0.102347	1168.42	-0.001	-0.024	-0.045	0.061	0.098	0.144	0.127	1168.4	-0.087	-0.046	-0.07	-0.07	-0.07	-0.211	-0.052
	1168.62	-0.00224	0.0175	0.016652	0.049007	0.067395	0.08712	0.102816	1168.62	-0.001	-0.025	-0.045	0.06	0.097	0.145	0.127	1168.6	-0.087	-0.046	-0.07	-0.07	-0.07	-0.211	-0.053
	1168.82	-0.00258	0.016919	0.016246	0.048438	0.06726	0.087392	0.10288	1168.82	-0.001	-0.025	-0.045	0.06	0.097	0.145	0.128	1168.8	-0.087	-0.046	-0.071	-0.071	-0.071	-0.211	-0.053
	1169.02	-0.00229	0.016758	0.016484	0.048884	0.067567	0.086869	0.102997	1169.02	0	-0.025	-0.046	0.061	0.097	0.145	0.128	1169	-0.087	-0.045	-0.07	-0.07	-0.07	-0.21	-0.052
	1169.22	-0.00232	0.015946	0.015917	0.048476	0.06638	0.086409	0.102	1169.22	-0.001	-0.025	-0.046	0.061	0.097	0.145	0.128	1169.2	-0.086	-0.045	-0.07	-0.07	-0.07	-0.21	-0.051
	1169.42	-0.00333	0.014797	0.016107	0.048469	0.064316	0.084765	0.101394	1169.42	-0.001	-0.025	-0.046	0.061	0.097	0.147	0.128	1169.4	-0.086	-0.045	-0.07	-0.07	-0.07	-0.21	-0.051
	1169.62	-0.0031	0.01467	0.016706	0.048601	0.064005	0.08478	0.102012	1169.62	0	-0.025	-0.046	0.062	0.097	0.147	0.128	1169.6	-0.086	-0.046	-0.071	-0.071	-0.071	-0.212	-0.051
	1169.82	-0.00331	0.014278	0.01692	0.048873	0.064169	0.0847	0.102235	1169.82	0.001	-0.025	-0.046	0.062	0.097	0.147	0.129	1169.8	-0.086	-0.046	-0.071	-0.071	-0.071	-0.212	-0.051
	1170.02	-0.00381	0.013785	0.016914	0.047816	0.063113	0.084072	0.101631	1170.02	0.001	-0.024	-0.045	0.063	0.097	0.148	0.129	1170	-0.086	-0.046	-0.071	-0.071	-0.071	-0.213	-0.051
	1170.22	-0.00395	0.013327	0.017878	0.047797	0.062303	0.083749	0.100998	1170.22	0	-0.024	-0.045	0.063	0.097	0.148	0.128	1170.2	-0.086	-0.046	-0.07	-0.07	-0.07	-0.212	-0.051
	1170.42	-0.00429	0.01247	0.017581	0.046625	0.062431	0.083159	0.100007	1170.42	0	-0.022	-0.044	0.063	0.098	0.148	0.129	1170.4	-0.086	-0.046	-0.07	-0.07	-0.07	-0.213	-0.051
	1170.62	-0.00447	0.011918	0.017816	0.045701	0.062111	0.082493	0.099287	1170.62	0.001	-0.022	-0.044	0.063	0.098	0.149	0.129	1170.6	-0.086	-0.046	-0.07	-0.07	-0.07	-0.213	-0.052
	1170.82	-0.00447	0.011579	0.018023	0.045137	0.061564	0.082715	0.098563	1170.82	0	-0.023	-0.044	0.062	0.098	0.149	0.129	1170.8	-0.086	-0.046	-0.069	-0.069	-0.069	-0.213	-0.052
	1171.02	-0.00546	0.012061	0.018048	0.044435	0.060941	0.082231	0.097593	1171.02	0	-0.023	-0.045	0.061	0.097	0.149	0.128	1171	-0.086	-0.045	-0.069	-0.069	-0.069	-0.213	-0.051
	1171.22	-0.00578	0.012542	0.018387	0.044474	0.061887	0.083009	0.09725	1171.22	0	-0.023	-0.045	0.062	0.097	0.149	0.128	1171.2	-0.085	-0.045	-0.068	-0.068	-0.068	-0.214	-0.051
	1171.42	-0.00655	0.01196	0.018317	0.044577	0.062243	0.083372	0.097227	1171.42	0.001	-0.023	-0.044	0.062	0.097	0.149	0.128	1171.4	-0.085	-0.045	-0.068	-0.068	-0.068	-0.213	-0.051
	1171.62	-0.00633	0.011743	0.018385	0.044497	0.06279	0.083728	0.097204	1171.62	0	-0.024	-0.045	0.062	0.097	0.149	0.128	1171.6	-0.085	-0.045	-0.068	-0.068	-0.068	-0.213	-0.051
	1171.82	-0.0065	0.012432	0.018761	0.044683	0.06372	0.084472	0.098023	1171.82	0.001	-0.023	-0.046	0.062	0.097	0.149	0.128	1171.8	-0.085	-0.045	-0.068	-0.068	-0.068	-0.213	-0.051
	1172.02	-0.00597	0.012824	0.017872	0.044748	0.064121	0.084788	0.098679	1172.02	0.001	-0.023	-0.045	0.063	0.097	0.149	0.129	1172	-0.085	-0.046	-0.069	-0.069	-0.069	-0.213	-0.052
	1172.22	-0.00575	0.013576	0.017962	0.045176	0.065363	0.085506	0.099864	1172.22	0.001	-0.024	-0.045	0.062	0.096	0.148	0.128	1172.2	-0.085	-0.045	-0.069	-0.069	-0.069	-0.213	-0.052
	1172.42	-0.00582	0.014042	0.017853	0.045708	0.066116	0.08577	0.100485	1172.42	0.001	-0.023	-0.046	0.062	0.097	0.148	0.128	1172.4	-0.085	-0.045	-0.069	-0.069	-0.069	-0.213	-0.052
	1172.62	-0.0053	0.014525	0.018434	0.046379	0.066862	0.086753	0.10187	1172.62	0.001	-0.024	-0.046	0.061	0.096	0.148	0.127	1172.6	-0.084	-0.045	-0.069	-0.069	-0.069	-0.213	-0.052
	1172.82	-0.00604	0.014263	0.018207	0.046539	0.066112	0.08637	0.101624	1172.82	0	-0.025	-0.047	0.061	0.096	0.147	0.126	1172.8	-0.085	-0.045	-0.07	-0.07	-0.07	-0.213	-0.053
	1173.02	-0.00568	0.014629	0.018496	0.047603	0.066461	0.086471	0.102422	1173.02	0	-0.025	-0.047	0.062	0.097	0.146	0.125	1173	-0.085	-0.045	-0.07	-0.07	-0.07	-0.212	-0.053
	1173.22	-0.00634	0.014091	0.017855	0.047138	0.065899	0.085894	0.102312	1173.22	0	-0.026	-0.047	0.061	0.096	0.145	0.124	1173.2	-0.086	-0.045	-0.07	-0.07	-0.07	-0.212	-0.053
	1173.42	-0.00561	0.014735	0.018197	0.047651	0.066481	0.085708	0.103289	1173.42	0	-0.027	-0.047	0.06	0.096	0.144	0.123	1173.4	-0.086	-0.046	-0.072	-0.072	-0.072	-0.212	-0.053
	1173.62	-0.00473	0.015025	0.018294	0.04743	0.066769	0.085763	0.103379	1173.62	0	-0.027	-0.048	0.06	0.096	0.144	0.123	1173.6	-0.087	-0.046	-0.072	-0.072	-0.072	-0.212	-0.053
	1173.82	-0.00485	0.015341	0.017974	0.047339	0.066532	0.085623	0.102779	1173.82	-0.001	-0.028	-0.048	0.06	0.095	0.143	0.123	1173.8	-0.088	-0.046	-0.072	-0.072	-0.072	-0.212	-0.054
	1174.02	-0.00485	0.015943	0.018034	0.047303	0.066477	0.085617	0.102462	1174.02	-0.001	-0.027	-0.047	0.059	0.095	0.143	0.122	1174	-0.088	-0.046	-0.072	-0.072	-0.072	-0.212	-0.054
	1174.22	-0.00433	0.016476	0.018953	0.047836	0.06659	0.085321	0.101964	1174.22	-0.002	-0.028	-0.048	0.058	0.095	0.143	0.122	1174.2	-0.088	-0.045	-0.072	-0.072	-0.072	-0.211	-0.054
	1174.42	-0.0038	0.01693	0.018494	0.046983	0.067084	0.084808	0.101231	1174.42	-0.001	-0.028	-0.047	0.059	0.096	0.143	0.123	1174.4	-0.09	-0.045	-0.072	-0.072	-0.072	-0.212	-0.054
	1174.62	-0.00323	0.016995	0.019027	0.04671	0.067039	0.085009	0.101331	1174.62	-0.001	-0.028	-0.047	0.058	0.096	0.144	0.122	1174.6	-0.09	-0.046	-0.072	-0.072	-0.072	-0.212	-0.053
	1174.82	-0.00302	0.016737	0.018557	0.046285	0.066721	0.084909	0.100055	1174.82	-0.002	-0.028	-0.047	0.059	0.095	0.145	0.121	1174.8	-0.09	-0.045	-0.071	-0.071	-0.071	-0.212	-0.053
	1175.02	-0.00373	0.015669	0.017543	0.04585	0.066429	0.083727	0.099484	1175.02	-0.001	-0.028	-0.046	0.059	0.095	0.145	0.121	1175	-0.089	-0.045	-0.071	-0.071	-0.071	-0.212	-0.053
	1175.22	-0.00392	0.014541	0.017297	0.04546	0.066563	0.083567	0.099269	1175.22	-0.001	-0.026	-0.045	0.06	0.097	0.146	0.123	1175.2	-0.089	-0.046	-0.071	-0.071	-0.071	-0.212	-0.053
	1175.42	-0.00448	0.014453	0.017311	0.044873	0.066299	0.082878	0.09948	1175.42	0	-0.026	-0.044	0.061	0.097	0.146	0.124	1175.4	-0.088	-0.045	-0.071	-0.071	-0.071	-0.211	-0.052
	1175.62	-0.00358	0.014851	0.016963	0.044529	0.06619	0.082604	0.099084	1175.62	0	-0.025	-0.045	0.061	0.097	0.147	0.124	1175.6	-0.088	-0.045	-0.07	-0.07	-0.07	-0.21	-0.051
	1175.82	-0.00353	0.015357	0.017253	0.044892	0.066446	0.083149	0.099274	1175.82	0	-0.025	-0.045	0.061	0.097	0.147	0.125	1175.8	-0.087	-0.045	-0.07	-0.07	-0.07	-0.211	-0.051
	1176.02	-0.00325	0.015094	0.016583	0.044969	0.065995	0.082831	0.099535	1176.02	0.001	-0.023	-0.044	0.061	0.098	0.148	0.126	1176	-0.086	-0.045	-0.069	-0.069	-0.069	-0.211	-0.051
	1176.22	-0.00391	0.014708	0.016725	0.04514	0.065974	0.08324	0.100135	1176.22	0	-0.023	-0.045	0.061	0.098	0.147	0.126	1176.2	-0.085	-0.044	-0.069	-0.069	-0.069	-0.211	-0.05
	1176.42	-0.00416	0.014825	0.017253	0.045698	0.065588	0.083321	0.100488	1176.42	0	-0.023	-0.046	0.061	0.097	0.147	0.126	1176.4	-0.085	-0.044	-0.068	-0.068	-0.068	-0.21	-0.05
	1176.62	-0.00415	0.015125	0.017564	0.046099	0.065324	0.083444	0.100965	1176.62	0	-0.023	-0.046	0.061	0.096	0.146	0.126	1176.6	-0.085	-0.044	-0.069	-0.069	-0.069	-0.21	-0.051
	1176.82	-0.00443	0.015183	0.017394	0.046275	0.065216	0.083131	0.101776	1176.82	0	-0.023	-0.047	0.061	0.097	0.145	0.126	1176.8	-0.086	-0.044	-0.069	-0.069	-0.069	-0.21	-0.052
	1177.02	-0.00447	0.015765	0.017539	0.046242	0.065361	0.08352	0.101796	1177.02	-0.001	-0.023	-0.048	0.061	0.096	0.144	0.126	1177	-0.085	-0.043	-0.068	-0.068	-0.068	-0.209	-0.052
	1177.22	-0.00463	0.015204	0.017501	0.046172	0.064604	0.083147	0.101332	1177.22	-0.001	-0.024	-0.049	0.061	0.096	0.144	0.125	1177.2	-0.086	-0.043	-0.068	-0.068	-0.068	-0.21	-0.052
	1177.42	-0.00384	0.01611	0.018674	0.046943	0.065057	0.084152	0.102177	1177.42	-0.002	-0.025	-0.05	0.06	0.095	0.143	0.124	1177.4	-0.086	-0.042	-0.068	-0.068	-0.068	-0.209	-0.051
	1177.62	-0.00459	0.015399	0.018034	0.046295	0.063984	0.083828	0.101926	1177.62	-0.003	-0.026	-0.051	0.059	0.094	0.143	0.123	1177.6	-0.086	-0.042	-0.068	-0.068	-0.068	-0.209	-0.052
	1177.82	-0.00508	0.015529	0.01814	0.046332	0.064077	0.084113	0.101804	1177.82	-0.003	-0.026	-0.051	0.058	0.094	0.142	0.123	1177.8	-0.087	-0.043	-0.068	-0.068	-0.068	-0.209	-0.053
	1178.02	-0.00475	0.01558	0.018152	0.046853	0.064475	0.085093	0.102027	1178.02	-0.002	-0.026	-0.05	0.059	0.094	0.144	0.123	1178	-0.086	-0.042	-0.067	-0.067	-0.067	-0.209	-0.052
	1178.22	-0.0041	0.015766	0.019465	0.047593	0.064508	0.085669	0.102205	1178.22	-0.002	-0.026	-0.049	0.06	0.095	0.144	0.123	1178.2	-0.086	-0.041	-0.067	-0.067	-0.067	-0.209	-0.052
	1178.42	-0.00403	0.015262	0.01973	0.047169	0.065205	0.086426	0.102175	1178.42	-0.002	-0.026	-0.049	0.06	0.096	0.145	0.124	1178.4	-0.087	-0.042	-0.068	-0.068	-0.068	-0.21	-0.052
	1178.62	-0.00393	0.01457	0.019068	0.047341	0.06537	0.086573	0.102414	1178.62	-0.002	-0.025	-0.049	0.06	0.096	0.145	0.123	1178.6	-0.086	-0.043	-0.069	-0.069	-0.069	-0.21	-0.052
	1178.82	-0.00438	0.013848	0.017821	0.047096	0.065876	0.086188	0.102247	1178.82	-0.002	-0.025	-0.049	0.06	0.097	0.146	0.123	1178.8	-0.086	-0.043	-0.069	-0.069	-0.069	-0.21	-0.052
	1179.02	-0.00445	0.013232	0.017367	0.046738	0.066008	0.085786	0.102863	1179.02	-0.002	-0.025	-0.047	0.06	0.098	0.146	0.123	1179	-0.087	-0.044	-0.07	-0.07	-0.07	-0.211	-0.053
	1179.22	-0.0043	0.013984	0.017671	0.04723	0.066616	0.085812	0.102646	1179.22	-0.002	-0.025	-0.048	0.06	0.098	0.146	0.124	1179.2	-0.086	-0.044	-0.07	-0.07	-0.07	-0.211	-0.053
	1179.42	-0.00442	0.015497	0.017533	0.047569	0.067037	0.085683	0.102546	1179.42	-0.002	-0.025	-0.048	0.06	0.098	0.146	0.124	1179.4	-0.086	-0.044	-0.07	-0.07	-0.07	-0.21	-0.052
	1179.62	-0.00389	0.015876	0.017135	0.047863	0.067309	0.08607	0.101619	1179.62	-0.002	-0.024	-0.047	0.06	0.099	0.147	0.124	1179.6	-0.086	-0.044	-0.07	-0.07	-0.07	-0.211	-0.052
	1179.82	-0.00377	0.016311	0.017603	0.047516	0.067398	0.086734	0.102047	1179.82	-0.003	-0.024	-0.047	0.06	0.099	0.146	0.125	1179.8	-0.085	-0.045	-0.071	-0.071	-0.071	-0.211	-0.053
	1180.02	-0.00426	0.016825	0.017407	0.047004	0.066711	0.085573	0.10152	1180.02	-0.003	-0.024	-0.047	0.061	0.099	0.146	0.125	1180	-0.085	-0.045	-0.071	-0.071	-0.071	-0.211	-0.052
	1180.22	-0.00427	0.017255	0.018136	0.0472	0.067061	0.085847	0.101712	1180.22	-0.004	-0.026	-0.049	0.059	0.097	0.145	0.125	1180.2	-0.086	-0.045	-0.071	-0.071	-0.071	-0.211	-0.053
	1180.42	-0.00359	0.017912	0.019075	0.047456	0.067468	0.086069	0.102081	1180.42	-0.004	-0.025	-0.049	0.06	0.097	0.145	0.126	1180.4	-0.087	-0.044	-0.071	-0.071	-0.071	-0.211	-0.053
	1180.62	-0.00396	0.017983	0.019246	0.046848	0.066922	0.085375	0.101721	1180.62	-0.004	-0.025	-0.048	0.06	0.098	0.145	0.126	1180.6	-0.087	-0.044	-0.071	-0.071	-0.071	-0.211	-0.053
	1180.82	-0.00352	0.018476	0.020137	0.047491	0.067305	0.086251	0.102301	1180.82	-0.004	-0.026	-0.049	0.06	0.098	0.145	0.125	1180.8	-0.087	-0.044	-0.071	-0.071	-0.071	-0.212	-0.054
	1181.02	-0.00411	0.018577	0.019758	0.046954	0.065968	0.086154	0.101164	1181.02	-0.005	-0.026	-0.049	0.06	0.097	0.145	0.124	1181	-0.086	-0.043	-0.07	-0.07	-0.07	-0.212	-0.053
	1181.22	-0.00324	0.018188	0.020289	0.0474	0.065795	0.086965	0.101656	1181.22	-0.004	-0.027	-0.049	0.059	0.097	0.144	0.124	1181.2	-0.087	-0.043	-0.07	-0.07	-0.07	-0.211	-0.053
	1181.42	-0.00348	0.01802	0.020067	0.047221	0.065806	0.086866	0.101825	1181.42	-0.005	-0.028	-0.05	0.059	0.096	0.144	0.124	1181.4	-0.087	-0.042	-0.069	-0.069	-0.069	-0.21	-0.053
	1181.62	-0.00406	0.017439	0.019488	0.046618	0.065282	0.086478	0.101528	1181.62	-0.004	-0.028	-0.049	0.06	0.096	0.146	0.124	1181.6	-0.087	-0.042	-0.069	-0.069	-0.069	-0.21	-0.053
	1181.82	-0.00388	0.016851	0.019733	0.046932	0.065341	0.086783	0.101219	1181.82	-0.003	-0.027	-0.049	0.061	0.096	0.146	0.126	1181.8	-0.087	-0.043	-0.069	-0.069	-0.069	-0.209	-0.053
	1182.02	-0.00389	0.016978	0.020015	0.047618	0.065305	0.087953	0.101344	1182.02	-0.002	-0.027	-0.048	0.061	0.096	0.147	0.126	1182	-0.086	-0.042	-0.068	-0.068	-0.068	-0.208	-0.052
	1182.22	-0.00425	0.016393	0.020427	0.04731	0.064546	0.087254	0.101027	1182.22	-0.002	-0.028	-0.048	0.062	0.096	0.147	0.126	1182.2	-0.086	-0.043	-0.069	-0.069	-0.069	-0.208	-0.052
	1182.42	-0.00486	0.015243	0.0196	0.046676	0.063899	0.086286	0.1011	1182.42	-0.002	-0.028	-0.048	0.062	0.096	0.147	0.126	1182.4	-0.086	-0.044	-0.068	-0.068	-0.068	-0.208	-0.052
	1182.62	-0.0053	0.015102	0.01868	0.046541	0.063525	0.085653	0.101039	1182.62	-0.002	-0.027	-0.048	0.063	0.096	0.148	0.126	1182.6	-0.086	-0.044	-0.068	-0.068	-0.068	-0.209	-0.052
	1182.82	-0.00608	0.015719	0.018488	0.046786	0.06361	0.085429	0.101653	1182.82	-0.002	-0.028	-0.048	0.062	0.096	0.147	0.125	1182.8	-0.087	-0.045	-0.068	-0.068	-0.068	-0.21	-0.052
	1183.02	-0.00592	0.016364	0.019138	0.04703	0.063897	0.085087	0.102265	1183.02	-0.003	-0.028	-0.048	0.062	0.095	0.147	0.124	1183	-0.087	-0.046	-0.069	-0.069	-0.069	-0.21	-0.053
	1183.22	-0.00523	0.017384	0.019869	0.048589	0.065606	0.085673	0.102696	1183.22	-0.004	-0.029	-0.048	0.062	0.095	0.147	0.124	1183.2	-0.087	-0.045	-0.068	-0.068	-0.068	-0.21	-0.052
	1183.42	-0.0057	0.017259	0.019149	0.047577	0.064999	0.08509	0.101998	1183.42	-0.005	-0.029	-0.048	0.062	0.094	0.146	0.124	1183.4	-0.087	-0.045	-0.068	-0.068	-0.068	-0.21	-0.052
	1183.62	-0.005	0.017537	0.019285	0.047177	0.065122	0.084924	0.101529	1183.62	-0.005	-0.029	-0.048	0.062	0.095	0.145	0.124	1183.6	-0.086	-0.045	-0.067	-0.067	-0.067	-0.209	-0.052
	1183.82	-0.00483	0.017593	0.019908	0.047301	0.065522	0.084998	0.101719	1183.82	-0.005	-0.029	-0.048	0.063	0.096	0.145	0.124	1183.8	-0.086	-0.045	-0.068	-0.068	-0.068	-0.21	-0.052
	1184.02	-0.00513	0.017552	0.019296	0.047113	0.06514	0.084079	0.101231	1184.02	-0.005	-0.029	-0.048	0.062	0.096	0.144	0.125	1184	-0.086	-0.045	-0.068	-0.068	-0.068	-0.21	-0.051
	1184.22	-0.00373	0.017852	0.019395	0.047596	0.065826	0.084954	0.102394	1184.22	-0.006	-0.029	-0.048	0.062	0.096	0.144	0.125	1184.2	-0.086	-0.044	-0.067	-0.067	-0.067	-0.21	-0.052
	1184.42	-0.0031	0.017891	0.019284	0.04759	0.065859	0.084855	0.102227	1184.42	-0.006	-0.028	-0.047	0.062	0.097	0.145	0.125	1184.4	-0.087	-0.044	-0.068	-0.068	-0.068	-0.21	-0.052
	1184.62	-0.00236	0.017982	0.018782	0.047542	0.066143	0.084879	0.102013	1184.62	-0.005	-0.027	-0.047	0.062	0.098	0.145	0.125	1184.6	-0.087	-0.043	-0.067	-0.067	-0.067	-0.211	-0.052
	1184.82	-0.00105	0.018754	0.018508	0.048107	0.066565	0.085769	0.102283	1184.82	-0.004	-0.026	-0.047	0.061	0.098	0.145	0.125	1184.8	-0.086	-0.043	-0.067	-0.067	-0.067	-0.211	-0.052
	1185.02	-0.00045	0.018937	0.018261	0.047626	0.066768	0.085932	0.102497	1185.02	-0.003	-0.026	-0.047	0.061	0.099	0.145	0.126	1185	-0.086	-0.041	-0.067	-0.067	-0.067	-0.211	-0.051
	1185.22	0.000778	0.018402	0.018175	0.047988	0.067537	0.085774	0.102661	1185.22	-0.003	-0.025	-0.047	0.061	0.098	0.145	0.126	1185.2	-0.087	-0.042	-0.068	-0.068	-0.068	-0.211	-0.052
	1185.42	0.000515	0.018852	0.017979	0.047931	0.067948	0.085722	0.102521	1185.42	-0.001	-0.025	-0.047	0.062	0.098	0.145	0.126	1185.4	-0.088	-0.042	-0.069	-0.069	-0.069	-0.212	-0.052
	1185.62	0.000676	0.01893	0.017752	0.047663	0.06826	0.0856	0.102204	1185.62	-0.001	-0.024	-0.046	0.062	0.097	0.146	0.127	1185.6	-0.088	-0.042	-0.069	-0.069	-0.069	-0.212	-0.051
	1185.82	0.000781	0.018599	0.017463	0.047291	0.068373	0.085127	0.101968	1185.82	0	-0.024	-0.047	0.062	0.098	0.146	0.128	1185.8	-0.088	-0.043	-0.069	-0.069	-0.069	-0.213	-0.051
	1186.02	0.000783	0.018604	0.01707	0.047085	0.06786	0.085375	0.1019	1186.02	0	-0.024	-0.048	0.063	0.097	0.146	0.127	1186	-0.087	-0.043	-0.07	-0.07	-0.07	-0.212	-0.051
	1186.22	-6e-05	0.017631	0.016525	0.046854	0.067042	0.08383	0.101338	1186.22	0.001	-0.024	-0.047	0.063	0.098	0.147	0.127	1186.2	-0.087	-0.042	-0.071	-0.071	-0.071	-0.212	-0.051
	1186.42	-0.00095	0.017024	0.017164	0.046491	0.067605	0.08337	0.101943	1186.42	0.001	-0.024	-0.048	0.064	0.098	0.147	0.126	1186.4	-0.087	-0.042	-0.07	-0.07	-0.07	-0.211	-0.051
	1186.62	-0.00205	0.017656	0.017731	0.046353	0.068224	0.08356	0.101681	1186.62	0.001	-0.025	-0.048	0.064	0.098	0.147	0.126	1186.6	-0.087	-0.042	-0.07	-0.07	-0.07	-0.211	-0.051
	1186.82	-0.00258	0.017948	0.018158	0.046303	0.068388	0.083796	0.10263	1186.82	0	-0.026	-0.049	0.063	0.097	0.146	0.125	1186.8	-0.087	-0.042	-0.07	-0.07	-0.07	-0.212	-0.051
	1187.02	-0.00327	0.017006	0.01863	0.046202	0.06818	0.083235	0.102518	1187.02	-0.001	-0.027	-0.049	0.063	0.096	0.146	0.125	1187	-0.087	-0.042	-0.07	-0.07	-0.07	-0.211	-0.05
	1187.22	-0.00353	0.016407	0.0192	0.04714	0.068137	0.083972	0.102846	1187.22	-0.001	-0.027	-0.049	0.063	0.096	0.147	0.125	1187.2	-0.086	-0.041	-0.069	-0.069	-0.069	-0.21	-0.05
	1187.42	-0.00421	0.015665	0.018656	0.046433	0.067713	0.083814	0.10217	1187.42	-0.002	-0.028	-0.048	0.063	0.096	0.146	0.125	1187.4	-0.085	-0.041	-0.068	-0.068	-0.068	-0.209	-0.05
	1187.62	-0.00449	0.015325	0.018751	0.04718	0.067636	0.08409	0.102169	1187.62	-0.002	-0.027	-0.048	0.064	0.096	0.146	0.125	1187.6	-0.083	-0.04	-0.067	-0.067	-0.067	-0.208	-0.049
	1187.82	-0.00482	0.014516	0.018626	0.047573	0.067353	0.084517	0.102141	1187.82	-0.002	-0.027	-0.048	0.064	0.096	0.147	0.126	1187.8	-0.083	-0.04	-0.068	-0.068	-0.068	-0.208	-0.049
	1188.02	-0.00576	0.013947	0.017913	0.046878	0.065796	0.083707	0.101649	1188.02	-0.001	-0.027	-0.047	0.064	0.097	0.147	0.127	1188	-0.082	-0.04	-0.066	-0.066	-0.066	-0.207	-0.049
	1188.22	-0.00515	0.014503	0.018776	0.047739	0.065651	0.084607	0.102149	1188.22	-0.002	-0.026	-0.047	0.063	0.097	0.148	0.127	1188.2	-0.083	-0.04	-0.066	-0.066	-0.066	-0.207	-0.049
	1188.42	-0.0049	0.015237	0.019213	0.048254	0.066379	0.085172	0.102367	1188.42	-0.002	-0.026	-0.047	0.063	0.096	0.148	0.127	1188.4	-0.084	-0.04	-0.065	-0.065	-0.065	-0.207	-0.049
	1188.62	-0.00458	0.015673	0.01952	0.048393	0.066057	0.08597	0.102674	1188.62	-0.001	-0.026	-0.047	0.063	0.097	0.148	0.127	1188.6	-0.084	-0.04	-0.065	-0.065	-0.065	-0.207	-0.05
	1188.82	-0.00463	0.016927	0.01967	0.048966	0.06552	0.086038	0.103138	1188.82	-0.001	-0.024	-0.047	0.063	0.097	0.148	0.127	1188.8	-0.083	-0.04	-0.065	-0.065	-0.065	-0.208	-0.05
	1189.02	-0.00476	0.017355	0.020112	0.049404	0.06557	0.08601	0.103955	1189.02	-0.001	-0.024	-0.047	0.062	0.097	0.148	0.127	1189	-0.085	-0.041	-0.066	-0.066	-0.066	-0.209	-0.051
	1189.22	-0.00555	0.017474	0.019224	0.049496	0.065075	0.085285	0.103541	1189.22	-0.001	-0.025	-0.047	0.062	0.096	0.147	0.127	1189.2	-0.084	-0.042	-0.066	-0.066	-0.066	-0.209	-0.051
	1189.42	-0.00605	0.018546	0.019134	0.049683	0.065503	0.085493	0.102891	1189.42	0	-0.024	-0.047	0.062	0.096	0.147	0.127	1189.4	-0.084	-0.041	-0.067	-0.067	-0.067	-0.21	-0.051
	1189.62	-0.00612	0.018936	0.018887	0.04908	0.065397	0.084432	0.102143	1189.62	-0.001	-0.024	-0.047	0.061	0.096	0.147	0.127	1189.6	-0.084	-0.041	-0.067	-0.067	-0.067	-0.21	-0.051
	1189.82	-0.00482	0.019732	0.019474	0.049229	0.065964	0.085281	0.102557	1189.82	0.001	-0.024	-0.047	0.061	0.097	0.148	0.128	1189.8	-0.084	-0.041	-0.067	-0.067	-0.067	-0.21	-0.052
	1190.02	-0.00502	0.01903	0.018643	0.048749	0.065447	0.08474	0.101825	1190.02	0.001	-0.024	-0.048	0.061	0.097	0.148	0.127	1190	-0.084	-0.042	-0.067	-0.067	-0.067	-0.209	-0.052
	1190.22	-0.00574	0.018814	0.019331	0.0488	0.065863	0.083922	0.101798	1190.22	0.001	-0.024	-0.048	0.061	0.097	0.148	0.126	1190.2	-0.084	-0.042	-0.067	-0.067	-0.067	-0.21	-0.052
	1190.42	-0.00567	0.01939	0.020043	0.047388	0.06691	0.08344	0.10225	1190.42	0.001	-0.024	-0.049	0.061	0.097	0.147	0.125	1190.4	-0.084	-0.041	-0.066	-0.066	-0.066	-0.21	-0.051
	1190.62	-0.00531	0.019807	0.020323	0.046927	0.066787	0.083464	0.102362	1190.62	0.002	-0.024	-0.049	0.061	0.097	0.147	0.125	1190.6	-0.084	-0.041	-0.066	-0.066	-0.066	-0.21	-0.05
	1190.82	-0.00489	0.019344	0.020798	0.046405	0.0667	0.084003	0.102039	1190.82	0.002	-0.025	-0.048	0.061	0.097	0.147	0.125	1190.8	-0.084	-0.041	-0.066	-0.066	-0.066	-0.211	-0.05
	1191.02	-0.00501	0.018398	0.020611	0.046361	0.06664	0.08394	0.100901	1191.02	0.003	-0.025	-0.047	0.062	0.097	0.147	0.126	1191	-0.084	-0.041	-0.066	-0.066	-0.066	-0.211	-0.05
	1191.22	-0.00502	0.017913	0.020541	0.046324	0.066863	0.084421	0.100365	1191.22	0.003	-0.024	-0.047	0.063	0.098	0.148	0.126	1191.2	-0.084	-0.041	-0.066	-0.066	-0.066	-0.21	-0.05
	1191.42	-0.00469	0.017192	0.019584	0.045893	0.066978	0.084272	0.09972	1191.42	0.004	-0.024	-0.046	0.063	0.098	0.146	0.127	1191.4	-0.085	-0.041	-0.066	-0.066	-0.066	-0.211	-0.049
	1191.62	-0.00516	0.0159	0.019047	0.045131	0.066103	0.084176	0.099009	1191.62	0.003	-0.024	-0.047	0.062	0.098	0.146	0.127	1191.6	-0.085	-0.041	-0.066	-0.066	-0.066	-0.21	-0.049
	1191.82	-0.0055	0.015236	0.018676	0.044874	0.065389	0.084041	0.098701	1191.82	0.004	-0.024	-0.046	0.062	0.099	0.147	0.128	1191.8	-0.085	-0.041	-0.067	-0.067	-0.067	-0.211	-0.049
	1192.02	-0.00571	0.014621	0.019019	0.044698	0.065188	0.083553	0.098138	1192.02	0.004	-0.024	-0.046	0.063	0.099	0.146	0.128	1192	-0.085	-0.041	-0.067	-0.067	-0.067	-0.211	-0.049
	1192.22	-0.00465	0.015407	0.020051	0.045487	0.066529	0.084322	0.099185	1192.22	0.004	-0.025	-0.047	0.063	0.098	0.146	0.128	1192.2	-0.087	-0.041	-0.067	-0.067	-0.067	-0.211	-0.05
	1192.42	-0.00418	0.015592	0.019374	0.045619	0.066961	0.084214	0.099724	1192.42	0.003	-0.026	-0.048	0.062	0.098	0.145	0.127	1192.4	-0.086	-0.041	-0.067	-0.067	-0.067	-0.211	-0.05
	1192.62	-0.00477	0.015836	0.019208	0.046686	0.066036	0.083936	0.100099	1192.62	0.002	-0.027	-0.048	0.062	0.098	0.146	0.127	1192.6	-0.087	-0.041	-0.069	-0.069	-0.069	-0.211	-0.05
	1192.82	-0.00473	0.016349	0.018656	0.047986	0.066147	0.083586	0.10105	1192.82	0.002	-0.027	-0.048	0.061	0.098	0.146	0.128	1192.8	-0.087	-0.042	-0.069	-0.069	-0.069	-0.212	-0.05
	1193.02	-0.0055	0.015698	0.017906	0.048324	0.066765	0.083317	0.100921	1193.02	0.001	-0.028	-0.049	0.06	0.097	0.146	0.128	1193	-0.087	-0.043	-0.071	-0.071	-0.071	-0.212	-0.051
	1193.22	-0.00594	0.015676	0.017548	0.048724	0.066673	0.083124	0.10095	1193.22	-0.001	-0.029	-0.051	0.059	0.096	0.145	0.126	1193.2	-0.087	-0.043	-0.071	-0.071	-0.071	-0.212	-0.051
	1193.42	-0.006	0.015705	0.017332	0.048468	0.067142	0.082649	0.101084	1193.42	-0.001	-0.028	-0.051	0.059	0.096	0.146	0.126	1193.4	-0.087	-0.043	-0.072	-0.072	-0.072	-0.212	-0.051
	1193.62	-0.00476	0.016271	0.018024	0.048933	0.067017	0.082786	0.101909	1193.62	-0.001	-0.029	-0.051	0.058	0.095	0.146	0.126	1193.6	-0.087	-0.043	-0.071	-0.071	-0.071	-0.212	-0.051
	1193.82	-0.00353	0.016251	0.018344	0.049313	0.067302	0.083213	0.102389	1193.82	-0.002	-0.029	-0.052	0.059	0.094	0.146	0.125	1193.8	-0.086	-0.044	-0.07	-0.07	-0.07	-0.211	-0.051
	1194.02	-0.00467	0.01485	0.017805	0.048833	0.066618	0.081867	0.101981	1194.02	-0.002	-0.029	-0.052	0.059	0.094	0.146	0.124	1194	-0.086	-0.044	-0.069	-0.069	-0.069	-0.212	-0.051
	1194.22	-0.00385	0.015298	0.018955	0.049055	0.06669	0.081858	0.103304	1194.22	-0.004	-0.029	-0.052	0.059	0.093	0.145	0.123	1194.2	-0.086	-0.044	-0.069	-0.069	-0.069	-0.211	-0.051
	1194.42	-0.00345	0.014899	0.018213	0.048421	0.066021	0.081773	0.102827	1194.42	-0.004	-0.029	-0.052	0.059	0.093	0.145	0.124	1194.4	-0.085	-0.043	-0.067	-0.067	-0.067	-0.21	-0.051
	1194.62	-0.00314	0.014249	0.0188	0.048695	0.065861	0.082504	0.103073	1194.62	-0.004	-0.028	-0.051	0.059	0.093	0.144	0.124	1194.6	-0.086	-0.043	-0.066	-0.066	-0.066	-0.211	-0.051
	1194.82	-0.0042	0.013134	0.018558	0.047178	0.06511	0.082524	0.101229	1194.82	-0.003	-0.027	-0.05	0.061	0.094	0.145	0.125	1194.8	-0.087	-0.042	-0.066	-0.066	-0.066	-0.211	-0.052
	1195.02	-0.0047	0.012646	0.017874	0.046661	0.064395	0.082118	0.100566	1195.02	-0.003	-0.026	-0.049	0.061	0.094	0.146	0.126	1195	-0.088	-0.042	-0.066	-0.066	-0.066	-0.211	-0.052
	1195.22	-0.00486	0.012508	0.017505	0.046392	0.063802	0.081919	0.100071	1195.22	-0.003	-0.025	-0.049	0.061	0.095	0.146	0.126	1195.2	-0.088	-0.042	-0.066	-0.066	-0.066	-0.211	-0.052
	1195.42	-0.00445	0.012644	0.016768	0.046403	0.06357	0.081812	0.100059	1195.42	-0.002	-0.024	-0.049	0.061	0.095	0.146	0.126	1195.4	-0.088	-0.042	-0.065	-0.065	-0.065	-0.211	-0.053
	1195.62	-0.00502	0.012349	0.016337	0.045231	0.06335	0.081635	0.09909	1195.62	-0.001	-0.024	-0.049	0.062	0.097	0.147	0.127	1195.6	-0.089	-0.041	-0.066	-0.066	-0.066	-0.21	-0.053
	1195.82	-0.00485	0.012694	0.01636	0.045282	0.063411	0.080992	0.098435	1195.82	0	-0.023	-0.048	0.063	0.098	0.148	0.128	1195.8	-0.088	-0.041	-0.066	-0.066	-0.066	-0.211	-0.053
	1196.02	-0.00402	0.013025	0.017059	0.04508	0.064079	0.081182	0.098734	1196.02	0.001	-0.023	-0.048	0.064	0.099	0.148	0.128	1196	-0.087	-0.04	-0.065	-0.065	-0.065	-0.21	-0.052
	1196.22	-0.00384	0.013954	0.017677	0.045273	0.064797	0.081642	0.09972	1196.22	0.001	-0.023	-0.047	0.064	0.099	0.149	0.129	1196.2	-0.087	-0.04	-0.064	-0.064	-0.064	-0.21	-0.051
	1196.42	-0.00383	0.014451	0.016998	0.045266	0.064314	0.081901	0.100016	1196.42	0.001	-0.023	-0.048	0.063	0.1	0.149	0.129	1196.4	-0.087	-0.04	-0.064	-0.064	-0.064	-0.21	-0.051
	1196.62	-0.00398	0.015273	0.017626	0.046171	0.064675	0.082556	0.100779	1196.62	0.001	-0.024	-0.048	0.063	0.1	0.149	0.129	1196.6	-0.087	-0.041	-0.065	-0.065	-0.065	-0.211	-0.05
	1196.82	-0.00306	0.016261	0.017906	0.046917	0.065746	0.083507	0.102194	1196.82	0.002	-0.024	-0.049	0.063	0.1	0.149	0.128	1196.8	-0.087	-0.041	-0.065	-0.065	-0.065	-0.211	-0.05
	1197.02	-0.00306	0.017133	0.018473	0.047324	0.067286	0.084324	0.103055	1197.02	0.002	-0.025	-0.05	0.061	0.099	0.148	0.127	1197	-0.086	-0.042	-0.065	-0.065	-0.065	-0.21	-0.049
	1197.22	-0.00287	0.017834	0.019247	0.047513	0.067067	0.0842	0.103854	1197.22	0.001	-0.026	-0.051	0.061	0.099	0.148	0.126	1197.2	-0.085	-0.041	-0.066	-0.066	-0.066	-0.21	-0.048
	1197.42	-0.00262	0.018417	0.019669	0.04813	0.067769	0.084451	0.104382	1197.42	0.001	-0.026	-0.051	0.06	0.098	0.147	0.125	1197.4	-0.086	-0.041	-0.066	-0.066	-0.066	-0.209	-0.049
	1197.62	-0.00257	0.019034	0.020064	0.048628	0.067637	0.084175	0.104614	1197.62	0	-0.028	-0.052	0.06	0.098	0.147	0.125	1197.6	-0.086	-0.042	-0.067	-0.067	-0.067	-0.21	-0.048
	1197.82	-0.00288	0.019047	0.020086	0.048727	0.068034	0.084036	0.104778	1197.82	0	-0.028	-0.053	0.061	0.098	0.146	0.125	1197.8	-0.085	-0.042	-0.067	-0.067	-0.067	-0.209	-0.048
	1198.02	-0.00312	0.01874	0.019862	0.048908	0.06822	0.083826	0.105066	1198.02	0	-0.029	-0.053	0.06	0.098	0.146	0.125	1198	-0.085	-0.042	-0.068	-0.068	-0.068	-0.21	-0.048
	1198.22	-0.00304	0.019097	0.019927	0.049133	0.068111	0.084289	0.105348	1198.22	-0.001	-0.03	-0.053	0.06	0.097	0.145	0.124	1198.2	-0.085	-0.042	-0.068	-0.068	-0.068	-0.209	-0.048
	1198.42	-0.00366	0.018586	0.018959	0.049122	0.068195	0.084596	0.104233	1198.42	-0.002	-0.03	-0.053	0.06	0.097	0.145	0.124	1198.4	-0.085	-0.042	-0.068	-0.068	-0.068	-0.209	-0.048
	1198.62	-0.00454	0.018105	0.018762	0.048911	0.068079	0.084453	0.10412	1198.62	-0.001	-0.029	-0.053	0.06	0.096	0.145	0.124	1198.6	-0.086	-0.041	-0.069	-0.069	-0.069	-0.21	-0.049
	1198.82	-0.00515	0.018228	0.017757	0.047954	0.068036	0.083806	0.102979	1198.82	-0.002	-0.029	-0.052	0.06	0.096	0.146	0.124	1198.8	-0.086	-0.041	-0.069	-0.069	-0.069	-0.21	-0.049
	1199.02	-0.005	0.01785	0.016746	0.047935	0.067325	0.083213	0.102465	1199.02	-0.002	-0.03	-0.052	0.061	0.096	0.145	0.124	1199	-0.086	-0.041	-0.069	-0.069	-0.069	-0.21	-0.049
	1199.22	-0.00491	0.018	0.016028	0.047842	0.06727	0.082915	0.10171	1199.22	-0.003	-0.03	-0.052	0.06	0.096	0.145	0.124	1199.2	-0.086	-0.041	-0.069	-0.069	-0.069	-0.21	-0.05
	1199.42	-0.00508	0.017686	0.015464	0.047504	0.067551	0.083124	0.101439	1199.42	-0.003	-0.029	-0.051	0.061	0.097	0.147	0.125	1199.4	-0.086	-0.041	-0.069	-0.069	-0.069	-0.21	-0.05
	1199.62	-0.0055	0.017781	0.015542	0.047042	0.068106	0.083079	0.100917	1199.62	-0.002	-0.029	-0.05	0.062	0.097	0.147	0.126	1199.6	-0.087	-0.041	-0.07	-0.07	-0.07	-0.21	-0.05
	1199.82	-0.00547	0.018219	0.015526	0.047182	0.068404	0.083256	0.100485	1199.82	-0.003	-0.029	-0.05	0.061	0.097	0.148	0.126	1199.8	-0.086	-0.041	-0.069	-0.069	-0.069	-0.211	-0.05
	1200.02	-0.00511	0.017939	0.016073	0.047481	0.068346	0.083909	0.101377	1200.02	-0.003	-0.029	-0.049	0.062	0.097	0.148	0.126	1200	-0.086	-0.04	-0.068	-0.068	-0.068	-0.211	-0.05
	1200.22	-0.0056	0.017613	0.01585	0.047391	0.067678	0.083774	0.101648	1200.22	-0.003	-0.029	-0.049	0.061	0.098	0.148	0.126	1200.2	-0.087	-0.04	-0.068	-0.068	-0.068	-0.21	-0.049
	1200.42	-0.00566	0.016637	0.015633	0.047129	0.066717	0.083682	0.101334	1200.42	-0.003	-0.029	-0.049	0.061	0.098	0.148	0.126	1200.4	-0.087	-0.041	-0.068	-0.068	-0.068	-0.211	-0.05
	1200.62	-0.00522	0.01649	0.016425	0.047604	0.067013	0.083925	0.101673	1200.62	-0.001	-0.029	-0.048	0.062	0.098	0.149	0.126	1200.6	-0.087	-0.041	-0.068	-0.068	-0.068	-0.211	-0.05
	1200.82	-0.00515	0.016403	0.016685	0.04798	0.066766	0.084106	0.102824	1200.82	-0.002	-0.028	-0.048	0.062	0.099	0.149	0.126	1200.8	-0.086	-0.04	-0.069	-0.069	-0.069	-0.211	-0.05
	1201.02	-0.00495	0.015768	0.017341	0.048093	0.066501	0.083905	0.10319	1201.02	-0.001	-0.029	-0.048	0.062	0.099	0.149	0.127	1201	-0.086	-0.041	-0.068	-0.068	-0.068	-0.21	-0.05
	1201.22	-0.00497	0.014912	0.017214	0.047878	0.064977	0.083324	0.102619	1201.22	-0.001	-0.029	-0.048	0.062	0.099	0.15	0.127	1201.2	-0.086	-0.041	-0.069	-0.069	-0.069	-0.21	-0.05
	1201.42	-0.00486	0.015351	0.017982	0.048155	0.065071	0.083853	0.10322	1201.42	-0.002	-0.028	-0.048	0.062	0.099	0.149	0.127	1201.4	-0.086	-0.041	-0.069	-0.069	-0.069	-0.21	-0.051
	1201.62	-0.00514	0.015009	0.01712	0.047709	0.064549	0.083161	0.103867	1201.62	0	-0.028	-0.048	0.063	0.099	0.15	0.129	1201.6	-0.085	-0.042	-0.069	-0.069	-0.069	-0.21	-0.05
	1201.82	-0.00408	0.014883	0.016778	0.047461	0.064147	0.083144	0.10359	1201.82	0	-0.029	-0.049	0.063	0.099	0.149	0.128	1201.8	-0.085	-0.041	-0.069	-0.069	-0.069	-0.209	-0.05
	1202.02	-0.00338	0.015322	0.017669	0.047707	0.064656	0.084052	0.10432	1202.02	-0.001	-0.03	-0.05	0.062	0.098	0.148	0.128	1202	-0.084	-0.041	-0.069	-0.069	-0.069	-0.209	-0.051
	1202.22	-0.00361	0.015189	0.017863	0.047475	0.064237	0.084447	0.103694	1202.22	-0.001	-0.03	-0.051	0.062	0.098	0.147	0.128	1202.2	-0.084	-0.041	-0.069	-0.069	-0.069	-0.208	-0.051
	1202.42	-0.0031	0.015739	0.018198	0.04763	0.065032	0.084657	0.10406	1202.42	0	-0.03	-0.051	0.062	0.097	0.147	0.128	1202.4	-0.083	-0.04	-0.068	-0.068	-0.068	-0.208	-0.05
	1202.62	-0.00264	0.016365	0.017983	0.048187	0.06503	0.085175	0.104606	1202.62	0	-0.03	-0.051	0.063	0.098	0.147	0.129	1202.6	-0.084	-0.04	-0.068	-0.068	-0.068	-0.208	-0.051
	1202.82	-0.00174	0.017217	0.018335	0.048569	0.065558	0.085382	0.104917	1202.82	0	-0.03	-0.051	0.062	0.098	0.146	0.129	1202.8	-0.084	-0.041	-0.067	-0.067	-0.067	-0.208	-0.051
	1203.02	-0.00153	0.017197	0.018275	0.048367	0.06564	0.085344	0.104058	1203.02	0.001	-0.03	-0.052	0.062	0.097	0.146	0.129	1203	-0.084	-0.041	-0.067	-0.067	-0.067	-0.208	-0.051
	1203.22	-0.00101	0.018766	0.019267	0.049225	0.06739	0.086237	0.104981	1203.22	0	-0.03	-0.052	0.062	0.097	0.145	0.128	1203.2	-0.085	-0.041	-0.068	-0.068	-0.068	-0.208	-0.052
	1203.42	-0.00122	0.019041	0.019546	0.04951	0.068261	0.086714	0.104768	1203.42	0	-0.029	-0.053	0.062	0.097	0.146	0.128	1203.4	-0.085	-0.041	-0.068	-0.068	-0.068	-0.208	-0.052
	1203.62	-0.00181	0.019975	0.019884	0.04968	0.068938	0.086416	0.103785	1203.62	0	-0.03	-0.053	0.061	0.097	0.146	0.127	1203.6	-0.086	-0.041	-0.068	-0.068	-0.068	-0.209	-0.052
	1203.82	-0.00212	0.019543	0.018896	0.049342	0.068467	0.085829	0.103059	1203.82	-0.001	-0.029	-0.054	0.061	0.097	0.146	0.126	1203.8	-0.085	-0.041	-0.067	-0.067	-0.067	-0.209	-0.052
	1204.02	-0.00228	0.01882	0.018757	0.049238	0.067955	0.084944	0.102267	1204.02	0	-0.029	-0.053	0.061	0.098	0.147	0.126	1204	-0.086	-0.041	-0.068	-0.068	-0.068	-0.209	-0.052
	1204.22	-0.003	0.018325	0.018463	0.048711	0.067578	0.084696	0.101706	1204.22	0	-0.029	-0.053	0.061	0.097	0.146	0.125	1204.2	-0.086	-0.041	-0.068	-0.068	-0.068	-0.209	-0.051
	1204.42	-0.00314	0.018089	0.018674	0.048767	0.067544	0.085005	0.100986	1204.42	0	-0.028	-0.053	0.061	0.097	0.147	0.125	1204.4	-0.087	-0.042	-0.068	-0.068	-0.068	-0.211	-0.052
	1204.62	-0.00351	0.018011	0.01874	0.048631	0.067944	0.08478	0.100713	1204.62	0	-0.028	-0.053	0.061	0.098	0.147	0.124	1204.6	-0.087	-0.042	-0.069	-0.069	-0.069	-0.212	-0.053
	1204.82	-0.00364	0.017652	0.018279	0.048232	0.067994	0.084156	0.10091	1204.82	0	-0.028	-0.054	0.061	0.097	0.147	0.123	1204.8	-0.087	-0.043	-0.07	-0.07	-0.07	-0.213	-0.053
	1205.02	-0.00375	0.017075	0.017842	0.047408	0.067728	0.084004	0.100059	1205.02	0	-0.029	-0.053	0.06	0.097	0.147	0.123	1205	-0.088	-0.044	-0.069	-0.069	-0.069	-0.213	-0.053
	1205.22	-0.0042	0.016994	0.017079	0.046736	0.067765	0.08378	0.099339	1205.22	0	-0.028	-0.052	0.061	0.097	0.148	0.124	1205.2	-0.088	-0.044	-0.069	-0.069	-0.069	-0.213	-0.053
	1205.42	-0.00402	0.017027	0.01624	0.046187	0.067929	0.08372	0.099827	1205.42	0	-0.029	-0.052	0.061	0.096	0.148	0.124	1205.4	-0.088	-0.044	-0.069	-0.069	-0.069	-0.213	-0.052
	1205.62	-0.0045	0.016581	0.015256	0.046052	0.067547	0.083403	0.100061	1205.62	0	-0.029	-0.053	0.061	0.096	0.148	0.124	1205.6	-0.087	-0.043	-0.069	-0.069	-0.069	-0.213	-0.051
	1205.82	-0.00511	0.016661	0.015046	0.045302	0.06731	0.08346	0.099885	1205.82	0	-0.03	-0.053	0.061	0.095	0.147	0.123	1205.8	-0.088	-0.043	-0.069	-0.069	-0.069	-0.212	-0.051
	1206.02	-0.00611	0.016044	0.014899	0.044553	0.067164	0.083718	0.10005	1206.02	0	-0.031	-0.054	0.061	0.095	0.147	0.124	1206	-0.088	-0.042	-0.069	-0.069	-0.069	-0.212	-0.051
	1206.22	-0.00678	0.015233	0.013935	0.044172	0.066777	0.082854	0.099359	1206.22	0	-0.031	-0.053	0.062	0.095	0.148	0.125	1206.2	-0.088	-0.042	-0.068	-0.068	-0.068	-0.211	-0.051
	1206.42	-0.00653	0.015406	0.014311	0.043853	0.067329	0.083148	0.099782	1206.42	0.001	-0.03	-0.052	0.062	0.096	0.149	0.126	1206.4	-0.088	-0.042	-0.067	-0.067	-0.067	-0.211	-0.051
	1206.62	-0.00632	0.015206	0.014262	0.044012	0.06747	0.083531	0.099772	1206.62	0.001	-0.03	-0.051	0.062	0.096	0.149	0.126	1206.6	-0.088	-0.042	-0.067	-0.067	-0.067	-0.21	-0.051
	1206.82	-0.00586	0.015413	0.014812	0.044453	0.068134	0.083954	0.100826	1206.82	0.001	-0.03	-0.051	0.063	0.096	0.15	0.127	1206.8	-0.088	-0.042	-0.067	-0.067	-0.067	-0.209	-0.051
	1207.02	-0.00607	0.015127	0.014373	0.043876	0.068247	0.083822	0.100767	1207.02	0	-0.03	-0.051	0.063	0.095	0.149	0.127	1207	-0.088	-0.041	-0.067	-0.067	-0.067	-0.209	-0.05
	1207.22	-0.00609	0.015475	0.014714	0.043971	0.067724	0.084064	0.101382	1207.22	-0.001	-0.03	-0.052	0.062	0.095	0.149	0.127	1207.2	-0.087	-0.041	-0.068	-0.068	-0.068	-0.209	-0.051
	1207.42	-0.00686	0.015436	0.014664	0.044031	0.066875	0.083993	0.10101	1207.42	-0.002	-0.031	-0.052	0.061	0.095	0.149	0.127	1207.4	-0.087	-0.041	-0.068	-0.068	-0.068	-0.209	-0.05
	1207.62	-0.00726	0.015864	0.014661	0.044505	0.066912	0.083939	0.100933	1207.62	-0.002	-0.031	-0.052	0.06	0.095	0.148	0.127	1207.6	-0.086	-0.041	-0.068	-0.068	-0.068	-0.209	-0.05
	1207.82	-0.007	0.015657	0.01422	0.044408	0.065925	0.083319	0.101058	1207.82	-0.003	-0.031	-0.053	0.06	0.094	0.148	0.127	1207.8	-0.086	-0.041	-0.069	-0.069	-0.069	-0.209	-0.05
	1208.02	-0.007	0.016062	0.015805	0.044858	0.066002	0.082946	0.100706	1208.02	-0.003	-0.031	-0.052	0.059	0.094	0.147	0.126	1208	-0.086	-0.041	-0.069	-0.069	-0.069	-0.21	-0.051
	1208.22	-0.00714	0.016794	0.016602	0.045541	0.065838	0.083833	0.101119	1208.22	-0.004	-0.031	-0.053	0.059	0.094	0.146	0.125	1208.2	-0.086	-0.042	-0.07	-0.07	-0.07	-0.211	-0.052
	1208.42	-0.00669	0.01794	0.017702	0.046601	0.066696	0.0847	0.102042	1208.42	-0.004	-0.031	-0.054	0.058	0.094	0.145	0.124	1208.4	-0.087	-0.042	-0.071	-0.071	-0.071	-0.212	-0.053
	1208.62	-0.0065	0.018628	0.018799	0.047604	0.067503	0.084562	0.102692	1208.62	-0.004	-0.031	-0.054	0.057	0.094	0.145	0.123	1208.6	-0.087	-0.043	-0.072	-0.072	-0.072	-0.212	-0.053
	1208.82	-0.00519	0.019117	0.019864	0.048368	0.068246	0.084797	0.103888	1208.82	-0.002	-0.031	-0.054	0.058	0.094	0.145	0.124	1208.8	-0.087	-0.043	-0.071	-0.071	-0.071	-0.213	-0.052
	1209.02	-0.00481	0.0198	0.020403	0.049127	0.068565	0.085727	0.104377	1209.02	-0.002	-0.03	-0.053	0.059	0.094	0.146	0.124	1209	-0.087	-0.042	-0.07	-0.07	-0.07	-0.212	-0.051
	1209.22	-0.00479	0.020145	0.020709	0.050009	0.069266	0.085665	0.105567	1209.22	-0.001	-0.029	-0.052	0.059	0.095	0.147	0.124	1209.2	-0.087	-0.042	-0.07	-0.07	-0.07	-0.212	-0.052
	1209.42	-0.00489	0.020046	0.020953	0.050478	0.069051	0.085646	0.106039	1209.42	-0.001	-0.029	-0.054	0.058	0.095	0.146	0.123	1209.4	-0.087	-0.041	-0.07	-0.07	-0.07	-0.213	-0.051
	1209.62	-0.00545	0.0201	0.02146	0.050101	0.069066	0.085499	0.106246	1209.62	0	-0.029	-0.055	0.058	0.095	0.146	0.122	1209.6	-0.086	-0.041	-0.069	-0.069	-0.069	-0.212	-0.051
	1209.82	-0.00529	0.019921	0.020687	0.049104	0.068801	0.08523	0.105808	1209.82	0	-0.029	-0.054	0.059	0.094	0.146	0.122	1209.8	-0.087	-0.041	-0.069	-0.069	-0.069	-0.212	-0.052
	1210.02	-0.00537	0.01948	0.019705	0.048022	0.068622	0.084892	0.104954	1210.02	-0.001	-0.029	-0.053	0.059	0.095	0.146	0.122	1210	-0.087	-0.041	-0.069	-0.069	-0.069	-0.212	-0.052
	1210.22	-0.00448	0.019843	0.020547	0.048107	0.069461	0.085362	0.104881	1210.22	-0.001	-0.028	-0.053	0.059	0.095	0.146	0.122	1210.2	-0.085	-0.041	-0.068	-0.068	-0.068	-0.211	-0.051
	1210.42	-0.00448	0.019632	0.020519	0.046948	0.069299	0.08558	0.104267	1210.42	0	-0.027	-0.052	0.06	0.095	0.147	0.123	1210.4	-0.085	-0.041	-0.067	-0.067	-0.067	-0.21	-0.051
	1210.62	-0.0043	0.019602	0.020047	0.046902	0.068924	0.085638	0.10414	1210.62	0	-0.028	-0.052	0.06	0.095	0.148	0.122	1210.6	-0.084	-0.04	-0.067	-0.067	-0.067	-0.209	-0.051
	1210.82	-0.00461	0.018882	0.018941	0.046508	0.068167	0.086008	0.10364	1210.82	0	-0.028	-0.052	0.061	0.096	0.148	0.123	1210.8	-0.085	-0.041	-0.067	-0.067	-0.067	-0.21	-0.052
	1211.02	-0.0041	0.018664	0.018382	0.046094	0.067771	0.086131	0.103615	1211.02	-0.001	-0.028	-0.053	0.061	0.096	0.148	0.123	1211	-0.085	-0.041	-0.067	-0.067	-0.067	-0.21	-0.053
	1211.22	-0.00419	0.018429	0.017937	0.045583	0.067739	0.085707	0.103172	1211.22	-0.001	-0.028	-0.053	0.062	0.096	0.148	0.123	1211.2	-0.085	-0.04	-0.067	-0.067	-0.067	-0.209	-0.053
	1211.42	-0.00371	0.018935	0.018144	0.046227	0.068597	0.086482	0.10369	1211.42	-0.002	-0.028	-0.054	0.062	0.096	0.148	0.123	1211.4	-0.086	-0.04	-0.068	-0.068	-0.068	-0.21	-0.053
	1211.62	-0.00411	0.018535	0.017403	0.04601	0.068132	0.085949	0.103356	1211.62	-0.003	-0.028	-0.055	0.062	0.096	0.148	0.123	1211.6	-0.086	-0.04	-0.067	-0.067	-0.067	-0.21	-0.052
	1211.82	-0.00399	0.017813	0.017194	0.045679	0.067492	0.085285	0.10329	1211.82	-0.003	-0.028	-0.055	0.062	0.096	0.148	0.123	1211.8	-0.086	-0.04	-0.068	-0.068	-0.068	-0.21	-0.052
	1212.02	-0.00431	0.017101	0.01849	0.046367	0.067584	0.084904	0.10244	1212.02	-0.003	-0.028	-0.055	0.062	0.096	0.148	0.123	1212	-0.087	-0.04	-0.068	-0.068	-0.068	-0.21	-0.053
	1212.22	-0.00412	0.017562	0.018394	0.047322	0.06721	0.085651	0.102383	1212.22	-0.003	-0.029	-0.055	0.061	0.097	0.148	0.123	1212.2	-0.088	-0.041	-0.068	-0.068	-0.068	-0.211	-0.053
	1212.42	-0.00382	0.017409	0.019055	0.048364	0.068209	0.086476	0.103372	1212.42	-0.002	-0.029	-0.054	0.061	0.097	0.148	0.124	1212.4	-0.088	-0.041	-0.068	-0.068	-0.068	-0.211	-0.053
	1212.62	-0.00357	0.017135	0.01939	0.049258	0.06765	0.086411	0.103619	1212.62	-0.001	-0.028	-0.053	0.062	0.097	0.149	0.125	1212.6	-0.088	-0.042	-0.068	-0.068	-0.068	-0.211	-0.053
	1212.82	-0.0031	0.016384	0.01948	0.049582	0.067828	0.086221	0.104005	1212.82	0	-0.027	-0.053	0.062	0.097	0.15	0.125	1212.8	-0.088	-0.042	-0.068	-0.068	-0.068	-0.211	-0.052
	1213.02	-0.00347	0.01649	0.019581	0.050463	0.068024	0.086628	0.103967	1213.02	0	-0.028	-0.052	0.061	0.097	0.15	0.125	1213	-0.088	-0.042	-0.068	-0.068	-0.068	-0.211	-0.052
	1213.22	-0.0044	0.016066	0.018987	0.049973	0.067115	0.084858	0.103378	1213.22	0	-0.027	-0.052	0.061	0.097	0.151	0.125	1213.2	-0.089	-0.043	-0.069	-0.069	-0.069	-0.212	-0.052
	1213.42	-0.00434	0.016171	0.018358	0.049883	0.066877	0.084618	0.102916	1213.42	0	-0.027	-0.051	0.061	0.097	0.151	0.125	1213.4	-0.089	-0.042	-0.069	-0.069	-0.069	-0.212	-0.051
	1213.62	-0.00391	0.016982	0.018663	0.049596	0.067348	0.084431	0.103395	1213.62	0	-0.028	-0.051	0.061	0.096	0.15	0.125	1213.6	-0.089	-0.043	-0.069	-0.069	-0.069	-0.211	-0.051
	1213.82	-0.00394	0.017153	0.017494	0.048609	0.067233	0.083629	0.102579	1213.82	0.001	-0.027	-0.05	0.061	0.096	0.15	0.126	1213.8	-0.089	-0.043	-0.069	-0.069	-0.069	-0.211	-0.05
	1214.02	-0.00468	0.016993	0.017245	0.047931	0.066333	0.083243	0.102382	1214.02	0	-0.028	-0.05	0.06	0.096	0.149	0.125	1214	-0.088	-0.042	-0.069	-0.069	-0.069	-0.21	-0.049
	1214.22	-0.00558	0.016303	0.017155	0.047743	0.066399	0.082848	0.101918	1214.22	0	-0.029	-0.05	0.06	0.095	0.149	0.125	1214.2	-0.088	-0.041	-0.069	-0.069	-0.069	-0.21	-0.048
	1214.42	-0.00665	0.015661	0.015921	0.046417	0.065281	0.081755	0.10122	1214.42	0	-0.029	-0.051	0.06	0.095	0.148	0.125	1214.4	-0.088	-0.041	-0.069	-0.069	-0.069	-0.209	-0.048
	1214.62	-0.00662	0.015506	0.015448	0.046227	0.065656	0.081165	0.100713	1214.62	0	-0.029	-0.049	0.061	0.096	0.149	0.125	1214.6	-0.088	-0.041	-0.069	-0.069	-0.069	-0.209	-0.049
	1214.82	-0.00672	0.014655	0.015081	0.046227	0.066229	0.081593	0.100196	1214.82	-0.001	-0.029	-0.05	0.061	0.095	0.148	0.125	1214.8	-0.088	-0.041	-0.069	-0.069	-0.069	-0.209	-0.049
	1215.02	-0.00581	0.015426	0.015622	0.046956	0.067241	0.082405	0.101507	1215.02	-0.001	-0.028	-0.05	0.062	0.096	0.148	0.125	1215	-0.088	-0.039	-0.068	-0.068	-0.068	-0.208	-0.049
	1215.22	-0.00622	0.015708	0.015943	0.046606	0.067646	0.082499	0.101713	1215.22	-0.002	-0.029	-0.051	0.061	0.095	0.147	0.124	1215.2	-0.087	-0.039	-0.068	-0.068	-0.068	-0.208	-0.049
	1215.42	-0.00599	0.016203	0.016147	0.047038	0.068228	0.083262	0.101573	1215.42	-0.002	-0.029	-0.052	0.061	0.094	0.147	0.124	1215.4	-0.087	-0.038	-0.068	-0.068	-0.068	-0.208	-0.049
	1215.62	-0.00642	0.015503	0.015645	0.04705	0.067719	0.083002	0.101113	1215.62	-0.002	-0.03	-0.052	0.06	0.095	0.147	0.123	1215.6	-0.088	-0.038	-0.068	-0.068	-0.068	-0.208	-0.049
	1215.82	-0.00608	0.015373	0.015841	0.047172	0.067514	0.083036	0.100821	1215.82	-0.002	-0.03	-0.053	0.06	0.094	0.147	0.123	1215.8	-0.088	-0.038	-0.069	-0.069	-0.069	-0.209	-0.05
	1216.02	-0.00558	0.015765	0.016516	0.04714	0.067627	0.083643	0.099769	1216.02	-0.003	-0.031	-0.053	0.06	0.093	0.146	0.123	1216	-0.088	-0.038	-0.069	-0.069	-0.069	-0.21	-0.051
	1216.22	-0.00496	0.01587	0.016395	0.04674	0.067247	0.083876	0.099883	1216.22	-0.002	-0.03	-0.054	0.06	0.094	0.146	0.123	1216.2	-0.088	-0.039	-0.07	-0.07	-0.07	-0.211	-0.052
	1216.42	-0.00501	0.015349	0.0168	0.046562	0.067434	0.084153	0.099935	1216.42	-0.002	-0.03	-0.055	0.06	0.092	0.145	0.122	1216.4	-0.087	-0.038	-0.069	-0.069	-0.069	-0.21	-0.052
	1216.62	-0.00517	0.014658	0.01678	0.046306	0.066707	0.08369	0.099622	1216.62	-0.002	-0.031	-0.056	0.06	0.092	0.146	0.122	1216.6	-0.087	-0.038	-0.069	-0.069	-0.069	-0.211	-0.052
	1216.82	-0.005	0.014734	0.01703	0.045977	0.066673	0.083529	0.099496	1216.82	-0.002	-0.031	-0.056	0.06	0.092	0.146	0.122	1216.8	-0.086	-0.038	-0.069	-0.069	-0.069	-0.211	-0.051
	1217.02	-0.0044	0.015714	0.017177	0.046781	0.066603	0.083664	0.100152	1217.02	-0.002	-0.031	-0.056	0.06	0.092	0.147	0.122	1217	-0.086	-0.037	-0.069	-0.069	-0.069	-0.21	-0.051
	1217.22	-0.00486	0.015816	0.016641	0.045895	0.065788	0.082616	0.100094	1217.22	-0.002	-0.031	-0.056	0.061	0.093	0.147	0.123	1217.2	-0.086	-0.038	-0.068	-0.068	-0.068	-0.209	-0.05
	1217.42	-0.00435	0.016995	0.017112	0.046611	0.066789	0.083382	0.100777	1217.42	-0.003	-0.031	-0.056	0.061	0.093	0.147	0.122	1217.4	-0.086	-0.038	-0.068	-0.068	-0.068	-0.209	-0.05
	1217.62	-0.00384	0.017721	0.01766	0.046819	0.067155	0.083593	0.101175	1217.62	-0.003	-0.031	-0.056	0.06	0.093	0.147	0.122	1217.6	-0.086	-0.038	-0.067	-0.067	-0.067	-0.209	-0.05
	1217.82	-0.00421	0.017949	0.016842	0.046707	0.066367	0.0829	0.100794	1217.82	-0.003	-0.032	-0.056	0.061	0.093	0.147	0.122	1217.8	-0.086	-0.038	-0.067	-0.067	-0.067	-0.209	-0.049
	1218.02	-0.00488	0.017832	0.016857	0.046931	0.065718	0.0831	0.10121	1218.02	-0.004	-0.031	-0.056	0.06	0.093	0.147	0.123	1218	-0.085	-0.038	-0.066	-0.066	-0.066	-0.208	-0.049
	1218.22	-0.00507	0.017976	0.016088	0.046776	0.065785	0.082959	0.101024	1218.22	-0.004	-0.03	-0.055	0.06	0.093	0.147	0.123	1218.2	-0.085	-0.037	-0.066	-0.066	-0.066	-0.208	-0.049
	1218.42	-0.00468	0.018707	0.016116	0.046594	0.066262	0.083323	0.101558	1218.42	-0.004	-0.031	-0.055	0.061	0.094	0.146	0.124	1218.4	-0.085	-0.038	-0.066	-0.066	-0.066	-0.207	-0.048
	1218.62	-0.00428	0.018978	0.016257	0.047284	0.067089	0.083615	0.10219	1218.62	-0.003	-0.03	-0.053	0.062	0.095	0.146	0.124	1218.6	-0.085	-0.038	-0.066	-0.066	-0.066	-0.207	-0.048
	1218.82	-0.00388	0.018715	0.015884	0.047894	0.066814	0.084482	0.10302	1218.82	-0.003	-0.03	-0.054	0.061	0.094	0.145	0.124	1218.8	-0.085	-0.038	-0.065	-0.065	-0.065	-0.207	-0.048
	1219.02	-0.00316	0.019407	0.016607	0.048742	0.067357	0.085576	0.104696	1219.02	-0.003	-0.029	-0.053	0.062	0.095	0.145	0.125	1219	-0.085	-0.038	-0.065	-0.065	-0.065	-0.207	-0.048
	1219.22	-0.00267	0.019458	0.016922	0.048786	0.067632	0.086307	0.105618	1219.22	-0.003	-0.029	-0.053	0.061	0.095	0.145	0.125	1219.2	-0.085	-0.039	-0.067	-0.067	-0.067	-0.208	-0.049
	1219.42	-0.00219	0.019425	0.01694	0.048927	0.067796	0.085844	0.10515	1219.42	-0.002	-0.03	-0.053	0.061	0.094	0.145	0.125	1219.4	-0.085	-0.039	-0.067	-0.067	-0.067	-0.209	-0.048
	1219.62	-0.00216	0.018974	0.016375	0.048714	0.067171	0.085352	0.104829	1219.62	-0.002	-0.03	-0.054	0.06	0.094	0.145	0.124	1219.6	-0.086	-0.039	-0.067	-0.067	-0.067	-0.21	-0.048
	1219.82	-0.00163	0.01926	0.016978	0.048607	0.066988	0.085133	0.104995	1219.82	-0.002	-0.031	-0.055	0.06	0.093	0.144	0.124	1219.8	-0.086	-0.039	-0.068	-0.068	-0.068	-0.21	-0.048
	1220.02	-0.00154	0.018893	0.017586	0.048529	0.066853	0.085813	0.104619	1220.02	-0.002	-0.031	-0.056	0.059	0.093	0.144	0.124	1220	-0.085	-0.038	-0.067	-0.067	-0.067	-0.21	-0.047
	1220.22	-0.00139	0.018318	0.01873	0.049063	0.067436	0.086111	0.105051	1220.22	-0.001	-0.031	-0.057	0.06	0.093	0.145	0.124	1220.2	-0.084	-0.039	-0.066	-0.066	-0.066	-0.21	-0.047
	1220.42	-0.00157	0.017839	0.019074	0.049126	0.06793	0.086122	0.104736	1220.42	-0.001	-0.032	-0.058	0.059	0.091	0.144	0.123	1220.4	-0.083	-0.039	-0.066	-0.066	-0.066	-0.21	-0.047
	1220.62	-0.00225	0.017166	0.018767	0.048865	0.067427	0.085718	0.104236	1220.62	-0.001	-0.032	-0.057	0.06	0.093	0.146	0.123	1220.6	-0.084	-0.039	-0.066	-0.066	-0.066	-0.21	-0.048
	1220.82	-0.0018	0.017313	0.019671	0.048519	0.067313	0.085795	0.103491	1220.82	-0.001	-0.032	-0.058	0.06	0.092	0.145	0.121	1220.8	-0.084	-0.04	-0.066	-0.066	-0.066	-0.21	-0.048
	1221.02	-0.0015	0.017927	0.020308	0.049276	0.067778	0.086562	0.103537	1221.02	-0.001	-0.032	-0.059	0.06	0.092	0.145	0.121	1221	-0.084	-0.04	-0.066	-0.066	-0.066	-0.21	-0.048
	1221.22	-0.00209	0.01703	0.019893	0.04855	0.067496	0.086853	0.102401	1221.22	-0.001	-0.032	-0.058	0.06	0.093	0.146	0.121	1221.2	-0.085	-0.041	-0.066	-0.066	-0.066	-0.21	-0.049
	1221.42	-0.00263	0.017758	0.019815	0.048614	0.067566	0.086952	0.101366	1221.42	-0.001	-0.031	-0.057	0.06	0.093	0.147	0.121	1221.4	-0.085	-0.041	-0.066	-0.066	-0.066	-0.21	-0.05
	1221.62	-0.00386	0.017262	0.018978	0.04766	0.066984	0.086274	0.099758	1221.62	-0.001	-0.031	-0.058	0.06	0.093	0.147	0.121	1221.6	-0.087	-0.042	-0.067	-0.067	-0.067	-0.21	-0.052
	1221.82	-0.0051	0.017107	0.018429	0.046929	0.065741	0.085193	0.098746	1221.82	-0.001	-0.03	-0.058	0.06	0.093	0.148	0.121	1221.8	-0.087	-0.042	-0.067	-0.067	-0.067	-0.21	-0.052
	1222.02	-0.00506	0.016775	0.018153	0.046258	0.065297	0.085009	0.098156	1222.02	-0.001	-0.03	-0.058	0.06	0.094	0.149	0.122	1222	-0.088	-0.042	-0.067	-0.067	-0.067	-0.21	-0.053
	1222.22	-0.00528	0.016814	0.017647	0.045696	0.064851	0.084605	0.097928	1222.22	-0.001	-0.03	-0.057	0.06	0.095	0.148	0.122	1222.2	-0.089	-0.042	-0.068	-0.068	-0.068	-0.21	-0.053
	1222.42	-0.0052	0.016933	0.017759	0.045599	0.065106	0.083852	0.098132	1222.42	-0.001	-0.031	-0.057	0.06	0.096	0.148	0.122	1222.4	-0.089	-0.043	-0.069	-0.069	-0.069	-0.211	-0.054
	1222.62	-0.00538	0.016386	0.016926	0.045288	0.064645	0.083003	0.098857	1222.62	-0.001	-0.03	-0.056	0.061	0.097	0.149	0.123	1222.6	-0.091	-0.044	-0.07	-0.07	-0.07	-0.212	-0.055
	1222.82	-0.00504	0.015548	0.016522	0.044575	0.064475	0.082194	0.099428	1222.82	-0.001	-0.03	-0.057	0.061	0.097	0.148	0.123	1222.8	-0.091	-0.044	-0.07	-0.07	-0.07	-0.212	-0.055
	1223.02	-0.00498	0.015885	0.017446	0.044989	0.064926	0.082333	0.100248	1223.02	0	-0.03	-0.056	0.061	0.097	0.149	0.125	1223	-0.092	-0.045	-0.07	-0.07	-0.07	-0.212	-0.055
	1223.22	-0.00473	0.015893	0.017593	0.044953	0.064903	0.081878	0.100588	1223.22	0	-0.03	-0.056	0.061	0.097	0.149	0.126	1223.2	-0.093	-0.045	-0.071	-0.071	-0.071	-0.213	-0.056
	1223.42	-0.00486	0.016416	0.017598	0.045312	0.065093	0.080348	0.100811	1223.42	0.001	-0.03	-0.056	0.062	0.097	0.15	0.126	1223.4	-0.092	-0.045	-0.07	-0.07	-0.07	-0.213	-0.055
	1223.62	-0.00479	0.016795	0.017623	0.04598	0.065219	0.080832	0.101802	1223.62	0.001	-0.03	-0.057	0.061	0.097	0.15	0.126	1223.6	-0.092	-0.044	-0.07	-0.07	-0.07	-0.212	-0.055
	1223.82	-0.00405	0.017347	0.018613	0.046999	0.065797	0.081536	0.102676	1223.82	0	-0.031	-0.057	0.062	0.097	0.15	0.126	1223.8	-0.091	-0.043	-0.069	-0.069	-0.069	-0.212	-0.054
	1224.02	-0.00417	0.01753	0.018797	0.047878	0.066389	0.083157	0.103263	1224.02	-0.001	-0.032	-0.058	0.062	0.097	0.15	0.127	1224	-0.09	-0.043	-0.069	-0.069	-0.069	-0.211	-0.053
	1224.22	-0.00379	0.017719	0.018837	0.048282	0.067071	0.083246	0.103639	1224.22	0	-0.031	-0.057	0.063	0.097	0.151	0.127	1224.2	-0.089	-0.043	-0.068	-0.068	-0.068	-0.211	-0.053
	1224.42	-0.00454	0.017461	0.017976	0.047973	0.066608	0.083253	0.103385	1224.42	-0.001	-0.032	-0.057	0.063	0.097	0.15	0.127	1224.4	-0.088	-0.043	-0.068	-0.068	-0.068	-0.211	-0.052
	1224.62	-0.00484	0.017378	0.018029	0.048292	0.065955	0.083293	0.103811	1224.62	0	-0.032	-0.057	0.063	0.096	0.15	0.126	1224.6	-0.087	-0.043	-0.068	-0.068	-0.068	-0.21	-0.052
	1224.82	-0.00508	0.017279	0.018323	0.048503	0.066129	0.083878	0.10346	1224.82	0	-0.032	-0.057	0.063	0.095	0.15	0.125	1224.8	-0.085	-0.041	-0.066	-0.066	-0.066	-0.209	-0.051
	1225.02	-0.00577	0.016849	0.017721	0.04871	0.066553	0.08491	0.103714	1225.02	-0.001	-0.032	-0.057	0.062	0.094	0.149	0.124	1225	-0.085	-0.041	-0.066	-0.066	-0.066	-0.209	-0.051
	1225.22	-0.00619	0.015926	0.016656	0.04797	0.066234	0.084522	0.103107	1225.22	-0.001	-0.032	-0.057	0.062	0.094	0.15	0.124	1225.2	-0.084	-0.04	-0.065	-0.065	-0.065	-0.208	-0.05
	1225.42	-0.00752	0.015708	0.016007	0.0472	0.066137	0.083765	0.102321	1225.42	-0.002	-0.031	-0.058	0.061	0.094	0.149	0.123	1225.4	-0.083	-0.04	-0.065	-0.065	-0.065	-0.207	-0.05
	1225.62	-0.00878	0.015271	0.01558	0.046401	0.065831	0.083001	0.101465	1225.62	-0.002	-0.031	-0.057	0.062	0.094	0.149	0.123	1225.6	-0.082	-0.039	-0.065	-0.065	-0.065	-0.207	-0.05
	1225.82	-0.00841	0.015087	0.01616	0.046738	0.065308	0.083685	0.101322	1225.82	-0.003	-0.03	-0.057	0.061	0.094	0.149	0.123	1225.8	-0.083	-0.038	-0.065	-0.065	-0.065	-0.207	-0.05
	1226.02	-0.00788	0.015577	0.016641	0.047932	0.06608	0.084486	0.101918	1226.02	-0.004	-0.031	-0.057	0.06	0.094	0.148	0.122	1226	-0.082	-0.038	-0.065	-0.065	-0.065	-0.208	-0.049
	1226.22	-0.00784	0.016038	0.016992	0.048353	0.066462	0.085101	0.102291	1226.22	-0.005	-0.031	-0.057	0.059	0.094	0.148	0.121	1226.2	-0.082	-0.037	-0.065	-0.065	-0.065	-0.208	-0.048
	1226.42	-0.00803	0.016169	0.017307	0.048254	0.066603	0.084871	0.102512	1226.42	-0.005	-0.032	-0.058	0.058	0.095	0.148	0.121	1226.4	-0.082	-0.037	-0.065	-0.065	-0.065	-0.208	-0.048
	1226.62	-0.00806	0.016334	0.017487	0.048146	0.067347	0.085039	0.102917	1226.62	-0.006	-0.031	-0.058	0.058	0.096	0.149	0.122	1226.6	-0.082	-0.037	-0.065	-0.065	-0.065	-0.208	-0.048
	1226.82	-0.00727	0.016708	0.018514	0.048358	0.067897	0.085232	0.102647	1226.82	-0.006	-0.031	-0.059	0.058	0.095	0.148	0.121	1226.8	-0.082	-0.036	-0.065	-0.065	-0.065	-0.209	-0.048
	1227.02	-0.00724	0.018147	0.018623	0.049249	0.068081	0.085478	0.102657	1227.02	-0.006	-0.031	-0.058	0.057	0.095	0.148	0.121	1227	-0.083	-0.037	-0.065	-0.065	-0.065	-0.209	-0.048
	1227.22	-0.00658	0.018693	0.018542	0.048921	0.068429	0.085	0.102752	1227.22	-0.006	-0.031	-0.058	0.057	0.095	0.148	0.122	1227.2	-0.084	-0.038	-0.066	-0.066	-0.066	-0.21	-0.048
	1227.42	-0.00572	0.019336	0.018824	0.049094	0.068524	0.084747	0.102867	1227.42	-0.005	-0.031	-0.058	0.058	0.095	0.148	0.122	1227.4	-0.085	-0.039	-0.066	-0.066	-0.066	-0.21	-0.048
	1227.62	-0.00519	0.019785	0.01943	0.049403	0.068772	0.085288	0.102778	1227.62	-0.005	-0.031	-0.058	0.058	0.095	0.148	0.122	1227.6	-0.085	-0.039	-0.066	-0.066	-0.066	-0.21	-0.048
	1227.82	-0.00491	0.019849	0.019138	0.049344	0.068543	0.08473	0.101791	1227.82	-0.005	-0.031	-0.057	0.059	0.096	0.148	0.124	1227.8	-0.086	-0.039	-0.067	-0.067	-0.067	-0.209	-0.048
	1228.02	-0.00465	0.019837	0.019067	0.049236	0.068759	0.08533	0.101704	1228.02	-0.004	-0.031	-0.057	0.059	0.096	0.148	0.124	1228	-0.087	-0.039	-0.068	-0.068	-0.068	-0.209	-0.049
	1228.22	-0.00443	0.019508	0.0183	0.048375	0.068017	0.084571	0.101567	1228.22	-0.003	-0.03	-0.056	0.06	0.096	0.148	0.125	1228.2	-0.087	-0.038	-0.067	-0.067	-0.067	-0.209	-0.049
	1228.42	-0.00456	0.019142	0.01778	0.048047	0.067553	0.084808	0.101003	1228.42	-0.003	-0.03	-0.056	0.06	0.096	0.149	0.126	1228.4	-0.087	-0.039	-0.067	-0.067	-0.067	-0.209	-0.049
	1228.62	-0.00436	0.018198	0.017847	0.04791	0.067279	0.084421	0.101161	1228.62	-0.001	-0.03	-0.056	0.061	0.096	0.149	0.126	1228.6	-0.087	-0.04	-0.067	-0.067	-0.067	-0.209	-0.05
	1228.82	-0.00451	0.017591	0.01735	0.046967	0.06762	0.084218	0.100839	1228.82	-0.001	-0.03	-0.056	0.062	0.097	0.148	0.126	1228.8	-0.087	-0.039	-0.067	-0.067	-0.067	-0.208	-0.051
	1229.02	-0.00353	0.016836	0.017299	0.04655	0.068127	0.084314	0.10117	1229.02	-0.001	-0.029	-0.056	0.061	0.096	0.148	0.126	1229	-0.088	-0.04	-0.067	-0.067	-0.067	-0.209	-0.051
	1229.22	-0.00323	0.016496	0.016385	0.04588	0.067769	0.083401	0.101237	1229.22	0	-0.029	-0.055	0.063	0.097	0.148	0.127	1229.2	-0.087	-0.039	-0.066	-0.066	-0.066	-0.208	-0.051
	1229.42	-0.00362	0.016261	0.016236	0.0458	0.067825	0.083682	0.101772	1229.42	0	-0.029	-0.056	0.063	0.096	0.148	0.127	1229.4	-0.085	-0.038	-0.065	-0.065	-0.065	-0.207	-0.051
	1229.62	-0.00399	0.015568	0.015976	0.045091	0.067367	0.083439	0.101468	1229.62	0	-0.029	-0.055	0.063	0.096	0.149	0.127	1229.6	-0.086	-0.038	-0.065	-0.065	-0.065	-0.208	-0.05
	1229.82	-0.0028	0.01562	0.016958	0.045772	0.067523	0.084327	0.102151	1229.82	0	-0.03	-0.055	0.062	0.096	0.149	0.127	1229.8	-0.086	-0.037	-0.065	-0.065	-0.065	-0.207	-0.049
	1230.02	-0.00285	0.015909	0.016834	0.046393	0.06824	0.085054	0.103234	1230.02	0	-0.03	-0.055	0.061	0.096	0.149	0.127	1230	-0.085	-0.036	-0.065	-0.065	-0.065	-0.207	-0.048
	1230.22	-0.00262	0.015798	0.016893	0.046163	0.068009	0.085348	0.103031	1230.22	-0.001	-0.03	-0.056	0.061	0.096	0.149	0.127	1230.2	-0.084	-0.036	-0.065	-0.065	-0.065	-0.207	-0.048
	1230.42	-0.00341	0.015889	0.016988	0.046008	0.067947	0.084852	0.103118	1230.42	-0.002	-0.031	-0.057	0.06	0.095	0.15	0.126	1230.4	-0.084	-0.036	-0.065	-0.065	-0.065	-0.207	-0.048
	1230.62	-0.00335	0.01592	0.017037	0.045985	0.067822	0.084358	0.102142	1230.62	-0.003	-0.03	-0.057	0.06	0.095	0.15	0.125	1230.6	-0.083	-0.036	-0.066	-0.066	-0.066	-0.207	-0.048
	1230.82	-0.00313	0.016158	0.01684	0.045954	0.067681	0.084935	0.101883	1230.82	-0.003	-0.031	-0.057	0.06	0.095	0.15	0.123	1230.8	-0.083	-0.036	-0.067	-0.067	-0.067	-0.208	-0.048
	1231.02	-0.00311	0.016907	0.016401	0.046089	0.067993	0.085565	0.102565	1231.02	-0.003	-0.031	-0.056	0.059	0.094	0.15	0.124	1231	-0.084	-0.037	-0.068	-0.068	-0.068	-0.208	-0.047
	1231.22	-0.0028	0.016968	0.016425	0.045704	0.068274	0.085291	0.10207	1231.22	-0.003	-0.031	-0.057	0.059	0.095	0.15	0.123	1231.2	-0.084	-0.038	-0.068	-0.068	-0.068	-0.208	-0.047
	1231.42	-0.003	0.016665	0.016504	0.04621	0.068221	0.08522	0.101777	1231.42	-0.003	-0.031	-0.057	0.059	0.094	0.15	0.123	1231.4	-0.084	-0.038	-0.069	-0.069	-0.069	-0.209	-0.047
	1231.62	-0.00268	0.016878	0.017303	0.04639	0.068721	0.085482	0.102153	1231.62	-0.004	-0.032	-0.058	0.059	0.094	0.149	0.123	1231.6	-0.085	-0.037	-0.069	-0.069	-0.069	-0.209	-0.047
	1231.82	-0.00275	0.01757	0.017678	0.04715	0.069274	0.086019	0.102409	1231.82	-0.004	-0.033	-0.058	0.058	0.093	0.15	0.122	1231.8	-0.085	-0.038	-0.069	-0.069	-0.069	-0.209	-0.047
	1232.02	-0.00214	0.017444	0.018115	0.047338	0.069655	0.086522	0.102613	1232.02	-0.004	-0.033	-0.058	0.058	0.094	0.149	0.122	1232	-0.086	-0.038	-0.07	-0.07	-0.07	-0.21	-0.047
	1232.22	-0.00214	0.017214	0.017819	0.047346	0.069463	0.086491	0.102413	1232.22	-0.004	-0.033	-0.058	0.058	0.094	0.15	0.121	1232.2	-0.087	-0.038	-0.069	-0.069	-0.069	-0.21	-0.048
	1232.42	-0.00185	0.017173	0.017818	0.048007	0.069263	0.086999	0.102483	1232.42	-0.004	-0.032	-0.059	0.059	0.095	0.15	0.122	1232.4	-0.087	-0.039	-0.07	-0.07	-0.07	-0.21	-0.048
	1232.62	-0.00212	0.016676	0.017434	0.047917	0.069547	0.086121	0.103141	1232.62	-0.004	-0.033	-0.059	0.058	0.095	0.149	0.122	1232.6	-0.087	-0.039	-0.07	-0.07	-0.07	-0.21	-0.05
	1232.82	-0.00241	0.016019	0.016544	0.047608	0.069133	0.085384	0.103189	1232.82	-0.004	-0.033	-0.059	0.059	0.095	0.149	0.122	1232.8	-0.088	-0.039	-0.07	-0.07	-0.07	-0.21	-0.051
	1233.02	-0.00242	0.015535	0.016383	0.047833	0.069275	0.085189	0.103362	1233.02	-0.003	-0.032	-0.059	0.058	0.095	0.15	0.122	1233	-0.088	-0.039	-0.069	-0.069	-0.069	-0.21	-0.051
	1233.22	-0.00269	0.015437	0.015832	0.047919	0.068843	0.084454	0.103347	1233.22	-0.002	-0.032	-0.058	0.059	0.095	0.151	0.123	1233.2	-0.087	-0.038	-0.068	-0.068	-0.068	-0.208	-0.051
	1233.42	-0.0023	0.0162	0.016493	0.048108	0.069214	0.084638	0.103816	1233.42	-0.002	-0.031	-0.058	0.059	0.095	0.151	0.123	1233.4	-0.087	-0.038	-0.068	-0.068	-0.068	-0.209	-0.052
	1233.62	-0.00252	0.015916	0.016082	0.047271	0.068413	0.083587	0.102471	1233.62	-0.002	-0.031	-0.058	0.059	0.095	0.151	0.123	1233.6	-0.087	-0.038	-0.068	-0.068	-0.068	-0.209	-0.052
	1233.82	-0.00211	0.01689	0.016605	0.047742	0.068288	0.083747	0.102467	1233.82	-0.001	-0.031	-0.057	0.059	0.094	0.151	0.124	1233.8	-0.087	-0.038	-0.068	-0.068	-0.068	-0.209	-0.052
	1234.02	-0.00288	0.016592	0.01637	0.047574	0.06782	0.083988	0.101761	1234.02	-0.001	-0.031	-0.057	0.058	0.094	0.15	0.123	1234	-0.087	-0.038	-0.068	-0.068	-0.068	-0.208	-0.051
	1234.22	-0.00317	0.01609	0.016707	0.047413	0.06774	0.083658	0.100745	1234.22	-0.002	-0.031	-0.057	0.058	0.094	0.15	0.123	1234.2	-0.086	-0.038	-0.068	-0.068	-0.068	-0.208	-0.051
	1234.42	-0.00366	0.016798	0.016441	0.047237	0.067627	0.083289	0.100353	1234.42	-0.002	-0.032	-0.057	0.058	0.093	0.15	0.123	1234.4	-0.086	-0.038	-0.068	-0.068	-0.068	-0.208	-0.05
	1234.62	-0.0042	0.016172	0.016098	0.046486	0.067137	0.082922	0.099158	1234.62	-0.001	-0.031	-0.057	0.059	0.093	0.15	0.122	1234.6	-0.086	-0.037	-0.068	-0.068	-0.068	-0.208	-0.049
	1234.82	-0.00417	0.016907	0.016142	0.046939	0.067118	0.083783	0.099401	1234.82	-0.001	-0.031	-0.056	0.06	0.094	0.15	0.122	1234.8	-0.085	-0.037	-0.067	-0.067	-0.067	-0.208	-0.049
	1235.02	-0.00426	0.017427	0.016334	0.047827	0.0671	0.083792	0.099562	1235.02	0	-0.031	-0.056	0.06	0.094	0.151	0.122	1235	-0.085	-0.037	-0.067	-0.067	-0.067	-0.207	-0.048
	1235.22	-0.00457	0.017349	0.016	0.04759	0.06678	0.083016	0.098821	1235.22	0	-0.032	-0.056	0.06	0.095	0.15	0.122	1235.2	-0.085	-0.037	-0.067	-0.067	-0.067	-0.208	-0.047
	1235.42	-0.00488	0.016482	0.01683	0.047317	0.066226	0.083303	0.098768	1235.42	0	-0.032	-0.056	0.061	0.095	0.15	0.122	1235.4	-0.085	-0.037	-0.066	-0.066	-0.066	-0.208	-0.047
	1235.62	-0.00417	0.01687	0.017841	0.04725	0.065963	0.08342	0.099243	1235.62	0.001	-0.032	-0.056	0.061	0.095	0.15	0.122	1235.6	-0.084	-0.036	-0.065	-0.065	-0.065	-0.207	-0.047
	1235.82	-0.00469	0.017045	0.018012	0.047792	0.065816	0.083345	0.098845	1235.82	0.001	-0.031	-0.055	0.062	0.096	0.151	0.123	1235.8	-0.084	-0.037	-0.065	-0.065	-0.065	-0.207	-0.046
	1236.02	-0.00439	0.016785	0.018314	0.0482	0.065811	0.083312	0.09896	1236.02	0.002	-0.03	-0.055	0.063	0.097	0.152	0.124	1236	-0.084	-0.037	-0.065	-0.065	-0.065	-0.207	-0.046
	1236.22	-0.00419	0.016503	0.018576	0.048645	0.066204	0.083853	0.099826	1236.22	0.001	-0.03	-0.056	0.063	0.098	0.153	0.124	1236.2	-0.083	-0.036	-0.064	-0.064	-0.064	-0.207	-0.046
	1236.42	-0.00388	0.016725	0.01888	0.04895	0.066705	0.084013	0.100977	1236.42	0.001	-0.029	-0.057	0.063	0.098	0.152	0.124	1236.4	-0.083	-0.036	-0.064	-0.064	-0.064	-0.207	-0.046
	1236.62	-0.00441	0.016442	0.018437	0.048009	0.066857	0.083073	0.100881	1236.62	0	-0.029	-0.057	0.063	0.098	0.153	0.125	1236.6	-0.083	-0.036	-0.065	-0.065	-0.065	-0.208	-0.047
	1236.82	-0.00412	0.016708	0.018458	0.048344	0.066993	0.083215	0.101415	1236.82	0	-0.029	-0.057	0.063	0.098	0.153	0.126	1236.8	-0.083	-0.035	-0.064	-0.064	-0.064	-0.208	-0.047
	1237.02	-0.00389	0.017172	0.018554	0.048306	0.067727	0.083619	0.102003	1237.02	-0.001	-0.03	-0.057	0.062	0.097	0.152	0.126	1237	-0.083	-0.034	-0.064	-0.064	-0.064	-0.208	-0.047
	1237.22	-0.00323	0.017923	0.018811	0.048935	0.068303	0.083648	0.102681	1237.22	-0.001	-0.03	-0.057	0.062	0.096	0.152	0.126	1237.2	-0.083	-0.035	-0.064	-0.064	-0.064	-0.209	-0.048
	1237.42	-0.00212	0.01921	0.019712	0.049503	0.069827	0.0854	0.104338	1237.42	-0.002	-0.03	-0.057	0.062	0.096	0.151	0.125	1237.4	-0.082	-0.034	-0.064	-0.064	-0.064	-0.209	-0.048
	1237.62	-0.00169	0.019433	0.019832	0.049874	0.070895	0.086032	0.104559	1237.62	-0.002	-0.03	-0.058	0.062	0.095	0.151	0.125	1237.6	-0.083	-0.034	-0.065	-0.065	-0.065	-0.21	-0.049
	1237.82	-0.00197	0.019192	0.019454	0.04966	0.071454	0.086464	0.105015	1237.82	-0.003	-0.032	-0.059	0.061	0.094	0.149	0.125	1237.8	-0.084	-0.035	-0.066	-0.066	-0.066	-0.211	-0.048
	1238.02	-0.00245	0.018538	0.019308	0.04928	0.071875	0.086798	0.104477	1238.02	-0.003	-0.032	-0.06	0.059	0.094	0.148	0.124	1238	-0.084	-0.035	-0.066	-0.066	-0.066	-0.211	-0.048
	1238.22	-0.00225	0.018968	0.019267	0.049013	0.072703	0.08701	0.105203	1238.22	-0.004	-0.033	-0.06	0.059	0.094	0.148	0.123	1238.2	-0.084	-0.035	-0.066	-0.066	-0.066	-0.212	-0.049
	1238.42	-0.0026	0.019069	0.018147	0.048551	0.072453	0.086786	0.10502	1238.42	-0.004	-0.033	-0.06	0.059	0.094	0.148	0.122	1238.4	-0.084	-0.036	-0.066	-0.066	-0.066	-0.212	-0.049
	1238.62	-0.00272	0.019021	0.018134	0.04848	0.072074	0.086682	0.104622	1238.62	-0.004	-0.033	-0.059	0.059	0.093	0.147	0.121	1238.6	-0.085	-0.037	-0.067	-0.067	-0.067	-0.213	-0.05
	1238.82	-0.00302	0.019628	0.01834	0.048543	0.071992	0.08688	0.10426	1238.82	-0.005	-0.034	-0.059	0.059	0.093	0.146	0.121	1238.8	-0.086	-0.038	-0.067	-0.067	-0.067	-0.213	-0.05
	1239.02	-0.00341	0.01939	0.0181	0.047961	0.071392	0.086058	0.103598	1239.02	-0.004	-0.034	-0.058	0.059	0.093	0.146	0.122	1239	-0.087	-0.038	-0.066	-0.066	-0.066	-0.212	-0.051
	1239.22	-0.00379	0.01888	0.017082	0.047092	0.070868	0.085392	0.10219	1239.22	-0.003	-0.034	-0.058	0.059	0.094	0.146	0.122	1239.2	-0.088	-0.039	-0.066	-0.066	-0.066	-0.212	-0.051
	1239.42	-0.00405	0.018368	0.017712	0.046183	0.069566	0.085211	0.101247	1239.42	-0.003	-0.035	-0.058	0.059	0.094	0.145	0.123	1239.4	-0.088	-0.039	-0.065	-0.065	-0.065	-0.211	-0.051
	1239.62	-0.00398	0.018304	0.018148	0.045655	0.068813	0.084292	0.100543	1239.62	-0.003	-0.034	-0.058	0.058	0.093	0.145	0.123	1239.6	-0.087	-0.039	-0.064	-0.064	-0.064	-0.21	-0.051
	1239.82	-0.0046	0.017709	0.018236	0.045277	0.068102	0.083331	0.099158	1239.82	-0.003	-0.035	-0.059	0.058	0.093	0.145	0.124	1239.8	-0.088	-0.04	-0.064	-0.064	-0.064	-0.209	-0.051
	1240.02	-0.00446	0.017885	0.018562	0.044893	0.06767	0.082424	0.098974	1240.02	-0.003	-0.036	-0.059	0.057	0.094	0.145	0.122	1240	-0.088	-0.04	-0.064	-0.064	-0.064	-0.209	-0.051
	1240.22	-0.00445	0.017145	0.018647	0.043881	0.067104	0.08118	0.098799	1240.22	-0.004	-0.035	-0.06	0.056	0.094	0.145	0.123	1240.2	-0.088	-0.039	-0.063	-0.063	-0.063	-0.209	-0.05
	1240.42	-0.0049	0.016796	0.017818	0.042791	0.066094	0.079536	0.098041	1240.42	-0.005	-0.035	-0.06	0.056	0.093	0.144	0.123	1240.4	-0.088	-0.039	-0.064	-0.064	-0.064	-0.208	-0.051
	1240.62	-0.00533	0.016682	0.017251	0.042011	0.065509	0.078689	0.097701	1240.62	-0.004	-0.034	-0.059	0.057	0.094	0.145	0.124	1240.6	-0.088	-0.039	-0.064	-0.064	-0.064	-0.208	-0.051
	1240.82	-0.00561	0.016252	0.016618	0.042001	0.064906	0.078216	0.097674	1240.82	-0.004	-0.035	-0.059	0.057	0.094	0.145	0.123	1240.8	-0.088	-0.039	-0.064	-0.064	-0.064	-0.207	-0.051
	1241.02	-0.0056	0.01579	0.016391	0.041948	0.064614	0.078418	0.098191	1241.02	-0.004	-0.035	-0.059	0.057	0.094	0.145	0.123	1241	-0.087	-0.039	-0.064	-0.064	-0.064	-0.207	-0.05
	1241.22	-0.00481	0.016311	0.016627	0.042612	0.065261	0.079016	0.098529	1241.22	-0.004	-0.035	-0.06	0.057	0.094	0.146	0.122	1241.2	-0.087	-0.039	-0.064	-0.064	-0.064	-0.207	-0.05
	1241.42	-0.00362	0.016839	0.017042	0.042806	0.067045	0.08065	0.099631	1241.42	-0.004	-0.033	-0.06	0.058	0.095	0.147	0.122	1241.4	-0.086	-0.039	-0.063	-0.063	-0.063	-0.207	-0.05
	1241.62	-0.00371	0.016529	0.016666	0.042853	0.067377	0.080166	0.099634	1241.62	-0.004	-0.033	-0.06	0.058	0.096	0.148	0.121	1241.6	-0.087	-0.039	-0.065	-0.065	-0.065	-0.208	-0.05
	1241.82	-0.00382	0.016402	0.016438	0.04237	0.067203	0.080264	0.09933	1241.82	-0.005	-0.033	-0.061	0.058	0.096	0.148	0.12	1241.8	-0.086	-0.039	-0.065	-0.065	-0.065	-0.208	-0.05
	1242.02	-0.00292	0.017404	0.017452	0.043372	0.067731	0.082149	0.099619	1242.02	-0.005	-0.033	-0.061	0.058	0.097	0.149	0.12	1242	-0.087	-0.039	-0.065	-0.065	-0.065	-0.209	-0.05
	1242.22	-0.00249	0.017765	0.017853	0.044099	0.068367	0.083861	0.100678	1242.22	-0.005	-0.033	-0.06	0.059	0.097	0.15	0.12	1242.2	-0.087	-0.04	-0.066	-0.066	-0.066	-0.21	-0.051
	1242.42	-0.00323	0.017198	0.016743	0.044624	0.068477	0.084157	0.100046	1242.42	-0.005	-0.033	-0.059	0.06	0.098	0.15	0.121	1242.4	-0.087	-0.04	-0.065	-0.065	-0.065	-0.21	-0.05
	1242.62	-0.00299	0.018211	0.01712	0.045537	0.069382	0.085318	0.100114	1242.62	-0.005	-0.033	-0.059	0.061	0.097	0.15	0.121	1242.6	-0.087	-0.04	-0.066	-0.066	-0.066	-0.21	-0.051
	1242.82	-0.00354	0.018814	0.017318	0.046398	0.070562	0.086074	0.099571	1242.82	-0.006	-0.034	-0.058	0.06	0.097	0.15	0.121	1242.8	-0.087	-0.039	-0.064	-0.064	-0.064	-0.21	-0.05
	1243.02	-0.00311	0.019549	0.017077	0.047413	0.070457	0.086425	0.10022	1243.02	-0.005	-0.033	-0.058	0.06	0.097	0.15	0.122	1243	-0.088	-0.039	-0.065	-0.065	-0.065	-0.21	-0.05
	1243.22	-0.00281	0.019844	0.017282	0.04863	0.070998	0.086619	0.099673	1243.22	-0.005	-0.034	-0.059	0.06	0.096	0.15	0.122	1243.2	-0.087	-0.038	-0.063	-0.063	-0.063	-0.209	-0.049
	1243.42	-0.00276	0.020316	0.01793	0.048836	0.070671	0.086553	0.099762	1243.42	-0.006	-0.035	-0.06	0.059	0.095	0.149	0.121	1243.4	-0.087	-0.038	-0.063	-0.063	-0.063	-0.208	-0.048
	1243.62	-0.00242	0.020074	0.018718	0.048987	0.071017	0.086862	0.099718	1243.62	-0.005	-0.035	-0.059	0.06	0.095	0.149	0.122	1243.6	-0.086	-0.037	-0.063	-0.063	-0.063	-0.208	-0.048
	1243.82	-0.00258	0.019878	0.018118	0.049105	0.070678	0.086047	0.099666	1243.82	-0.005	-0.036	-0.06	0.059	0.094	0.149	0.122	1243.8	-0.088	-0.038	-0.064	-0.064	-0.064	-0.209	-0.049
	1244.02	-0.00259	0.020025	0.018081	0.049049	0.069992	0.085433	0.099767	1244.02	-0.005	-0.035	-0.06	0.059	0.094	0.149	0.121	1244	-0.088	-0.037	-0.064	-0.064	-0.064	-0.208	-0.049
	1244.22	-0.00291	0.019266	0.018072	0.049125	0.069152	0.085312	0.099549	1244.22	-0.005	-0.036	-0.06	0.059	0.093	0.148	0.122	1244.2	-0.087	-0.037	-0.064	-0.064	-0.064	-0.208	-0.048
	1244.42	-0.00271	0.019178	0.017703	0.049209	0.068731	0.085191	0.099597	1244.42	-0.005	-0.036	-0.06	0.06	0.092	0.147	0.122	1244.4	-0.087	-0.037	-0.064	-0.064	-0.064	-0.208	-0.049
	1244.62	-0.00302	0.018956	0.017167	0.049107	0.068551	0.084956	0.09969	1244.62	-0.004	-0.036	-0.062	0.059	0.092	0.147	0.122	1244.6	-0.087	-0.037	-0.064	-0.064	-0.064	-0.207	-0.049
	1244.82	-0.00266	0.019262	0.016862	0.049323	0.06792	0.084444	0.099595	1244.82	-0.004	-0.037	-0.062	0.059	0.092	0.147	0.121	1244.8	-0.087	-0.037	-0.063	-0.063	-0.063	-0.208	-0.049
	1245.02	-0.00144	0.020395	0.017565	0.050197	0.068499	0.08491	0.100121	1245.02	-0.004	-0.037	-0.063	0.058	0.092	0.147	0.121	1245	-0.087	-0.036	-0.063	-0.063	-0.063	-0.208	-0.049
	1245.22	-0.00098	0.020595	0.017653	0.049838	0.068566	0.084998	0.100142	1245.22	-0.005	-0.038	-0.063	0.058	0.092	0.148	0.121	1245.2	-0.087	-0.036	-0.063	-0.063	-0.063	-0.208	-0.049
	1245.42	-0.00031	0.020757	0.018481	0.050041	0.06954	0.085489	0.101407	1245.42	-0.004	-0.037	-0.062	0.058	0.092	0.148	0.121	1245.4	-0.087	-0.036	-0.064	-0.064	-0.064	-0.208	-0.049
	1245.62	-0.00043	0.020933	0.018622	0.050705	0.068605	0.085396	0.102116	1245.62	-0.005	-0.038	-0.062	0.058	0.092	0.149	0.12	1245.6	-0.087	-0.036	-0.065	-0.065	-0.065	-0.208	-0.05
	1245.82	-0.00018	0.021688	0.019172	0.050898	0.069141	0.086048	0.102787	1245.82	-0.005	-0.037	-0.062	0.058	0.094	0.149	0.121	1245.8	-0.087	-0.036	-0.065	-0.065	-0.065	-0.208	-0.05
	1246.02	-0.00092	0.021741	0.018809	0.051248	0.068577	0.086906	0.103437	1246.02	-0.005	-0.037	-0.061	0.058	0.095	0.15	0.122	1246	-0.087	-0.036	-0.065	-0.065	-0.065	-0.208	-0.05
	1246.22	-0.00169	0.020751	0.017373	0.051036	0.068773	0.086725	0.103654	1246.22	-0.003	-0.036	-0.06	0.059	0.096	0.152	0.122	1246.2	-0.086	-0.036	-0.065	-0.065	-0.065	-0.208	-0.05
	1246.42	-0.00195	0.020812	0.016908	0.050905	0.068983	0.086428	0.104386	1246.42	-0.003	-0.035	-0.059	0.06	0.097	0.153	0.122	1246.4	-0.086	-0.035	-0.065	-0.065	-0.065	-0.207	-0.05
	1246.62	-0.0022	0.020814	0.017898	0.050604	0.069024	0.086777	0.104414	1246.62	-0.003	-0.034	-0.058	0.061	0.097	0.153	0.122	1246.6	-0.086	-0.035	-0.064	-0.064	-0.064	-0.207	-0.05
	1246.82	-0.00273	0.020431	0.018258	0.050224	0.069103	0.086021	0.103838	1246.82	-0.003	-0.035	-0.059	0.06	0.097	0.153	0.121	1246.8	-0.086	-0.035	-0.064	-0.064	-0.064	-0.207	-0.05
	1247.02	-0.00299	0.019331	0.018094	0.049689	0.068844	0.084715	0.103992	1247.02	-0.003	-0.034	-0.059	0.06	0.097	0.153	0.121	1247	-0.085	-0.035	-0.064	-0.064	-0.064	-0.207	-0.051
	1247.22	-0.00292	0.018757	0.018824	0.049383	0.069724	0.084392	0.103797	1247.22	-0.003	-0.034	-0.059	0.061	0.097	0.154	0.122	1247.2	-0.085	-0.036	-0.064	-0.064	-0.064	-0.207	-0.05
	1247.42	-0.00277	0.017888	0.018843	0.048659	0.069765	0.083879	0.103516	1247.42	-0.003	-0.035	-0.059	0.06	0.097	0.154	0.122	1247.4	-0.085	-0.037	-0.065	-0.065	-0.065	-0.207	-0.051
	1247.62	-0.00261	0.017026	0.019313	0.04825	0.070087	0.084221	0.103182	1247.62	-0.003	-0.034	-0.059	0.061	0.098	0.154	0.123	1247.6	-0.086	-0.038	-0.064	-0.064	-0.064	-0.207	-0.051
	1247.82	-0.00298	0.016492	0.018682	0.047923	0.070225	0.083401	0.102528	1247.82	-0.003	-0.034	-0.059	0.06	0.097	0.153	0.123	1247.8	-0.086	-0.039	-0.065	-0.065	-0.065	-0.208	-0.051
	1248.02	-0.00311	0.016699	0.019274	0.04795	0.069996	0.083568	0.10198	1248.02	-0.003	-0.035	-0.06	0.06	0.098	0.152	0.123	1248	-0.085	-0.038	-0.064	-0.064	-0.064	-0.207	-0.05
	1248.22	-0.00284	0.016159	0.019458	0.047585	0.070132	0.083507	0.100956	1248.22	-0.003	-0.035	-0.06	0.059	0.097	0.152	0.122	1248.2	-0.084	-0.038	-0.063	-0.063	-0.063	-0.206	-0.048
	1248.42	-0.00249	0.016546	0.019028	0.047497	0.070605	0.082634	0.100729	1248.42	-0.003	-0.036	-0.061	0.059	0.096	0.151	0.123	1248.4	-0.084	-0.037	-0.063	-0.063	-0.063	-0.206	-0.048
	1248.62	-0.00248	0.01646	0.018887	0.047195	0.070548	0.082453	0.099813	1248.62	-0.003	-0.036	-0.063	0.059	0.096	0.151	0.122	1248.6	-0.084	-0.037	-0.063	-0.063	-0.063	-0.206	-0.048
	1248.82	-0.00164	0.017042	0.018769	0.047394	0.070745	0.082023	0.099439	1248.82	-0.003	-0.037	-0.063	0.058	0.095	0.151	0.122	1248.8	-0.084	-0.036	-0.062	-0.062	-0.062	-0.206	-0.047
	1249.02	-0.00116	0.016811	0.018635	0.047279	0.071319	0.082205	0.099502	1249.02	-0.004	-0.037	-0.063	0.058	0.094	0.151	0.121	1249	-0.084	-0.036	-0.062	-0.062	-0.062	-0.206	-0.047
	1249.22	-0.00179	0.0157	0.018406	0.046729	0.071016	0.082065	0.099667	1249.22	-0.003	-0.037	-0.062	0.058	0.094	0.151	0.121	1249.2	-0.084	-0.035	-0.062	-0.062	-0.062	-0.207	-0.046
	1249.42	-0.00128	0.016423	0.018378	0.047694	0.071691	0.082742	0.100943	1249.42	-0.004	-0.037	-0.063	0.058	0.094	0.15	0.12	1249.4	-0.083	-0.035	-0.062	-0.062	-0.062	-0.206	-0.046
	1249.62	-0.00208	0.01622	0.017271	0.047609	0.070302	0.08246	0.101109	1249.62	-0.004	-0.036	-0.063	0.058	0.094	0.15	0.12	1249.6	-0.082	-0.034	-0.062	-0.062	-0.062	-0.206	-0.045
	1249.82	-0.00195	0.017475	0.017288	0.047641	0.070901	0.082952	0.102108	1249.82	-0.004	-0.035	-0.062	0.058	0.094	0.151	0.12	1249.8	-0.082	-0.034	-0.062	-0.062	-0.062	-0.206	-0.045
	1250.02	-0.00266	0.017121	0.016418	0.04766	0.069677	0.083431	0.102087	1250.02	-0.003	-0.035	-0.061	0.059	0.094	0.151	0.12	1250	-0.082	-0.034	-0.063	-0.063	-0.063	-0.206	-0.045
	1250.22	-0.00224	0.01734	0.016671	0.048091	0.070213	0.085026	0.102566	1250.22	-0.002	-0.034	-0.06	0.059	0.094	0.152	0.12	1250.2	-0.082	-0.033	-0.063	-0.063	-0.063	-0.206	-0.046
	1250.42	-0.00184	0.017525	0.017676	0.048117	0.069915	0.085963	0.103377	1250.42	-0.002	-0.034	-0.06	0.06	0.094	0.151	0.12	1250.4	-0.082	-0.033	-0.062	-0.062	-0.062	-0.206	-0.046
	1250.62	-0.0031	0.017012	0.017429	0.048017	0.069066	0.085777	0.10268	1250.62	-0.002	-0.034	-0.059	0.06	0.094	0.151	0.12	1250.6	-0.082	-0.034	-0.063	-0.063	-0.063	-0.207	-0.047
	1250.82	-0.0027	0.016975	0.017912	0.048093	0.069396	0.085605	0.102606	1250.82	-0.003	-0.034	-0.061	0.059	0.094	0.15	0.12	1250.8	-0.082	-0.034	-0.063	-0.063	-0.063	-0.207	-0.048
	1251.02	-0.00206	0.016949	0.017558	0.048191	0.069056	0.085354	0.103053	1251.02	-0.002	-0.034	-0.061	0.059	0.094	0.15	0.121	1251	-0.082	-0.034	-0.064	-0.064	-0.064	-0.208	-0.048
	1251.22	-0.00186	0.017583	0.017899	0.048237	0.06908	0.085918	0.10324	1251.22	-0.002	-0.034	-0.06	0.06	0.095	0.15	0.121	1251.2	-0.083	-0.036	-0.064	-0.064	-0.064	-0.208	-0.049
	1251.42	-0.00245	0.016685	0.017175	0.048389	0.068436	0.085494	0.102708	1251.42	-0.001	-0.034	-0.06	0.06	0.096	0.15	0.122	1251.4	-0.083	-0.036	-0.064	-0.064	-0.064	-0.209	-0.05
	1251.62	-0.00225	0.017478	0.017744	0.048986	0.068637	0.08607	0.102952	1251.62	0	-0.032	-0.06	0.061	0.098	0.151	0.123	1251.6	-0.083	-0.036	-0.063	-0.063	-0.063	-0.208	-0.05
	1251.82	-0.00191	0.018398	0.018271	0.049144	0.069338	0.086527	0.103377	1251.82	0	-0.033	-0.06	0.061	0.099	0.151	0.124	1251.8	-0.083	-0.035	-0.064	-0.064	-0.064	-0.208	-0.05
	1252.02	-0.0011	0.019202	0.019288	0.049457	0.069614	0.086843	0.104153	1252.02	0	-0.032	-0.059	0.061	0.099	0.151	0.124	1252	-0.083	-0.035	-0.063	-0.063	-0.063	-0.208	-0.049
	1252.22	-0.00095	0.019196	0.019537	0.049544	0.069968	0.086727	0.103929	1252.22	0	-0.033	-0.06	0.061	0.099	0.151	0.124	1252.2	-0.083	-0.035	-0.063	-0.063	-0.063	-0.208	-0.049
	1252.42	-0.0006	0.020073	0.020152	0.049783	0.070671	0.086861	0.104194	1252.42	0	-0.034	-0.061	0.062	0.099	0.152	0.125	1252.4	-0.083	-0.035	-0.063	-0.063	-0.063	-0.209	-0.048
	1252.62	-0.00016	0.019606	0.020427	0.049653	0.070827	0.086663	0.104372	1252.62	0	-0.034	-0.061	0.061	0.098	0.153	0.126	1252.6	-0.084	-0.035	-0.063	-0.063	-0.063	-0.209	-0.048
	1252.82	0.000482	0.019667	0.020103	0.049512	0.07146	0.086388	0.104724	1252.82	-0.001	-0.034	-0.062	0.061	0.098	0.153	0.125	1252.8	-0.084	-0.035	-0.063	-0.063	-0.063	-0.208	-0.048
	1253.02	0.000634	0.018838	0.020377	0.049382	0.072036	0.086155	0.104745	1253.02	0	-0.033	-0.061	0.062	0.098	0.153	0.126	1253	-0.085	-0.035	-0.063	-0.063	-0.063	-0.208	-0.048
	1253.22	0.00038	0.018623	0.020976	0.049747	0.072236	0.086779	0.104912	1253.22	-0.001	-0.034	-0.061	0.062	0.098	0.153	0.125	1253.2	-0.086	-0.035	-0.063	-0.063	-0.063	-0.209	-0.05
	1253.42	0.00158	0.019432	0.021211	0.05002	0.07255	0.087468	0.105549	1253.42	-0.002	-0.033	-0.062	0.061	0.097	0.154	0.125	1253.4	-0.085	-0.036	-0.063	-0.063	-0.063	-0.208	-0.049
	1253.62	0.001125	0.019268	0.020771	0.049358	0.07217	0.087443	0.105031	1253.62	-0.003	-0.034	-0.061	0.061	0.097	0.154	0.125	1253.6	-0.084	-0.036	-0.063	-0.063	-0.063	-0.207	-0.048
	1253.82	0.001243	0.020168	0.021157	0.049798	0.072631	0.088422	0.105523	1253.82	-0.003	-0.033	-0.061	0.061	0.096	0.154	0.125	1253.8	-0.085	-0.037	-0.064	-0.064	-0.064	-0.207	-0.049
	1254.02	0.0009	0.019115	0.020372	0.049435	0.071447	0.088516	0.104713	1254.02	-0.003	-0.033	-0.061	0.061	0.095	0.155	0.125	1254	-0.084	-0.037	-0.064	-0.064	-0.064	-0.206	-0.049
	1254.22	0.000521	0.019439	0.020218	0.049578	0.071716	0.089407	0.105161	1254.22	-0.004	-0.034	-0.062	0.06	0.094	0.155	0.124	1254.2	-0.083	-0.037	-0.063	-0.063	-0.063	-0.205	-0.049
	1254.42	3.87e-05	0.018939	0.019557	0.049479	0.071181	0.089465	0.105099	1254.42	-0.004	-0.034	-0.062	0.06	0.095	0.154	0.124	1254.4	-0.084	-0.037	-0.064	-0.064	-0.064	-0.205	-0.05
	1254.62	-0.0012	0.018913	0.018608	0.049159	0.070543	0.088401	0.104922	1254.62	-0.005	-0.035	-0.062	0.06	0.094	0.155	0.124	1254.6	-0.083	-0.038	-0.065	-0.065	-0.065	-0.205	-0.051
	1254.82	-0.00183	0.018919	0.018274	0.048241	0.069872	0.087797	0.104027	1254.82	-0.005	-0.035	-0.063	0.059	0.093	0.155	0.124	1254.8	-0.083	-0.038	-0.065	-0.065	-0.065	-0.205	-0.052
	1255.02	-0.00291	0.018659	0.017096	0.047514	0.069163	0.086591	0.103825	1255.02	-0.004	-0.035	-0.062	0.06	0.094	0.155	0.124	1255	-0.083	-0.038	-0.065	-0.065	-0.065	-0.206	-0.052
	1255.22	-0.004	0.018786	0.016532	0.04719	0.069176	0.086474	0.103062	1255.22	-0.004	-0.035	-0.062	0.06	0.094	0.156	0.123	1255.2	-0.084	-0.038	-0.065	-0.065	-0.065	-0.207	-0.052
	1255.42	-0.00426	0.018459	0.015891	0.047256	0.069296	0.085638	0.10243	1255.42	-0.003	-0.035	-0.062	0.06	0.095	0.156	0.123	1255.4	-0.084	-0.038	-0.065	-0.065	-0.065	-0.208	-0.052
	1255.62	-0.00433	0.018798	0.016135	0.046799	0.069368	0.085192	0.102221	1255.62	-0.002	-0.034	-0.062	0.061	0.096	0.156	0.123	1255.6	-0.084	-0.037	-0.064	-0.064	-0.064	-0.208	-0.051
	1255.82	-0.00449	0.018705	0.016117	0.046691	0.069291	0.084915	0.102806	1255.82	-0.002	-0.035	-0.062	0.06	0.096	0.155	0.123	1255.8	-0.085	-0.037	-0.064	-0.064	-0.064	-0.209	-0.051
	1256.02	-0.00406	0.018153	0.01635	0.046751	0.069548	0.085139	0.103539	1256.02	-0.002	-0.036	-0.062	0.06	0.095	0.155	0.123	1256	-0.085	-0.037	-0.064	-0.064	-0.064	-0.209	-0.051
	1256.22	-0.00418	0.018302	0.016686	0.046955	0.070013	0.085375	0.1036	1256.22	-0.002	-0.036	-0.062	0.059	0.094	0.154	0.123	1256.2	-0.085	-0.036	-0.064	-0.064	-0.064	-0.21	-0.049
	1256.42	-0.00434	0.018221	0.017238	0.046988	0.069903	0.084924	0.10351	1256.42	-0.002	-0.036	-0.062	0.06	0.095	0.154	0.123	1256.4	-0.086	-0.035	-0.064	-0.064	-0.064	-0.211	-0.049
	1256.62	-0.00486	0.017142	0.016395	0.046194	0.068568	0.083991	0.103068	1256.62	-0.001	-0.035	-0.062	0.06	0.095	0.155	0.124	1256.6	-0.085	-0.034	-0.062	-0.062	-0.062	-0.21	-0.049
	1256.82	-0.00427	0.017591	0.016762	0.046351	0.068851	0.084844	0.103746	1256.82	-0.001	-0.035	-0.062	0.061	0.095	0.155	0.123	1256.8	-0.085	-0.033	-0.062	-0.062	-0.062	-0.21	-0.049
	1257.02	-0.00401	0.016708	0.01692	0.046191	0.068776	0.084435	0.103455	1257.02	0	-0.035	-0.061	0.061	0.095	0.155	0.123	1257	-0.086	-0.033	-0.061	-0.061	-0.061	-0.21	-0.048
	1257.22	-0.00352	0.016766	0.017486	0.0464	0.068428	0.08526	0.103485	1257.22	-0.001	-0.035	-0.061	0.061	0.094	0.155	0.123	1257.2	-0.086	-0.033	-0.061	-0.061	-0.061	-0.209	-0.047
	1257.42	-0.00237	0.016844	0.017803	0.046774	0.068512	0.08514	0.103843	1257.42	-0.001	-0.035	-0.061	0.061	0.094	0.156	0.124	1257.4	-0.085	-0.032	-0.06	-0.06	-0.06	-0.208	-0.046
	1257.62	-0.00275	0.0165	0.017369	0.046829	0.067692	0.084964	0.103581	1257.62	-0.001	-0.035	-0.061	0.061	0.093	0.155	0.123	1257.6	-0.085	-0.032	-0.06	-0.06	-0.06	-0.207	-0.046
	1257.82	-0.00259	0.016692	0.017648	0.047568	0.067318	0.085291	0.103707	1257.82	-0.001	-0.035	-0.062	0.061	0.093	0.155	0.123	1257.8	-0.085	-0.032	-0.06	-0.06	-0.06	-0.207	-0.047
	1258.02	-0.00249	0.016581	0.017442	0.047499	0.066794	0.085282	0.103513	1258.02	-0.002	-0.035	-0.063	0.06	0.093	0.155	0.123	1258	-0.084	-0.031	-0.06	-0.06	-0.06	-0.206	-0.047
	1258.22	-0.00256	0.017259	0.017783	0.048062	0.067265	0.086001	0.104086	1258.22	-0.003	-0.036	-0.063	0.06	0.093	0.155	0.123	1258.2	-0.084	-0.032	-0.061	-0.061	-0.061	-0.206	-0.047
	1258.42	-0.0024	0.017401	0.017879	0.048077	0.067197	0.086241	0.104094	1258.42	-0.003	-0.036	-0.062	0.06	0.094	0.155	0.123	1258.4	-0.085	-0.032	-0.062	-0.062	-0.062	-0.206	-0.048
	1258.62	-0.00259	0.017976	0.017783	0.047725	0.066925	0.085667	0.104222	1258.62	-0.004	-0.037	-0.062	0.06	0.093	0.155	0.122	1258.6	-0.084	-0.033	-0.062	-0.062	-0.062	-0.207	-0.048
	1258.82	-0.00263	0.018442	0.017654	0.047389	0.066922	0.085828	0.103965	1258.82	-0.004	-0.037	-0.062	0.06	0.094	0.155	0.122	1258.8	-0.085	-0.034	-0.063	-0.063	-0.063	-0.208	-0.048
	1259.02	-0.00205	0.018911	0.017718	0.047268	0.067316	0.08573	0.104527	1259.02	-0.004	-0.038	-0.062	0.06	0.094	0.155	0.121	1259	-0.085	-0.035	-0.063	-0.063	-0.063	-0.209	-0.048
	1259.22	-0.00169	0.019392	0.017453	0.047037	0.067424	0.08599	0.104182	1259.22	-0.004	-0.038	-0.063	0.059	0.095	0.154	0.121	1259.2	-0.085	-0.036	-0.063	-0.063	-0.063	-0.21	-0.048
	1259.42	-0.00134	0.019376	0.017177	0.046683	0.067349	0.085578	0.104311	1259.42	-0.003	-0.038	-0.063	0.059	0.096	0.154	0.121	1259.4	-0.086	-0.037	-0.063	-0.063	-0.063	-0.211	-0.049
	1259.62	-0.00133	0.019181	0.017087	0.045945	0.066875	0.085738	0.105047	1259.62	-0.004	-0.039	-0.062	0.058	0.095	0.153	0.121	1259.6	-0.086	-0.037	-0.063	-0.063	-0.063	-0.212	-0.048
	1259.82	-0.00066	0.019506	0.01743	0.045988	0.066894	0.086342	0.106122	1259.82	-0.003	-0.039	-0.063	0.058	0.095	0.153	0.121	1259.8	-0.087	-0.037	-0.063	-0.063	-0.063	-0.213	-0.049
	1260.04	-0.00554	0.016443	0.019992	0.039432	0.066407	0.063767	0.076193	1260.04	-0.011	-0.047	-0.067	0.024	0.045	0.099	0.052	1260.01	-0.087	-0.037	-0.063	-0.063	-0.063	-0.213	-0.049
	1260.24	-0.00594	0.015507	0.016737	0.036156	0.060148	0.055748	0.0671	1260.24	-0.011	-0.048	-0.068	0.021	0.039	0.089	0.043	1260.21	-0.083	-0.034	-0.058	-0.058	-0.058	-0.206	-0.054
	1260.44	-0.00563	0.014857	0.014254	0.032695	0.05314	0.048372	0.057592	1260.44	-0.009	-0.047	-0.069	0.018	0.034	0.08	0.033	1260.41	-0.08	-0.031	-0.054	-0.054	-0.054	-0.198	-0.06
	1260.64	-0.00579	0.014483	0.012046	0.029823	0.046747	0.04115	0.048364	1260.64	-0.009	-0.047	-0.07	0.015	0.028	0.071	0.023	1260.61	-0.077	-0.027	-0.049	-0.049	-0.049	-0.191	-0.066
	1260.84	-0.00609	0.014103	0.009359	0.027374	0.03992	0.033806	0.039451	1260.84	-0.008	-0.047	-0.072	0.011	0.021	0.062	0.014	1260.81	-0.074	-0.024	-0.045	-0.045	-0.045	-0.184	-0.072
	1261.04	-0.00596	0.014108	0.007075	0.025077	0.034193	0.027576	0.031818	1261.04	-0.007	-0.047	-0.074	0.007	0.016	0.053	0.006	1261.01	-0.071	-0.022	-0.041	-0.041	-0.041	-0.178	-0.078
	1261.24	-0.00586	0.013738	0.004978	0.022177	0.028574	0.02174	0.024525	1261.24	-0.007	-0.047	-0.076	0.004	0.01	0.045	-0.003	1261.21	-0.069	-0.02	-0.038	-0.038	-0.038	-0.172	-0.084
	1261.44	-0.00603	0.012433	0.00362	0.019829	0.024006	0.016987	0.019064	1261.44	-0.007	-0.047	-0.078	0.001	0.005	0.039	-0.01	1261.41	-0.066	-0.018	-0.035	-0.035	-0.035	-0.167	-0.088
	1261.64	-0.00643	0.011849	0.00238	0.018381	0.020787	0.013312	0.014863	1261.64	-0.008	-0.047	-0.08	-0.002	0.001	0.032	-0.016	1261.61	-0.064	-0.016	-0.033	-0.033	-0.033	-0.163	-0.092
	1261.84	-0.00639	0.011475	0.001656	0.017634	0.018785	0.011228	0.012386	1261.84	-0.008	-0.046	-0.08	-0.003	-0.001	0.029	-0.02	1261.81	-0.064	-0.016	-0.032	-0.032	-0.032	-0.161	-0.096
	1262.04	-0.0072	0.011034	0.00155	0.01711	0.017577	0.01077	0.011566	1262.04	-0.009	-0.046	-0.081	-0.004	-0.003	0.026	-0.022	1262.01	-0.064	-0.016	-0.032	-0.032	-0.032	-0.161	-0.099
	1262.24	-0.00675	0.011157	0.00248	0.017889	0.018537	0.012325	0.013914	1262.24	-0.009	-0.045	-0.081	-0.004	-0.004	0.027	-0.021	1262.21	-0.065	-0.017	-0.034	-0.034	-0.034	-0.163	-0.1
	1262.44	-0.00591	0.01165	0.003374	0.019626	0.019973	0.013285	0.015685	1262.44	-0.009	-0.045	-0.081	-0.004	-0.004	0.028	-0.021	1262.41	-0.065	-0.017	-0.034	-0.034	-0.034	-0.163	-0.099
	1262.64	-0.00518	0.012283	0.003517	0.020753	0.020526	0.014139	0.016853	1262.64	-0.01	-0.045	-0.081	-0.005	-0.005	0.028	-0.022	1262.61	-0.065	-0.017	-0.033	-0.033	-0.033	-0.162	-0.099
	1262.84	-0.0041	0.012828	0.003476	0.020855	0.021566	0.014068	0.017093	1262.84	-0.011	-0.045	-0.082	-0.006	-0.005	0.028	-0.023	1262.81	-0.065	-0.017	-0.033	-0.033	-0.033	-0.161	-0.099
	1263.04	-0.00457	0.01303	0.002733	0.020563	0.02185	0.014066	0.017346	1263.04	-0.011	-0.045	-0.081	-0.005	-0.006	0.028	-0.024	1263.01	-0.065	-0.016	-0.033	-0.033	-0.033	-0.16	-0.098
	1263.24	-0.00487	0.012793	0.001974	0.020391	0.021914	0.014159	0.017566	1263.24	-0.011	-0.045	-0.08	-0.006	-0.005	0.028	-0.024	1263.21	-0.065	-0.016	-0.033	-0.033	-0.033	-0.16	-0.099
	1263.44	-0.00534	0.012558	0.001654	0.02014	0.02209	0.014072	0.01829	1263.44	-0.011	-0.045	-0.081	-0.006	-0.005	0.028	-0.025	1263.41	-0.065	-0.015	-0.032	-0.032	-0.032	-0.159	-0.098
	1263.64	-0.00469	0.013049	0.001242	0.019514	0.02218	0.013879	0.018563	1263.64	-0.01	-0.045	-0.08	-0.005	-0.004	0.028	-0.025	1263.61	-0.064	-0.014	-0.031	-0.031	-0.031	-0.158	-0.097
	1263.84	-0.0058	0.012725	0.001554	0.019072	0.022192	0.013742	0.018018	1263.84	-0.01	-0.045	-0.079	-0.005	-0.004	0.028	-0.026	1263.81	-0.065	-0.013	-0.032	-0.032	-0.032	-0.158	-0.097
	1264.04	-0.00649	0.011696	0.001312	0.018033	0.021163	0.013406	0.016622	1264.04	-0.01	-0.044	-0.078	-0.004	-0.003	0.028	-0.027	1264.01	-0.065	-0.013	-0.031	-0.031	-0.031	-0.157	-0.098
	1264.24	-0.00724	0.011219	0.001174	0.017548	0.020453	0.01274	0.016268	1264.24	-0.01	-0.045	-0.078	-0.003	-0.004	0.028	-0.027	1264.21	-0.065	-0.013	-0.031	-0.031	-0.031	-0.157	-0.098
	1264.44	-0.00788	0.01107	0.00157	0.017076	0.019556	0.012609	0.015138	1264.44	-0.009	-0.044	-0.077	-0.003	-0.004	0.028	-0.028	1264.41	-0.065	-0.013	-0.031	-0.031	-0.031	-0.157	-0.099
	1264.64	-0.00907	0.010927	0.001669	0.016921	0.019345	0.012066	0.014714	1264.64	-0.009	-0.044	-0.078	-0.003	-0.004	0.028	-0.029	1264.61	-0.066	-0.013	-0.031	-0.031	-0.031	-0.157	-0.099
	1264.84	-0.00937	0.011023	0.00132	0.016543	0.01882	0.011793	0.01459	1264.84	-0.009	-0.043	-0.078	-0.003	-0.005	0.028	-0.028	1264.81	-0.066	-0.013	-0.031	-0.031	-0.031	-0.158	-0.1
	1265.04	-0.00976	0.010675	0.001096	0.015741	0.018316	0.011337	0.014086	1265.04	-0.009	-0.043	-0.079	-0.003	-0.005	0.028	-0.028	1265.01	-0.066	-0.014	-0.031	-0.031	-0.031	-0.158	-0.1
	1265.24	-0.01037	0.009578	0.000674	0.015122	0.017436	0.010531	0.012938	1265.24	-0.01	-0.044	-0.08	-0.004	-0.006	0.028	-0.03	1265.21	-0.066	-0.015	-0.031	-0.031	-0.031	-0.158	-0.099
	1265.44	-0.01012	0.008602	0.001548	0.015506	0.017388	0.010395	0.012544	1265.44	-0.011	-0.044	-0.081	-0.004	-0.006	0.027	-0.03	1265.41	-0.066	-0.015	-0.03	-0.03	-0.03	-0.158	-0.099
	1265.64	-0.01042	0.008552	0.001296	0.016501	0.017487	0.010159	0.012042	1265.64	-0.01	-0.045	-0.082	-0.004	-0.006	0.026	-0.03	1265.61	-0.066	-0.016	-0.03	-0.03	-0.03	-0.157	-0.099
	1265.84	-0.01008	0.008362	0.001372	0.016986	0.016965	0.010147	0.01171	1265.84	-0.011	-0.044	-0.082	-0.004	-0.006	0.026	-0.03	1265.81	-0.067	-0.017	-0.03	-0.03	-0.03	-0.158	-0.1
	1266.04	-0.01028	0.00758	0.001236	0.017081	0.016165	0.009109	0.010703	1266.04	-0.011	-0.044	-0.083	-0.005	-0.007	0.025	-0.03	1266.01	-0.067	-0.016	-0.03	-0.03	-0.03	-0.158	-0.099
	1266.24	-0.00917	0.007923	0.001984	0.018195	0.016329	0.009144	0.011078	1266.24	-0.011	-0.044	-0.083	-0.005	-0.007	0.026	-0.03	1266.21	-0.066	-0.017	-0.03	-0.03	-0.03	-0.159	-0.099
	1266.44	-0.00796	0.008407	0.00291	0.019417	0.017132	0.009939	0.011352	1266.44	-0.012	-0.045	-0.084	-0.005	-0.008	0.025	-0.03	1266.41	-0.067	-0.017	-0.03	-0.03	-0.03	-0.159	-0.099
	1266.64	-0.00779	0.008271	0.00252	0.020217	0.016944	0.009916	0.011661	1266.64	-0.012	-0.045	-0.084	-0.005	-0.008	0.025	-0.03	1266.61	-0.066	-0.017	-0.03	-0.03	-0.03	-0.159	-0.099
	1266.84	-0.00723	0.008012	0.00194	0.019865	0.016988	0.009407	0.011281	1266.84	-0.011	-0.045	-0.084	-0.004	-0.007	0.025	-0.03	1266.81	-0.066	-0.017	-0.031	-0.031	-0.031	-0.159	-0.098
	1267.04	-0.00683	0.007875	0.002093	0.01965	0.016734	0.009884	0.011775	1267.04	-0.01	-0.044	-0.083	-0.003	-0.007	0.025	-0.03	1267.01	-0.066	-0.017	-0.031	-0.031	-0.031	-0.159	-0.098
	1267.24	-0.00617	0.008359	0.002741	0.020373	0.016772	0.010576	0.012375	1267.24	-0.01	-0.044	-0.083	-0.003	-0.007	0.025	-0.029	1267.21	-0.065	-0.017	-0.031	-0.031	-0.031	-0.158	-0.099
	1267.44	-0.00572	0.008466	0.003037	0.020635	0.017391	0.01104	0.012778	1267.44	-0.01	-0.045	-0.083	-0.003	-0.007	0.026	-0.028	1267.41	-0.064	-0.016	-0.031	-0.031	-0.031	-0.157	-0.098
	1267.64	-0.00526	0.008973	0.003597	0.020517	0.017594	0.011201	0.012672	1267.64	-0.009	-0.044	-0.081	-0.002	-0.006	0.027	-0.028	1267.61	-0.063	-0.015	-0.03	-0.03	-0.03	-0.156	-0.096
	1267.84	-0.00562	0.009319	0.004155	0.020856	0.018142	0.011741	0.012773	1267.84	-0.008	-0.044	-0.081	-0.002	-0.006	0.027	-0.027	1267.81	-0.063	-0.015	-0.03	-0.03	-0.03	-0.156	-0.096
	1268.04	-0.00546	0.008967	0.003783	0.020741	0.017787	0.011909	0.01225	1268.04	-0.009	-0.043	-0.081	-0.002	-0.006	0.027	-0.027	1268.01	-0.063	-0.015	-0.03	-0.03	-0.03	-0.156	-0.096
	1268.24	-0.00569	0.009542	0.004093	0.021139	0.018082	0.01182	0.012636	1268.24	-0.009	-0.043	-0.081	-0.002	-0.005	0.027	-0.027	1268.21	-0.063	-0.015	-0.03	-0.03	-0.03	-0.156	-0.096
	1268.44	-0.00631	0.009521	0.003713	0.020583	0.017721	0.011169	0.011931	1268.44	-0.01	-0.044	-0.081	-0.002	-0.006	0.027	-0.028	1268.41	-0.062	-0.014	-0.03	-0.03	-0.03	-0.156	-0.095
	1268.64	-0.00583	0.01034	0.004189	0.020522	0.018626	0.011263	0.012756	1268.64	-0.011	-0.043	-0.08	-0.003	-0.005	0.027	-0.028	1268.61	-0.062	-0.015	-0.031	-0.031	-0.031	-0.157	-0.096
	1268.84	-0.00584	0.010969	0.004111	0.020145	0.01913	0.011755	0.012591	1268.84	-0.012	-0.043	-0.08	-0.004	-0.006	0.027	-0.028	1268.81	-0.063	-0.016	-0.031	-0.031	-0.031	-0.157	-0.097
	1269.04	-0.00596	0.010795	0.00383	0.02005	0.01867	0.011069	0.012235	1269.04	-0.013	-0.044	-0.08	-0.006	-0.005	0.026	-0.029	1269.01	-0.063	-0.016	-0.032	-0.032	-0.032	-0.158	-0.097
	1269.24	-0.00592	0.010489	0.003908	0.019852	0.019014	0.011178	0.011949	1269.24	-0.014	-0.044	-0.081	-0.006	-0.006	0.026	-0.03	1269.21	-0.064	-0.017	-0.032	-0.032	-0.032	-0.158	-0.098
	1269.44	-0.00576	0.010594	0.00402	0.020051	0.018746	0.011192	0.011745	1269.44	-0.014	-0.044	-0.08	-0.006	-0.005	0.027	-0.029	1269.41	-0.064	-0.018	-0.032	-0.032	-0.032	-0.159	-0.099
	1269.64	-0.00669	0.010417	0.002639	0.019588	0.01807	0.010696	0.011421	1269.64	-0.014	-0.044	-0.08	-0.007	-0.005	0.027	-0.029	1269.61	-0.065	-0.019	-0.033	-0.033	-0.033	-0.16	-0.1
	1269.84	-0.00684	0.010373	0.001838	0.019232	0.01741	0.010174	0.010949	1269.84	-0.014	-0.044	-0.08	-0.007	-0.004	0.027	-0.029	1269.81	-0.066	-0.019	-0.033	-0.033	-0.033	-0.16	-0.1
	1270.04	-0.00749	0.009925	0.001342	0.018865	0.016854	0.009422	0.010731	1270.04	-0.014	-0.045	-0.081	-0.007	-0.004	0.026	-0.029	1270.01	-0.065	-0.019	-0.032	-0.032	-0.032	-0.16	-0.1
	1270.24	-0.00745	0.011362	0.00224	0.018908	0.016997	0.010103	0.011843	1270.24	-0.014	-0.045	-0.081	-0.006	-0.004	0.026	-0.03	1270.21	-0.066	-0.02	-0.032	-0.032	-0.032	-0.16	-0.1
	1270.44	-0.0072	0.01129	0.002139	0.01867	0.016862	0.01005	0.012098	1270.44	-0.013	-0.044	-0.081	-0.004	-0.004	0.026	-0.029	1270.41	-0.066	-0.02	-0.032	-0.032	-0.032	-0.161	-0.101
	1270.64	-0.00841	0.010644	0.001394	0.017738	0.015957	0.009546	0.012145	1270.64	-0.012	-0.044	-0.08	-0.004	-0.003	0.026	-0.029	1270.61	-0.066	-0.02	-0.033	-0.033	-0.033	-0.161	-0.1
	1270.84	-0.00877	0.009892	0.000845	0.016277	0.015108	0.009227	0.011559	1270.84	-0.012	-0.043	-0.08	-0.003	-0.002	0.026	-0.028	1270.81	-0.066	-0.02	-0.033	-0.033	-0.033	-0.161	-0.1
	1271.04	-0.00982	0.009729	0.001013	0.015678	0.014264	0.009058	0.011632	1271.04	-0.01	-0.042	-0.079	-0.002	-0.002	0.028	-0.026	1271.01	-0.066	-0.02	-0.033	-0.033	-0.033	-0.16	-0.101
	1271.24	-0.00938	0.009406	0.001133	0.015846	0.014166	0.009891	0.01172	1271.24	-0.009	-0.041	-0.079	0	-0.001	0.029	-0.024	1271.21	-0.066	-0.019	-0.034	-0.034	-0.034	-0.16	-0.101
	1271.44	-0.00921	0.009845	0.001227	0.015922	0.014628	0.010094	0.011892	1271.44	-0.008	-0.041	-0.079	0	0	0.029	-0.023	1271.41	-0.067	-0.019	-0.034	-0.034	-0.034	-0.16	-0.101
	1271.64	-0.00927	0.010678	0.001539	0.015924	0.014759	0.010808	0.01232	1271.64	-0.007	-0.041	-0.08	0	0	0.029	-0.022	1271.61	-0.066	-0.018	-0.033	-0.033	-0.033	-0.16	-0.099
	1271.84	-0.00884	0.011436	0.001962	0.016225	0.014921	0.011108	0.012538	1271.84	-0.006	-0.04	-0.079	0.001	0	0.03	-0.021	1271.81	-0.067	-0.018	-0.033	-0.033	-0.033	-0.16	-0.099
	1272.04	-0.0093	0.011021	0.002021	0.016282	0.014336	0.011619	0.011599	1272.04	-0.006	-0.039	-0.079	0.002	0.001	0.031	-0.021	1272.01	-0.067	-0.018	-0.032	-0.032	-0.032	-0.16	-0.098
	1272.24	-0.00928	0.01132	0.002624	0.016441	0.014819	0.01158	0.011962	1272.24	-0.007	-0.04	-0.079	0.002	0.001	0.031	-0.022	1272.21	-0.067	-0.017	-0.031	-0.031	-0.031	-0.16	-0.099
	1272.44	-0.00857	0.012339	0.002671	0.017246	0.015808	0.011966	0.012689	1272.44	-0.007	-0.04	-0.079	0.002	0	0.031	-0.022	1272.41	-0.067	-0.017	-0.031	-0.031	-0.031	-0.161	-0.1
	1272.64	-0.00765	0.013349	0.003368	0.017587	0.017428	0.01231	0.013384	1272.64	-0.008	-0.04	-0.079	0.001	0	0.031	-0.023	1272.61	-0.067	-0.017	-0.032	-0.032	-0.032	-0.161	-0.099
	1272.84	-0.00787	0.013196	0.003391	0.017534	0.017343	0.012322	0.013169	1272.84	-0.008	-0.039	-0.079	0.001	0	0.031	-0.023	1272.81	-0.067	-0.017	-0.032	-0.032	-0.032	-0.161	-0.099
	1273.04	-0.00725	0.012813	0.003829	0.018328	0.01819	0.012208	0.014	1273.04	-0.008	-0.039	-0.079	0.001	-0.001	0.032	-0.024	1273.01	-0.066	-0.017	-0.031	-0.031	-0.031	-0.161	-0.099
	1273.24	-0.00742	0.012521	0.003464	0.017866	0.018452	0.011518	0.013516	1273.24	-0.007	-0.039	-0.079	0.001	-0.001	0.032	-0.024	1273.21	-0.066	-0.017	-0.031	-0.031	-0.031	-0.162	-0.1
	1273.44	-0.00774	0.012167	0.002588	0.018646	0.017938	0.011112	0.012935	1273.44	-0.008	-0.039	-0.079	0	-0.002	0.033	-0.024	1273.41	-0.066	-0.018	-0.03	-0.03	-0.03	-0.162	-0.099
	1273.64	-0.00783	0.011869	0.001728	0.018347	0.017583	0.010413	0.0122	1273.64	-0.008	-0.04	-0.08	-0.001	-0.002	0.032	-0.025	1273.61	-0.065	-0.018	-0.029	-0.029	-0.029	-0.161	-0.098
	1273.84	-0.00833	0.011756	0.001269	0.018358	0.017881	0.009408	0.011923	1273.84	-0.008	-0.039	-0.079	-0.001	-0.003	0.032	-0.026	1273.81	-0.064	-0.017	-0.029	-0.029	-0.029	-0.161	-0.097
	1274.04	-0.00882	0.011517	0.001303	0.018247	0.017271	0.008363	0.011523	1274.04	-0.008	-0.039	-0.079	-0.001	-0.003	0.032	-0.026	1274.01	-0.063	-0.016	-0.028	-0.028	-0.028	-0.16	-0.096
	1274.24	-0.00895	0.011227	0.001898	0.01812	0.017563	0.007864	0.01139	1274.24	-0.007	-0.039	-0.079	0	-0.002	0.033	-0.026	1274.21	-0.062	-0.016	-0.029	-0.029	-0.029	-0.161	-0.097
	1274.44	-0.00885	0.010248	0.001143	0.01787	0.017049	0.007698	0.010347	1274.44	-0.008	-0.039	-0.079	-0.001	-0.003	0.033	-0.025	1274.41	-0.062	-0.016	-0.029	-0.029	-0.029	-0.162	-0.097
	1274.64	-0.00872	0.009636	0.000938	0.017548	0.01734	0.007984	0.010317	1274.64	-0.008	-0.039	-0.079	-0.002	-0.003	0.032	-0.025	1274.61	-0.062	-0.016	-0.03	-0.03	-0.03	-0.162	-0.097
	1274.84	-0.0083	0.009105	0.001075	0.017805	0.017339	0.007806	0.010214	1274.84	-0.008	-0.039	-0.078	-0.001	-0.002	0.033	-0.024	1274.81	-0.063	-0.016	-0.03	-0.03	-0.03	-0.161	-0.097
	1275.04	-0.00842	0.00844	0.000445	0.017299	0.016683	0.007391	0.009786	1275.04	-0.007	-0.039	-0.078	-0.001	-0.002	0.033	-0.024	1275.01	-0.063	-0.016	-0.031	-0.031	-0.031	-0.162	-0.097
	1275.24	-0.00764	0.008564	0.001077	0.017797	0.017437	0.008321	0.010554	1275.24	-0.007	-0.039	-0.077	-0.001	-0.002	0.033	-0.024	1275.21	-0.064	-0.016	-0.032	-0.032	-0.032	-0.162	-0.097
	1275.44	-0.0083	0.008394	0.000617	0.0172	0.017129	0.007864	0.009855	1275.44	-0.008	-0.04	-0.078	-0.002	-0.002	0.032	-0.025	1275.41	-0.064	-0.017	-0.032	-0.032	-0.032	-0.163	-0.097
	1275.64	-0.00795	0.00846	0.00092	0.017681	0.017076	0.008724	0.010521	1275.64	-0.008	-0.041	-0.078	-0.002	-0.002	0.032	-0.025	1275.61	-0.065	-0.017	-0.032	-0.032	-0.032	-0.162	-0.096
	1275.84	-0.0078	0.008671	0.001284	0.018286	0.017222	0.009429	0.010189	1275.84	-0.008	-0.04	-0.077	-0.001	-0.001	0.032	-0.023	1275.81	-0.065	-0.017	-0.033	-0.033	-0.033	-0.163	-0.097
	1276.04	-0.00783	0.008562	0.001349	0.018125	0.017318	0.010562	0.010781	1276.04	-0.008	-0.04	-0.078	-0.001	-0.002	0.032	-0.024	1276.01	-0.067	-0.018	-0.033	-0.033	-0.033	-0.163	-0.097
	1276.24	-0.00729	0.009048	0.001638	0.018522	0.01778	0.010117	0.011502	1276.24	-0.009	-0.04	-0.079	-0.001	-0.002	0.031	-0.025	1276.21	-0.067	-0.018	-0.033	-0.033	-0.033	-0.162	-0.098
	1276.44	-0.00728	0.008594	0.001819	0.01821	0.017721	0.010026	0.012216	1276.44	-0.009	-0.04	-0.079	-0.001	-0.002	0.031	-0.025	1276.41	-0.067	-0.018	-0.034	-0.034	-0.034	-0.162	-0.098
	1276.64	-0.00749	0.008127	0.001932	0.017381	0.017502	0.00997	0.011949	1276.64	-0.01	-0.04	-0.08	-0.001	-0.003	0.03	-0.026	1276.61	-0.067	-0.017	-0.033	-0.033	-0.033	-0.161	-0.097
	1276.84	-0.00777	0.007688	0.002276	0.017269	0.017708	0.009948	0.011845	1276.84	-0.01	-0.04	-0.081	-0.001	-0.001	0.031	-0.026	1276.81	-0.067	-0.018	-0.033	-0.033	-0.033	-0.162	-0.097
	1277.04	-0.00783	0.007539	0.002075	0.01652	0.017558	0.009764	0.011331	1277.04	-0.011	-0.041	-0.081	-0.001	-0.001	0.031	-0.026	1277.01	-0.067	-0.018	-0.033	-0.033	-0.033	-0.162	-0.097
	1277.24	-0.00807	0.007868	0.001113	0.014938	0.017002	0.00893	0.010834	1277.24	-0.011	-0.042	-0.081	-0.002	-0.001	0.031	-0.027	1277.21	-0.067	-0.018	-0.032	-0.032	-0.032	-0.162	-0.097
	1277.44	-0.00852	0.007285	0.000931	0.015101	0.016803	0.008959	0.010008	1277.44	-0.012	-0.043	-0.081	-0.002	-0.001	0.032	-0.026	1277.41	-0.066	-0.019	-0.031	-0.031	-0.031	-0.161	-0.097
	1277.64	-0.00879	0.007577	0.000109	0.01475	0.016301	0.008523	0.009254	1277.64	-0.013	-0.043	-0.082	-0.002	0	0.032	-0.026	1277.61	-0.065	-0.019	-0.031	-0.031	-0.031	-0.162	-0.096
	1277.84	-0.00934	0.007537	-0.00015	0.014104	0.016293	0.007596	0.008535	1277.84	-0.013	-0.043	-0.082	-0.002	0.001	0.033	-0.026	1277.81	-0.065	-0.019	-0.03	-0.03	-0.03	-0.161	-0.096
	1278.04	-0.00906	0.007765	0.000409	0.014748	0.016301	0.007734	0.008418	1278.04	-0.013	-0.043	-0.082	-0.001	0.001	0.033	-0.025	1278.01	-0.065	-0.019	-0.03	-0.03	-0.03	-0.161	-0.097
	1278.24	-0.00923	0.007259	0.000599	0.014609	0.016431	0.00781	0.008194	1278.24	-0.012	-0.043	-0.082	-0.001	0.001	0.033	-0.025	1278.21	-0.065	-0.02	-0.03	-0.03	-0.03	-0.161	-0.097
	1278.44	-0.00855	0.007341	0.000639	0.015178	0.016029	0.008824	0.008086	1278.44	-0.013	-0.043	-0.082	0	0	0.033	-0.025	1278.41	-0.066	-0.02	-0.03	-0.03	-0.03	-0.161	-0.097
	1278.64	-0.00828	0.006798	0.00087	0.015185	0.016546	0.008439	0.007683	1278.64	-0.013	-0.043	-0.082	-0.001	0	0.032	-0.025	1278.61	-0.066	-0.02	-0.03	-0.03	-0.03	-0.16	-0.098
	1278.84	-0.00865	0.007221	0.000561	0.015079	0.015623	0.00798	0.006858	1278.84	-0.012	-0.043	-0.081	0	0	0.033	-0.025	1278.81	-0.067	-0.02	-0.031	-0.031	-0.031	-0.161	-0.098
	1279.04	-0.00901	0.006991	-8.5e-05	0.014696	0.014812	0.007724	0.005619	1279.04	-0.011	-0.043	-0.081	0	0	0.033	-0.025	1279.01	-0.068	-0.019	-0.031	-0.031	-0.031	-0.161	-0.098
	1279.24	-0.00924	0.00698	-0.00021	0.015513	0.01499	0.008047	0.005789	1279.24	-0.011	-0.043	-0.08	0.001	0	0.033	-0.025	1279.21	-0.067	-0.019	-0.031	-0.031	-0.031	-0.161	-0.099
	1279.44	-0.0092	0.006493	-2.6e-05	0.015597	0.014388	0.007582	0.005274	1279.44	-0.011	-0.044	-0.08	0.001	-0.001	0.032	-0.025	1279.41	-0.068	-0.019	-0.031	-0.031	-0.031	-0.162	-0.099
	1279.64	-0.00911	0.007084	0.00037	0.016617	0.014624	0.007639	0.006086	1279.64	-0.011	-0.043	-0.08	0.001	-0.001	0.033	-0.025	1279.61	-0.069	-0.019	-0.031	-0.031	-0.031	-0.162	-0.1
	1279.84	-0.00916	0.007379	0.000859	0.016864	0.014526	0.007926	0.005515	1279.84	-0.01	-0.043	-0.08	0.001	-0.001	0.032	-0.024	1279.81	-0.068	-0.018	-0.031	-0.031	-0.031	-0.162	-0.099
	1280.04	-0.00892	0.007721	0.001186	0.017159	0.0145	0.007991	0.006294	1280.04	-0.01	-0.043	-0.081	0.002	-0.002	0.033	-0.025	1280.01	-0.069	-0.018	-0.031	-0.031	-0.031	-0.162	-0.1
	1280.24	-0.00881	0.007919	0.001129	0.017296	0.014145	0.007031	0.006017	1280.24	-0.01	-0.043	-0.081	0.001	-0.002	0.032	-0.025	1280.21	-0.068	-0.017	-0.031	-0.031	-0.031	-0.161	-0.099
	1280.44	-0.00854	0.007756	0.001313	0.017054	0.014019	0.006983	0.006273	1280.44	-0.01	-0.042	-0.081	0.001	-0.002	0.033	-0.025	1280.41	-0.068	-0.017	-0.031	-0.031	-0.031	-0.161	-0.099
	1280.64	-0.00801	0.008695	0.001644	0.017224	0.014338	0.0072	0.006532	1280.64	-0.01	-0.042	-0.08	0	-0.002	0.033	-0.024	1280.61	-0.067	-0.017	-0.03	-0.03	-0.03	-0.162	-0.099
	1280.84	-0.00781	0.009383	0.001853	0.017163	0.014711	0.006953	0.006788	1280.84	-0.01	-0.042	-0.08	0	-0.001	0.034	-0.022	1280.81	-0.067	-0.017	-0.03	-0.03	-0.03	-0.163	-0.099
	1281.04	-0.00682	0.00979	0.001743	0.01691	0.014134	0.00668	0.007427	1281.04	-0.01	-0.042	-0.079	0	-0.001	0.033	-0.022	1281.01	-0.067	-0.016	-0.03	-0.03	-0.03	-0.163	-0.098
	1281.24	-0.00625	0.010216	0.001784	0.016791	0.014406	0.007272	0.008728	1281.24	-0.01	-0.043	-0.08	-0.001	-0.001	0.034	-0.022	1281.21	-0.066	-0.017	-0.03	-0.03	-0.03	-0.162	-0.098
	1281.44	-0.00605	0.010578	0.002051	0.017511	0.014906	0.007696	0.009288	1281.44	-0.01	-0.042	-0.081	-0.002	-0.001	0.034	-0.022	1281.41	-0.065	-0.017	-0.03	-0.03	-0.03	-0.162	-0.097
	1281.64	-0.00608	0.011157	0.001551	0.017629	0.014716	0.007942	0.010222	1281.64	-0.01	-0.042	-0.081	-0.002	0	0.034	-0.021	1281.61	-0.064	-0.017	-0.029	-0.029	-0.029	-0.162	-0.096
	1281.84	-0.00508	0.011428	0.001773	0.018025	0.01562	0.008088	0.01064	1281.84	-0.009	-0.042	-0.081	-0.001	-0.001	0.035	-0.021	1281.81	-0.065	-0.017	-0.029	-0.029	-0.029	-0.161	-0.095
	1282.04	-0.00501	0.012286	0.001966	0.018175	0.015978	0.008706	0.011063	1282.04	-0.009	-0.042	-0.081	-0.001	0	0.035	-0.021	1282.01	-0.065	-0.017	-0.029	-0.029	-0.029	-0.161	-0.096
	1282.24	-0.00546	0.011321	0.001109	0.017563	0.015314	0.008819	0.010817	1282.24	-0.009	-0.042	-0.081	0	0	0.035	-0.021	1282.21	-0.065	-0.017	-0.029	-0.029	-0.029	-0.161	-0.096
	1282.44	-0.00517	0.011283	0.001018	0.017751	0.015954	0.010041	0.010968	1282.44	-0.009	-0.041	-0.081	0	-0.001	0.035	-0.021	1282.41	-0.065	-0.017	-0.029	-0.029	-0.029	-0.161	-0.096
	1282.64	-0.00553	0.011186	0.000601	0.017354	0.01667	0.010293	0.01036	1282.64	-0.009	-0.041	-0.082	0	0	0.034	-0.021	1282.61	-0.065	-0.017	-0.029	-0.029	-0.029	-0.161	-0.096
	1282.84	-0.00564	0.010606	4.1e-05	0.016431	0.016136	0.010256	0.009005	1282.84	-0.008	-0.041	-0.082	0	-0.001	0.034	-0.022	1282.81	-0.064	-0.017	-0.029	-0.029	-0.029	-0.163	-0.096
	1283.04	-0.0062	0.008771	-0.00078	0.015455	0.015848	0.009428	0.008284	1283.04	-0.008	-0.041	-0.082	0	-0.001	0.035	-0.022	1283.01	-0.065	-0.017	-0.029	-0.029	-0.029	-0.163	-0.096
	1283.24	-0.00608	0.008281	-0.0007	0.015242	0.016591	0.009625	0.00872	1283.24	-0.008	-0.042	-0.082	-0.001	-0.002	0.034	-0.023	1283.21	-0.065	-0.018	-0.029	-0.029	-0.029	-0.164	-0.096
	1283.44	-0.00619	0.008314	-0.00022	0.015173	0.01664	0.008953	0.009266	1283.44	-0.009	-0.042	-0.083	0	-0.002	0.034	-0.024	1283.41	-0.065	-0.018	-0.029	-0.029	-0.029	-0.165	-0.097
	1283.64	-0.00661	0.008318	-0.00068	0.015445	0.0163	0.008732	0.008721	1283.64	-0.008	-0.042	-0.083	0	-0.002	0.034	-0.023	1283.61	-0.065	-0.018	-0.029	-0.029	-0.029	-0.165	-0.097
	1283.84	-0.00696	0.008345	-0.00028	0.015579	0.016254	0.008318	0.007796	1283.84	-0.008	-0.042	-0.082	0.001	-0.001	0.034	-0.023	1283.81	-0.065	-0.019	-0.029	-0.029	-0.029	-0.165	-0.097
	1284.04	-0.00728	0.008398	-1e-05	0.015419	0.016158	0.007912	0.007664	1284.04	-0.008	-0.041	-0.082	0.001	-0.001	0.036	-0.024	1284.01	-0.066	-0.019	-0.029	-0.029	-0.029	-0.165	-0.097
	1284.24	-0.00774	0.008541	4.89e-05	0.015411	0.015663	0.007746	0.007261	1284.24	-0.008	-0.041	-0.081	0.001	-0.001	0.035	-0.023	1284.21	-0.067	-0.02	-0.029	-0.029	-0.029	-0.166	-0.098
	1284.44	-0.00835	0.008529	0.000602	0.01542	0.015336	0.007083	0.007496	1284.44	-0.009	-0.042	-0.081	0	-0.001	0.035	-0.022	1284.41	-0.068	-0.021	-0.03	-0.03	-0.03	-0.167	-0.098
	1284.64	-0.00854	0.008151	0.000923	0.015347	0.01503	0.00696	0.007613	1284.64	-0.01	-0.042	-0.081	0	-0.002	0.034	-0.022	1284.61	-0.068	-0.021	-0.03	-0.03	-0.03	-0.168	-0.098
	1284.84	-0.00905	0.007811	0.000851	0.015432	0.014813	0.006527	0.007631	1284.84	-0.01	-0.043	-0.081	-0.001	-0.002	0.034	-0.021	1284.81	-0.067	-0.02	-0.031	-0.031	-0.031	-0.168	-0.098
	1285.04	-0.00838	0.007843	0.001148	0.015982	0.014838	0.006608	0.008276	1285.04	-0.01	-0.043	-0.082	-0.002	-0.002	0.034	-0.022	1285.01	-0.068	-0.02	-0.032	-0.032	-0.032	-0.167	-0.097
	1285.24	-0.00905	0.00831	0.001487	0.016198	0.014652	0.007452	0.008794	1285.24	-0.009	-0.043	-0.082	-0.002	-0.002	0.035	-0.021	1285.21	-0.067	-0.02	-0.032	-0.032	-0.032	-0.167	-0.097
	1285.44	-0.00905	0.008675	0.00169	0.016373	0.015265	0.007545	0.009405	1285.44	-0.009	-0.043	-0.082	-0.001	-0.002	0.035	-0.021	1285.41	-0.067	-0.02	-0.032	-0.032	-0.032	-0.166	-0.097
	1285.64	-0.00853	0.008802	0.002405	0.016831	0.015526	0.007903	0.010082	1285.64	-0.009	-0.043	-0.082	-0.001	-0.001	0.035	-0.021	1285.61	-0.067	-0.02	-0.032	-0.032	-0.032	-0.166	-0.096
	1285.84	-0.00829	0.008936	0.002372	0.017084	0.015643	0.007688	0.009107	1285.84	-0.009	-0.042	-0.082	-0.001	-0.001	0.036	-0.02	1285.81	-0.068	-0.019	-0.031	-0.031	-0.031	-0.166	-0.096
	1286.04	-0.00924	0.00834	0.002203	0.016425	0.015267	0.007248	0.00886	1286.04	-0.009	-0.042	-0.082	0	0	0.036	-0.02	1286.01	-0.067	-0.019	-0.03	-0.03	-0.03	-0.166	-0.096
	1286.24	-0.00965	0.007005	0.001443	0.016094	0.015111	0.00746	0.00847	1286.24	-0.009	-0.041	-0.082	0	0.001	0.037	-0.019	1286.21	-0.067	-0.018	-0.03	-0.03	-0.03	-0.166	-0.097
	1286.44	-0.00947	0.006565	0.001545	0.016268	0.015848	0.007615	0.008326	1286.44	-0.009	-0.04	-0.082	0	0.001	0.037	-0.019	1286.41	-0.068	-0.019	-0.03	-0.03	-0.03	-0.166	-0.096
	1286.64	-0.00866	0.006113	0.001898	0.016295	0.015759	0.007949	0.008146	1286.64	-0.009	-0.039	-0.082	0	0.002	0.037	-0.018	1286.61	-0.068	-0.019	-0.03	-0.03	-0.03	-0.166	-0.096
	1286.84	-0.00775	0.005619	0.00208	0.015869	0.015552	0.007399	0.007213	1286.84	-0.008	-0.039	-0.082	0	0.002	0.038	-0.018	1286.81	-0.068	-0.019	-0.03	-0.03	-0.03	-0.166	-0.096
	1287.04	-0.00756	0.005808	0.001962	0.016477	0.015284	0.007766	0.007763	1287.04	-0.008	-0.039	-0.081	0	0.002	0.038	-0.018	1287.01	-0.068	-0.019	-0.03	-0.03	-0.03	-0.165	-0.096
	1287.24	-0.00747	0.006327	0.001638	0.016466	0.015292	0.008235	0.007924	1287.24	-0.008	-0.039	-0.081	0	0.002	0.038	-0.018	1287.21	-0.069	-0.019	-0.03	-0.03	-0.03	-0.165	-0.097
	1287.44	-0.00745	0.00694	0.001902	0.017152	0.014837	0.00794	0.008218	1287.44	-0.008	-0.039	-0.081	0.001	0.002	0.039	-0.018	1287.41	-0.069	-0.019	-0.03	-0.03	-0.03	-0.164	-0.097
	1287.64	-0.00753	0.007121	0.001814	0.017297	0.014886	0.00774	0.007903	1287.64	-0.008	-0.039	-0.08	0.002	0.002	0.039	-0.018	1287.61	-0.07	-0.019	-0.03	-0.03	-0.03	-0.165	-0.097
	1287.84	-0.0076	0.006985	0.001552	0.017258	0.015164	0.007717	0.007686	1287.84	-0.006	-0.038	-0.078	0.003	0.003	0.041	-0.017	1287.81	-0.071	-0.02	-0.03	-0.03	-0.03	-0.165	-0.097
	1288.04	-0.00738	0.007311	0.001414	0.017011	0.014668	0.00833	0.008255	1288.04	-0.006	-0.038	-0.078	0.003	0.003	0.041	-0.016	1288.01	-0.071	-0.02	-0.031	-0.031	-0.031	-0.166	-0.098
	1288.24	-0.00716	0.008379	0.00123	0.016822	0.014249	0.008566	0.008289	1288.24	-0.007	-0.038	-0.079	0.003	0.003	0.04	-0.017	1288.21	-0.071	-0.02	-0.032	-0.032	-0.032	-0.166	-0.098
	1288.44	-0.00719	0.008498	0.001118	0.016642	0.013924	0.007928	0.007984	1288.44	-0.007	-0.039	-0.079	0.003	0.003	0.039	-0.016	1288.41	-0.07	-0.02	-0.032	-0.032	-0.032	-0.166	-0.098
	1288.64	-0.00741	0.00765	0.000779	0.016157	0.013253	0.007919	0.007512	1288.64	-0.007	-0.039	-0.078	0.004	0.003	0.04	-0.015	1288.61	-0.069	-0.019	-0.032	-0.032	-0.032	-0.167	-0.098
	1288.84	-0.008	0.006912	0.000339	0.016069	0.01332	0.007731	0.007435	1288.84	-0.006	-0.038	-0.078	0.004	0.004	0.04	-0.015	1288.81	-0.068	-0.019	-0.033	-0.033	-0.033	-0.167	-0.098
	1289.04	-0.00818	0.006911	0.000611	0.016416	0.013937	0.008453	0.007748	1289.04	-0.006	-0.038	-0.077	0.004	0.004	0.04	-0.015	1289.01	-0.069	-0.02	-0.033	-0.033	-0.033	-0.166	-0.098
	1289.24	-0.00811	0.007147	0.001558	0.016875	0.014661	0.009366	0.008094	1289.24	-0.007	-0.038	-0.078	0.004	0.003	0.04	-0.015	1289.21	-0.068	-0.019	-0.033	-0.033	-0.033	-0.166	-0.098
	1289.44	-0.00756	0.007419	0.001653	0.016562	0.015276	0.009505	0.008544	1289.44	-0.007	-0.039	-0.078	0.004	0.003	0.04	-0.016	1289.41	-0.068	-0.019	-0.032	-0.032	-0.032	-0.166	-0.098
	1289.64	-0.00692	0.007818	0.00224	0.016575	0.015837	0.009579	0.009087	1289.64	-0.007	-0.039	-0.079	0.004	0.003	0.039	-0.015	1289.61	-0.067	-0.018	-0.031	-0.031	-0.031	-0.165	-0.098
	1289.84	-0.00799	0.00694	0.001319	0.016219	0.015645	0.008762	0.008117	1289.84	-0.008	-0.039	-0.079	0.004	0.003	0.039	-0.015	1289.81	-0.066	-0.017	-0.031	-0.031	-0.031	-0.165	-0.098
	1290.04	-0.00787	0.006286	0.001677	0.016486	0.016124	0.008829	0.008429	1290.04	-0.008	-0.04	-0.08	0.003	0.002	0.039	-0.016	1290.01	-0.064	-0.016	-0.03	-0.03	-0.03	-0.164	-0.098
	1290.24	-0.00711	0.00667	0.002248	0.016863	0.016965	0.00965	0.008599	1290.24	-0.008	-0.04	-0.08	0.003	0.002	0.038	-0.016	1290.21	-0.063	-0.016	-0.03	-0.03	-0.03	-0.164	-0.097
	1290.44	-0.00637	0.006823	0.00292	0.017719	0.017336	0.009882	0.009148	1290.44	-0.009	-0.041	-0.081	0.002	0.002	0.037	-0.016	1290.41	-0.062	-0.016	-0.03	-0.03	-0.03	-0.163	-0.096
	1290.64	-0.00602	0.007266	0.003563	0.017718	0.017063	0.0105	0.009381	1290.64	-0.009	-0.041	-0.082	0.001	0.001	0.037	-0.017	1290.61	-0.062	-0.015	-0.03	-0.03	-0.03	-0.162	-0.096
	1290.84	-0.00627	0.006944	0.003325	0.01781	0.017305	0.010639	0.008805	1290.84	-0.009	-0.041	-0.081	0.001	0.002	0.038	-0.017	1290.81	-0.061	-0.014	-0.029	-0.029	-0.029	-0.162	-0.095
	1291.04	-0.00599	0.007069	0.003088	0.018435	0.017145	0.011072	0.008801	1291.04	-0.01	-0.042	-0.082	0	0.001	0.037	-0.019	1291.01	-0.061	-0.014	-0.029	-0.029	-0.029	-0.162	-0.094
	1291.24	-0.0061	0.007504	0.001968	0.017889	0.01706	0.010766	0.008797	1291.24	-0.01	-0.042	-0.083	0	0.001	0.037	-0.02	1291.21	-0.061	-0.014	-0.029	-0.029	-0.029	-0.162	-0.093
	1291.44	-0.00453	0.008501	0.002188	0.018563	0.01748	0.01132	0.009426	1291.44	-0.01	-0.042	-0.083	0	0.001	0.037	-0.02	1291.41	-0.062	-0.014	-0.028	-0.028	-0.028	-0.162	-0.092
	1291.64	-0.00422	0.008479	0.001392	0.01831	0.017235	0.011157	0.009253	1291.64	-0.009	-0.042	-0.083	0	0.001	0.038	-0.02	1291.61	-0.062	-0.014	-0.028	-0.028	-0.028	-0.162	-0.091
	1291.84	-0.00434	0.007921	0.000593	0.018519	0.016496	0.011021	0.008573	1291.84	-0.009	-0.042	-0.082	0.001	0.002	0.039	-0.019	1291.81	-0.063	-0.016	-0.028	-0.028	-0.028	-0.163	-0.091
	1292.04	-0.00374	0.008881	0.000777	0.018586	0.015902	0.010841	0.008332	1292.04	-0.009	-0.041	-0.082	0.001	0.002	0.039	-0.02	1292.01	-0.064	-0.016	-0.029	-0.029	-0.029	-0.165	-0.092
	1292.24	-0.00271	0.009768	0.00089	0.018475	0.015839	0.010744	0.007802	1292.24	-0.009	-0.041	-0.081	0.002	0.003	0.04	-0.019	1292.21	-0.065	-0.017	-0.029	-0.029	-0.029	-0.166	-0.092
	1292.44	-0.00385	0.009174	0.000429	0.018133	0.014625	0.010506	0.006724	1292.44	-0.008	-0.04	-0.08	0.003	0.003	0.041	-0.018	1292.41	-0.065	-0.019	-0.029	-0.029	-0.029	-0.167	-0.092
	1292.64	-0.00493	0.008056	-0.00015	0.017564	0.013487	0.009533	0.006006	1292.64	-0.007	-0.039	-0.08	0.003	0.004	0.042	-0.017	1292.61	-0.066	-0.019	-0.03	-0.03	-0.03	-0.167	-0.093
	1292.84	-0.00578	0.008004	-0.00045	0.017832	0.013507	0.00957	0.005779	1292.84	-0.006	-0.037	-0.079	0.004	0.005	0.043	-0.017	1292.81	-0.067	-0.02	-0.03	-0.03	-0.03	-0.168	-0.094
	1293.04	-0.00601	0.009076	0.000203	0.018086	0.013957	0.009875	0.006433	1293.04	-0.006	-0.038	-0.08	0.003	0.004	0.043	-0.016	1293.01	-0.068	-0.02	-0.031	-0.031	-0.031	-0.168	-0.095
	1293.24	-0.00634	0.009661	0.000662	0.017901	0.013215	0.00974	0.006574	1293.24	-0.006	-0.038	-0.08	0.004	0.004	0.043	-0.015	1293.21	-0.068	-0.02	-0.031	-0.031	-0.031	-0.168	-0.096
	1293.44	-0.00651	0.010295	0.000311	0.017983	0.013258	0.009907	0.007384	1293.44	-0.006	-0.038	-0.08	0.003	0.003	0.042	-0.015	1293.41	-0.068	-0.021	-0.031	-0.031	-0.031	-0.168	-0.097
	1293.64	-0.00653	0.010334	0.001335	0.018388	0.013622	0.009987	0.007933	1293.64	-0.007	-0.04	-0.081	0.003	0.002	0.042	-0.015	1293.61	-0.068	-0.021	-0.032	-0.032	-0.032	-0.169	-0.097
	1293.84	-0.0075	0.009896	0.000996	0.018689	0.013128	0.009847	0.007833	1293.84	-0.007	-0.04	-0.08	0.003	0.002	0.042	-0.014	1293.81	-0.067	-0.02	-0.032	-0.032	-0.032	-0.168	-0.098
	1294.04	-0.00719	0.010126	0.00221	0.019056	0.014055	0.009882	0.008366	1294.04	-0.007	-0.041	-0.08	0.003	0.001	0.041	-0.015	1294.01	-0.066	-0.019	-0.032	-0.032	-0.032	-0.168	-0.097
	1294.24	-0.00751	0.010221	0.002342	0.018978	0.01489	0.010381	0.008927	1294.24	-0.007	-0.04	-0.08	0.003	0.002	0.041	-0.014	1294.21	-0.066	-0.018	-0.032	-0.032	-0.032	-0.167	-0.097
	1294.44	-0.00815	0.009984	0.00177	0.019026	0.014813	0.010186	0.00933	1294.44	-0.007	-0.041	-0.081	0.003	0.002	0.04	-0.015	1294.41	-0.065	-0.018	-0.032	-0.032	-0.032	-0.166	-0.097
	1294.64	-0.00909	0.009015	0.001675	0.01798	0.014519	0.009417	0.00894	1294.64	-0.007	-0.041	-0.081	0.003	0.003	0.04	-0.015	1294.61	-0.065	-0.017	-0.032	-0.032	-0.032	-0.165	-0.097
	1294.84	-0.00944	0.008438	0.001157	0.017904	0.014461	0.009215	0.009008	1294.84	-0.008	-0.042	-0.081	0.003	0.003	0.039	-0.016	1294.81	-0.066	-0.016	-0.032	-0.032	-0.032	-0.165	-0.097
	1295.04	-0.00925	0.00894	0.001471	0.018307	0.01481	0.009343	0.009497	1295.04	-0.008	-0.043	-0.082	0.002	0.002	0.038	-0.016	1295.01	-0.065	-0.016	-0.032	-0.032	-0.032	-0.165	-0.096
	1295.24	-0.00938	0.008977	0.000732	0.017774	0.01473	0.009027	0.010174	1295.24	-0.01	-0.044	-0.083	0.002	0.002	0.038	-0.017	1295.21	-0.065	-0.015	-0.031	-0.031	-0.031	-0.164	-0.095
	1295.44	-0.00877	0.008625	0.000527	0.017689	0.014972	0.009261	0.011025	1295.44	-0.01	-0.043	-0.083	0.003	0.002	0.037	-0.017	1295.41	-0.066	-0.015	-0.03	-0.03	-0.03	-0.164	-0.096
	1295.64	-0.00907	0.008201	0.001046	0.017725	0.015348	0.009085	0.010981	1295.64	-0.01	-0.043	-0.083	0.003	0.002	0.038	-0.016	1295.61	-0.067	-0.015	-0.03	-0.03	-0.03	-0.165	-0.096
	1295.84	-0.00858	0.008625	0.000932	0.018607	0.01622	0.009543	0.011923	1295.84	-0.01	-0.043	-0.082	0.003	0.002	0.039	-0.016	1295.81	-0.067	-0.014	-0.03	-0.03	-0.03	-0.165	-0.096
	1296.04	-0.00749	0.009717	0.001551	0.018355	0.016796	0.009608	0.012273	1296.04	-0.01	-0.042	-0.083	0.003	0.002	0.039	-0.016	1296.01	-0.067	-0.014	-0.03	-0.03	-0.03	-0.166	-0.096
	1296.24	-0.00709	0.010145	0.001921	0.017963	0.017561	0.010293	0.012591	1296.24	-0.01	-0.042	-0.083	0.002	0.002	0.039	-0.015	1296.21	-0.067	-0.014	-0.03	-0.03	-0.03	-0.166	-0.096
	1296.44	-0.00822	0.010032	0.001679	0.017275	0.016637	0.010199	0.011883	1296.44	-0.01	-0.042	-0.084	0.002	0.003	0.039	-0.016	1296.41	-0.067	-0.015	-0.029	-0.029	-0.029	-0.166	-0.095
	1296.64	-0.00805	0.010029	0.001219	0.016977	0.01669	0.009696	0.012329	1296.64	-0.01	-0.042	-0.084	0.003	0.003	0.039	-0.015	1296.61	-0.067	-0.015	-0.03	-0.03	-0.03	-0.166	-0.096
	1296.84	-0.00827	0.010375	0.001778	0.016508	0.016812	0.010497	0.013242	1296.84	-0.01	-0.041	-0.084	0.003	0.002	0.04	-0.015	1296.81	-0.067	-0.015	-0.03	-0.03	-0.03	-0.166	-0.096
	1297.04	-0.00808	0.011145	0.002418	0.016492	0.0165	0.010602	0.013766	1297.04	-0.011	-0.041	-0.084	0.003	0.002	0.04	-0.014	1297.01	-0.067	-0.015	-0.03	-0.03	-0.03	-0.167	-0.096
	1297.24	-0.00806	0.011048	0.002399	0.016218	0.015711	0.0105	0.01308	1297.24	-0.011	-0.04	-0.084	0.003	0.001	0.04	-0.014	1297.21	-0.067	-0.016	-0.03	-0.03	-0.03	-0.168	-0.096
	1297.44	-0.0067	0.011435	0.003122	0.01721	0.016557	0.01097	0.012791	1297.44	-0.01	-0.041	-0.083	0.002	0	0.04	-0.014	1297.41	-0.068	-0.016	-0.031	-0.031	-0.031	-0.168	-0.095
	1297.64	-0.00585	0.011746	0.004233	0.01786	0.016768	0.011365	0.012302	1297.64	-0.01	-0.04	-0.082	0.003	0	0.041	-0.013	1297.61	-0.068	-0.016	-0.031	-0.031	-0.031	-0.168	-0.094
	1297.84	-0.00678	0.010946	0.003079	0.017165	0.016384	0.010577	0.010994	1297.84	-0.01	-0.039	-0.082	0.003	0.001	0.042	-0.012	1297.81	-0.067	-0.016	-0.03	-0.03	-0.03	-0.167	-0.094
	1298.04	-0.00667	0.01065	0.003135	0.016779	0.017011	0.010488	0.009744	1298.04	-0.01	-0.038	-0.081	0.003	0.001	0.041	-0.012	1298.01	-0.067	-0.017	-0.031	-0.031	-0.031	-0.167	-0.094
	1298.24	-0.00685	0.010586	0.00236	0.016916	0.017112	0.011236	0.008836	1298.24	-0.01	-0.037	-0.08	0.004	0.002	0.042	-0.013	1298.21	-0.067	-0.017	-0.031	-0.031	-0.031	-0.167	-0.094
	1298.44	-0.0067	0.010188	0.002323	0.016742	0.016482	0.011335	0.007565	1298.44	-0.01	-0.038	-0.081	0.003	0.001	0.041	-0.014	1298.41	-0.068	-0.018	-0.03	-0.03	-0.03	-0.167	-0.094
	1298.64	-0.00731	0.009802	0.002002	0.01625	0.015678	0.010658	0.006376	1298.64	-0.01	-0.038	-0.081	0.003	0.001	0.041	-0.013	1298.61	-0.068	-0.018	-0.03	-0.03	-0.03	-0.168	-0.094
	1298.84	-0.0078	0.009798	0.00219	0.016925	0.015623	0.011168	0.005941	1298.84	-0.009	-0.038	-0.08	0.004	0.001	0.041	-0.012	1298.81	-0.068	-0.019	-0.03	-0.03	-0.03	-0.168	-0.095
	1299.04	-0.00805	0.009143	0.00175	0.016572	0.015333	0.010521	0.005088	1299.04	-0.01	-0.038	-0.08	0.003	0.001	0.041	-0.013	1299.01	-0.067	-0.019	-0.029	-0.029	-0.029	-0.167	-0.094
	1299.24	-0.00763	0.008994	0.001678	0.017217	0.014838	0.010682	0.005399	1299.24	-0.01	-0.038	-0.08	0.002	0.001	0.04	-0.013	1299.21	-0.067	-0.019	-0.029	-0.029	-0.029	-0.167	-0.094
	1299.44	-0.00753	0.009342	0.002086	0.017436	0.014993	0.011032	0.00579	1299.44	-0.009	-0.037	-0.079	0.002	0.002	0.04	-0.012	1299.41	-0.066	-0.018	-0.028	-0.028	-0.028	-0.167	-0.094
	1299.64	-0.00693	0.009446	0.00253	0.017825	0.015247	0.011143	0.005061	1299.64	-0.008	-0.038	-0.079	0.002	0.002	0.041	-0.011	1299.61	-0.066	-0.018	-0.028	-0.028	-0.028	-0.166	-0.093
	1299.84	-0.00669	0.010283	0.001853	0.018138	0.0148	0.011526	0.005644	1299.84	-0.007	-0.039	-0.079	0.001	0.002	0.041	-0.012	1299.81	-0.065	-0.017	-0.028	-0.028	-0.028	-0.166	-0.093
	1300.04	-0.00631	0.009804	0.001907	0.017818	0.014899	0.011254	0.005374	1300.04	-0.007	-0.039	-0.08	0.001	0.002	0.04	-0.012	1300.01	-0.065	-0.017	-0.028	-0.028	-0.028	-0.166	-0.093
	1300.24	-0.00646	0.009464	0.001868	0.018168	0.015188	0.012278	0.006494	1300.24	-0.007	-0.04	-0.08	0.001	0.003	0.04	-0.012	1300.21	-0.065	-0.018	-0.028	-0.028	-0.028	-0.167	-0.093
	1300.44	-0.00624	0.009435	0.001475	0.018021	0.014576	0.01244	0.007167	1300.44	-0.006	-0.04	-0.08	0.002	0.004	0.041	-0.012	1300.41	-0.066	-0.018	-0.029	-0.029	-0.029	-0.167	-0.093
	1300.64	-0.00595	0.009122	0.001389	0.01793	0.014292	0.012766	0.008356	1300.64	-0.006	-0.04	-0.08	0.002	0.003	0.04	-0.012	1300.61	-0.066	-0.018	-0.029	-0.029	-0.029	-0.167	-0.093
	1300.84	-0.00566	0.009544	0.002145	0.018576	0.014678	0.013201	0.009518	1300.84	-0.006	-0.04	-0.079	0.003	0.004	0.041	-0.012	1300.81	-0.066	-0.018	-0.03	-0.03	-0.03	-0.168	-0.093
	1301.04	-0.00577	0.009364	0.001746	0.018815	0.014041	0.012125	0.009207	1301.04	-0.006	-0.04	-0.079	0.003	0.004	0.042	-0.012	1301.01	-0.067	-0.017	-0.03	-0.03	-0.03	-0.168	-0.093
	1301.24	-0.00538	0.009277	0.001714	0.019156	0.014343	0.011741	0.009283	1301.24	-0.006	-0.041	-0.079	0.003	0.004	0.041	-0.012	1301.21	-0.067	-0.017	-0.03	-0.03	-0.03	-0.168	-0.093
	1301.44	-0.00507	0.009638	0.002428	0.02021	0.015029	0.011399	0.009005	1301.44	-0.007	-0.041	-0.08	0.003	0.004	0.041	-0.012	1301.41	-0.067	-0.018	-0.03	-0.03	-0.03	-0.168	-0.093
	1301.64	-0.00563	0.009651	0.002427	0.02057	0.015285	0.01132	0.009103	1301.64	-0.008	-0.041	-0.081	0.003	0.005	0.042	-0.012	1301.61	-0.067	-0.017	-0.03	-0.03	-0.03	-0.168	-0.093
	1301.84	-0.00699	0.008508	0.0017	0.019417	0.01491	0.010693	0.008115	1301.84	-0.009	-0.043	-0.082	0.003	0.004	0.04	-0.013	1301.81	-0.068	-0.016	-0.03	-0.03	-0.03	-0.168	-0.094
	1302.04	-0.007	0.008142	0.001635	0.018927	0.014786	0.011251	0.007523	1302.04	-0.009	-0.043	-0.082	0.003	0.004	0.04	-0.015	1302.01	-0.069	-0.016	-0.03	-0.03	-0.03	-0.168	-0.094
	1302.24	-0.00734	0.007611	0.001643	0.018514	0.014496	0.011368	0.007189	1302.24	-0.01	-0.043	-0.082	0.003	0.004	0.04	-0.016	1302.21	-0.07	-0.016	-0.029	-0.029	-0.029	-0.169	-0.095
	1302.44	-0.00803	0.007413	0.001496	0.017928	0.014044	0.011182	0.006432	1302.44	-0.01	-0.043	-0.083	0.003	0.004	0.039	-0.017	1302.41	-0.07	-0.017	-0.029	-0.029	-0.029	-0.169	-0.095
	1302.64	-0.00899	0.007675	0.001964	0.017813	0.014032	0.010669	0.006472	1302.64	-0.01	-0.043	-0.083	0.002	0.003	0.039	-0.016	1302.61	-0.07	-0.018	-0.028	-0.028	-0.028	-0.169	-0.096
	1302.84	-0.00967	0.006999	0.002737	0.017457	0.014223	0.010485	0.006434	1302.84	-0.01	-0.042	-0.082	0.002	0.003	0.04	-0.015	1302.81	-0.071	-0.019	-0.029	-0.029	-0.029	-0.17	-0.097
	1303.04	-0.01016	0.006272	0.001666	0.016017	0.013345	0.00954	0.00555	1303.04	-0.011	-0.042	-0.084	0.002	0.002	0.04	-0.016	1303.01	-0.07	-0.019	-0.029	-0.029	-0.029	-0.169	-0.097
	1303.24	-0.01011	0.006343	0.002766	0.015937	0.013278	0.010378	0.006142	1303.24	-0.01	-0.042	-0.083	0.003	0.003	0.04	-0.016	1303.21	-0.071	-0.019	-0.029	-0.029	-0.029	-0.17	-0.097
	1303.44	-0.0106	0.006203	0.002026	0.014994	0.01279	0.009592	0.005809	1303.44	-0.01	-0.041	-0.082	0.003	0.003	0.04	-0.016	1303.41	-0.069	-0.019	-0.028	-0.028	-0.028	-0.169	-0.097
	1303.64	-0.01055	0.006218	0.001845	0.014865	0.012573	0.009572	0.005455	1303.64	-0.009	-0.04	-0.082	0.004	0.003	0.042	-0.015	1303.61	-0.069	-0.019	-0.029	-0.029	-0.029	-0.169	-0.098
	1303.84	-0.01064	0.006822	0.001597	0.014746	0.012347	0.009684	0.00616	1303.84	-0.008	-0.039	-0.081	0.005	0.004	0.043	-0.015	1303.81	-0.069	-0.019	-0.029	-0.029	-0.029	-0.169	-0.098
	1304.04	-0.00959	0.006859	0.001811	0.014941	0.012999	0.009644	0.007189	1304.04	-0.008	-0.039	-0.081	0.005	0.004	0.042	-0.014	1304.01	-0.069	-0.02	-0.03	-0.03	-0.03	-0.169	-0.098
	1304.24	-0.00917	0.007606	0.002091	0.015539	0.013201	0.010458	0.008324	1304.24	-0.008	-0.039	-0.08	0.006	0.005	0.043	-0.013	1304.21	-0.068	-0.019	-0.031	-0.031	-0.031	-0.169	-0.098
	1304.44	-0.00844	0.008229	0.001766	0.015964	0.013204	0.010378	0.008782	1304.44	-0.007	-0.038	-0.079	0.007	0.006	0.044	-0.012	1304.41	-0.067	-0.018	-0.031	-0.031	-0.031	-0.168	-0.097
	1304.64	-0.00789	0.008559	0.00145	0.0165	0.013469	0.010098	0.008952	1304.64	-0.007	-0.038	-0.079	0.006	0.006	0.044	-0.011	1304.61	-0.066	-0.018	-0.03	-0.03	-0.03	-0.167	-0.096
	1304.84	-0.00773	0.009305	0.001435	0.017439	0.014088	0.009697	0.009423	1304.84	-0.007	-0.038	-0.079	0.006	0.007	0.044	-0.011	1304.81	-0.065	-0.017	-0.03	-0.03	-0.03	-0.167	-0.096
	1305.04	-0.00782	0.009588	0.000924	0.017935	0.014287	0.00909	0.009067	1305.04	-0.008	-0.038	-0.079	0.006	0.006	0.044	-0.011	1305.01	-0.065	-0.017	-0.03	-0.03	-0.03	-0.166	-0.095
	1305.24	-0.00759	0.010109	0.00106	0.019082	0.014962	0.009357	0.009502	1305.24	-0.009	-0.039	-0.08	0.006	0.006	0.043	-0.011	1305.21	-0.064	-0.016	-0.03	-0.03	-0.03	-0.166	-0.095
	1305.44	-0.00843	0.009967	0.000389	0.018938	0.014706	0.008965	0.008648	1305.44	-0.009	-0.04	-0.081	0.005	0.006	0.043	-0.012	1305.41	-0.064	-0.015	-0.03	-0.03	-0.03	-0.166	-0.094
	1305.64	-0.00869	0.009765	0.000587	0.019054	0.014532	0.009466	0.008848	1305.64	-0.009	-0.041	-0.08	0.005	0.006	0.043	-0.012	1305.61	-0.064	-0.014	-0.029	-0.029	-0.029	-0.165	-0.093
	1305.84	-0.00898	0.009036	0.000324	0.018672	0.014354	0.009221	0.008947	1305.84	-0.01	-0.041	-0.081	0.004	0.006	0.042	-0.013	1305.81	-0.064	-0.014	-0.029	-0.029	-0.029	-0.165	-0.092
	1306.04	-0.00881	0.008448	0.000267	0.018807	0.01436	0.009133	0.008844	1306.04	-0.01	-0.041	-0.081	0.003	0.006	0.042	-0.014	1306.01	-0.065	-0.015	-0.029	-0.029	-0.029	-0.165	-0.092
	1306.24	-0.00849	0.008977	0.001452	0.019454	0.014846	0.00951	0.010062	1306.24	-0.01	-0.041	-0.081	0.002	0.006	0.042	-0.013	1306.21	-0.065	-0.015	-0.028	-0.028	-0.028	-0.165	-0.091
	1306.44	-0.00926	0.009185	0.001334	0.019171	0.014639	0.009387	0.010186	1306.44	-0.01	-0.041	-0.081	0.002	0.005	0.041	-0.013	1306.41	-0.065	-0.016	-0.027	-0.027	-0.027	-0.165	-0.091
	1306.64	-0.0086	0.009105	0.002225	0.018998	0.015037	0.009647	0.011081	1306.64	-0.01	-0.041	-0.082	0.001	0.005	0.041	-0.013	1306.61	-0.065	-0.015	-0.026	-0.026	-0.026	-0.166	-0.091
	1306.84	-0.00788	0.008971	0.002223	0.018388	0.015346	0.010009	0.011137	1306.84	-0.01	-0.042	-0.082	0.001	0.004	0.041	-0.013	1306.81	-0.066	-0.016	-0.026	-0.026	-0.026	-0.167	-0.091
	1307.04	-0.00772	0.008657	0.001681	0.01803	0.014787	0.010067	0.0105	1307.04	-0.009	-0.042	-0.082	0.002	0.005	0.041	-0.013	1307.01	-0.066	-0.015	-0.026	-0.026	-0.026	-0.167	-0.091
	1307.24	-0.00706	0.008914	0.002118	0.018043	0.014911	0.010991	0.010846	1307.24	-0.009	-0.042	-0.081	0.003	0.005	0.041	-0.012	1307.21	-0.065	-0.016	-0.026	-0.026	-0.026	-0.167	-0.091
	1307.44	-0.0066	0.009403	0.001219	0.018177	0.014774	0.010595	0.010317	1307.44	-0.009	-0.042	-0.081	0.002	0.005	0.041	-0.012	1307.41	-0.065	-0.016	-0.026	-0.026	-0.026	-0.167	-0.092
	1307.64	-0.00613	0.009832	0.002014	0.018945	0.015535	0.011348	0.010224	1307.64	-0.009	-0.042	-0.081	0.002	0.004	0.042	-0.012	1307.61	-0.065	-0.016	-0.026	-0.026	-0.026	-0.168	-0.092
	1307.84	-0.00536	0.010273	0.002123	0.018788	0.016098	0.011607	0.010054	1307.84	-0.009	-0.042	-0.082	0.001	0.003	0.042	-0.012	1307.81	-0.065	-0.016	-0.026	-0.026	-0.026	-0.167	-0.092
	1308.04	-0.00481	0.010988	0.002541	0.019087	0.016575	0.011985	0.010299	1308.04	-0.009	-0.042	-0.082	0.001	0.003	0.041	-0.012	1308.01	-0.065	-0.016	-0.027	-0.027	-0.027	-0.167	-0.093
	1308.24	-0.00442	0.011587	0.003089	0.020168	0.017166	0.012621	0.010277	1308.24	-0.008	-0.041	-0.081	0.002	0.004	0.042	-0.012	1308.21	-0.065	-0.015	-0.027	-0.027	-0.027	-0.167	-0.093
	1308.44	-0.00471	0.011602	0.003546	0.020598	0.017526	0.013173	0.01044	1308.44	-0.008	-0.041	-0.081	0.002	0.004	0.042	-0.011	1308.41	-0.065	-0.016	-0.027	-0.027	-0.027	-0.167	-0.094
	1308.64	-0.00499	0.011781	0.003513	0.020277	0.017556	0.012742	0.009943	1308.64	-0.008	-0.042	-0.081	0.002	0.004	0.042	-0.011	1308.61	-0.066	-0.016	-0.027	-0.027	-0.027	-0.167	-0.095
	1308.84	-0.00494	0.011804	0.003737	0.020228	0.017563	0.012845	0.010013	1308.84	-0.008	-0.042	-0.082	0.002	0.004	0.042	-0.012	1308.81	-0.066	-0.015	-0.028	-0.028	-0.028	-0.167	-0.095
	1309.04	-0.00494	0.011763	0.003479	0.020658	0.017818	0.012979	0.009832	1309.04	-0.008	-0.043	-0.081	0.002	0.004	0.043	-0.012	1309.01	-0.066	-0.016	-0.029	-0.029	-0.029	-0.168	-0.096
	1309.24	-0.00611	0.010698	0.003292	0.020067	0.017321	0.012306	0.009597	1309.24	-0.008	-0.044	-0.082	0.002	0.004	0.043	-0.012	1309.21	-0.066	-0.016	-0.029	-0.029	-0.029	-0.169	-0.096
	1309.44	-0.00718	0.010143	0.002796	0.018819	0.016457	0.011913	0.008606	1309.44	-0.008	-0.044	-0.081	0.002	0.004	0.043	-0.013	1309.41	-0.066	-0.017	-0.029	-0.029	-0.029	-0.169	-0.096
	1309.64	-0.00721	0.01022	0.003807	0.019651	0.015963	0.012043	0.008786	1309.64	-0.008	-0.044	-0.081	0.002	0.004	0.044	-0.013	1309.61	-0.066	-0.017	-0.03	-0.03	-0.03	-0.169	-0.097
	1309.84	-0.00693	0.009491	0.003582	0.019457	0.01555	0.011607	0.008909	1309.84	-0.009	-0.044	-0.082	0.003	0.004	0.044	-0.014	1309.81	-0.066	-0.017	-0.031	-0.031	-0.031	-0.169	-0.097
	1310.04	-0.00712	0.009188	0.00358	0.019513	0.014646	0.011369	0.008803	1310.04	-0.008	-0.044	-0.083	0.003	0.005	0.044	-0.014	1310.01	-0.067	-0.017	-0.031	-0.031	-0.031	-0.17	-0.097
	1310.24	-0.00711	0.009406	0.003745	0.019554	0.01365	0.011208	0.009435	1310.24	-0.008	-0.044	-0.083	0.004	0.005	0.044	-0.013	1310.21	-0.066	-0.016	-0.031	-0.031	-0.031	-0.169	-0.096
	1310.44	-0.00735	0.008666	0.002415	0.01877	0.012977	0.010548	0.009473	1310.44	-0.009	-0.044	-0.083	0.003	0.004	0.044	-0.013	1310.41	-0.066	-0.017	-0.031	-0.031	-0.031	-0.169	-0.097
	1310.64	-0.00588	0.009048	0.003113	0.019479	0.013242	0.011368	0.009759	1310.64	-0.008	-0.044	-0.083	0.004	0.005	0.043	-0.012	1310.61	-0.066	-0.016	-0.03	-0.03	-0.03	-0.169	-0.096
	1310.84	-0.00621	0.009079	0.002773	0.018983	0.012682	0.011235	0.009025	1310.84	-0.008	-0.044	-0.083	0.003	0.005	0.043	-0.012	1310.81	-0.066	-0.016	-0.03	-0.03	-0.03	-0.169	-0.096
	1311.04	-0.00686	0.008529	0.001636	0.01833	0.011401	0.010592	0.008064	1311.04	-0.008	-0.044	-0.083	0.003	0.005	0.043	-0.012	1311.01	-0.066	-0.017	-0.03	-0.03	-0.03	-0.169	-0.096
	1311.24	-0.00651	0.008929	0.001275	0.018433	0.011933	0.010835	0.008358	1311.24	-0.008	-0.042	-0.083	0.004	0.005	0.044	-0.011	1311.21	-0.065	-0.016	-0.03	-0.03	-0.03	-0.169	-0.095
	1311.44	-0.00718	0.008396	0.00084	0.018131	0.012059	0.010333	0.007957	1311.44	-0.009	-0.041	-0.083	0.003	0.005	0.044	-0.011	1311.41	-0.066	-0.016	-0.03	-0.03	-0.03	-0.169	-0.095
	1311.64	-0.00767	0.007887	0.00061	0.018742	0.012618	0.010609	0.007382	1311.64	-0.008	-0.041	-0.084	0.003	0.005	0.044	-0.011	1311.61	-0.066	-0.016	-0.03	-0.03	-0.03	-0.17	-0.095
	1311.84	-0.00817	0.007994	0.000499	0.018592	0.012791	0.011198	0.007387	1311.84	-0.007	-0.04	-0.082	0.003	0.006	0.045	-0.011	1311.81	-0.066	-0.015	-0.029	-0.029	-0.029	-0.169	-0.094
	1312.04	-0.00837	0.008653	0.001278	0.020169	0.013477	0.01193	0.007771	1312.04	-0.007	-0.04	-0.082	0.003	0.006	0.045	-0.01	1312.01	-0.066	-0.016	-0.029	-0.029	-0.029	-0.169	-0.095
	1312.24	-0.00804	0.009069	0.001602	0.021383	0.0146	0.012482	0.008438	1312.24	-0.007	-0.04	-0.082	0.004	0.006	0.045	-0.01	1312.21	-0.066	-0.016	-0.028	-0.028	-0.028	-0.17	-0.094
	1312.44	-0.00844	0.008262	0.001601	0.021256	0.014602	0.01248	0.008333	1312.44	-0.007	-0.04	-0.081	0.003	0.006	0.045	-0.009	1312.41	-0.066	-0.016	-0.027	-0.027	-0.027	-0.169	-0.094
	1312.64	-0.00798	0.008082	0.00074	0.020756	0.014514	0.011581	0.00836	1312.64	-0.007	-0.039	-0.081	0.004	0.006	0.046	-0.009	1312.61	-0.066	-0.017	-0.027	-0.027	-0.027	-0.169	-0.093
	1312.84	-0.00735	0.007836	0.001266	0.02127	0.015895	0.01199	0.008947	1312.84	-0.007	-0.038	-0.082	0.003	0.006	0.046	-0.009	1312.81	-0.066	-0.016	-0.027	-0.027	-0.027	-0.17	-0.093
	1313.04	-0.00816	0.007427	0.001236	0.021353	0.015936	0.011781	0.008881	1313.04	-0.006	-0.039	-0.081	0.003	0.006	0.046	-0.01	1313.01	-0.066	-0.016	-0.027	-0.027	-0.027	-0.17	-0.092
	1313.24	-0.0085	0.007439	0.00103	0.020452	0.016133	0.011115	0.008682	1313.24	-0.006	-0.039	-0.082	0.003	0.006	0.045	-0.01	1313.21	-0.066	-0.017	-0.026	-0.026	-0.026	-0.17	-0.092
	1313.44	-0.00747	0.008372	0.001666	0.020757	0.01659	0.012112	0.008671	1313.44	-0.007	-0.039	-0.081	0.003	0.006	0.045	-0.01	1313.41	-0.066	-0.017	-0.027	-0.027	-0.027	-0.17	-0.092
	1313.64	-0.00682	0.008692	0.002566	0.021355	0.016554	0.012087	0.008961	1313.64	-0.007	-0.038	-0.082	0.004	0.006	0.046	-0.01	1313.61	-0.067	-0.016	-0.027	-0.027	-0.027	-0.17	-0.093
	1313.84	-0.0063	0.008491	0.002119	0.020875	0.016993	0.01197	0.009104	1313.84	-0.007	-0.038	-0.082	0.005	0.006	0.045	-0.01	1313.81	-0.067	-0.016	-0.027	-0.027	-0.027	-0.169	-0.092
	1314.04	-0.00649	0.008634	0.001557	0.020709	0.016438	0.011948	0.009579	1314.04	-0.006	-0.038	-0.082	0.005	0.006	0.046	-0.009	1314.01	-0.067	-0.016	-0.027	-0.027	-0.027	-0.169	-0.092
	1314.24	-0.00609	0.008938	0.001694	0.02022	0.016579	0.012169	0.009629	1314.24	-0.006	-0.037	-0.081	0.006	0.007	0.046	-0.008	1314.21	-0.067	-0.017	-0.026	-0.026	-0.026	-0.168	-0.092
	1314.44	-0.00555	0.010209	0.002806	0.020697	0.017244	0.012927	0.010896	1314.44	-0.007	-0.038	-0.082	0.005	0.006	0.045	-0.008	1314.41	-0.068	-0.018	-0.027	-0.027	-0.027	-0.168	-0.092
	1314.64	-0.00571	0.010867	0.003632	0.020352	0.016718	0.013759	0.010541	1314.64	-0.008	-0.038	-0.082	0.005	0.006	0.045	-0.009	1314.61	-0.068	-0.017	-0.028	-0.028	-0.028	-0.168	-0.093
	1314.84	-0.00679	0.010316	0.003155	0.0194	0.016026	0.0131	0.010468	1314.84	-0.009	-0.039	-0.082	0.005	0.005	0.045	-0.01	1314.81	-0.067	-0.016	-0.027	-0.027	-0.027	-0.168	-0.092
	1315.04	-0.00746	0.010158	0.003104	0.018949	0.015275	0.013414	0.010491	1315.04	-0.01	-0.039	-0.083	0.005	0.006	0.045	-0.01	1315.01	-0.067	-0.016	-0.028	-0.028	-0.028	-0.168	-0.092
	1315.24	-0.00852	0.010346	0.003644	0.018807	0.015222	0.013154	0.010536	1315.24	-0.01	-0.039	-0.085	0.005	0.005	0.045	-0.01	1315.21	-0.067	-0.016	-0.028	-0.028	-0.028	-0.168	-0.093
	1315.44	-0.00952	0.009415	0.003711	0.018346	0.014309	0.012702	0.009872	1315.44	-0.01	-0.04	-0.084	0.005	0.005	0.045	-0.009	1315.41	-0.068	-0.016	-0.029	-0.029	-0.029	-0.169	-0.093
	1315.64	-0.00991	0.00944	0.003215	0.018942	0.01404	0.01287	0.009448	1315.64	-0.01	-0.041	-0.084	0.004	0.004	0.044	-0.01	1315.61	-0.067	-0.015	-0.028	-0.028	-0.028	-0.168	-0.093
	1315.84	-0.01	0.00986	0.004294	0.019679	0.014021	0.013676	0.010056	1315.84	-0.01	-0.042	-0.083	0.005	0.004	0.045	-0.01	1315.81	-0.068	-0.016	-0.029	-0.029	-0.029	-0.168	-0.093
	1316.04	-0.0103	0.010191	0.004595	0.020039	0.014046	0.013423	0.00971	1316.04	-0.01	-0.042	-0.084	0.005	0.003	0.044	-0.01	1316.01	-0.067	-0.016	-0.028	-0.028	-0.028	-0.168	-0.093
	1316.24	-0.01102	0.009712	0.004683	0.019313	0.013397	0.012895	0.009463	1316.24	-0.01	-0.043	-0.084	0.004	0.003	0.044	-0.011	1316.21	-0.067	-0.015	-0.028	-0.028	-0.028	-0.168	-0.093
	1316.44	-0.01116	0.009002	0.004721	0.019137	0.012305	0.012537	0.009072	1316.44	-0.01	-0.043	-0.085	0.004	0.003	0.044	-0.011	1316.41	-0.066	-0.014	-0.027	-0.027	-0.027	-0.167	-0.092
	1316.64	-0.01105	0.009728	0.00459	0.01952	0.012411	0.012331	0.009501	1316.64	-0.01	-0.043	-0.085	0.004	0.004	0.044	-0.012	1316.61	-0.067	-0.015	-0.027	-0.027	-0.027	-0.167	-0.093
	1316.84	-0.01173	0.009707	0.004775	0.018888	0.012688	0.011778	0.00947	1316.84	-0.01	-0.043	-0.085	0.004	0.004	0.044	-0.013	1316.81	-0.068	-0.014	-0.028	-0.028	-0.028	-0.168	-0.093
	1317.04	-0.01224	0.009135	0.003641	0.018347	0.011457	0.010828	0.00877	1317.04	-0.01	-0.043	-0.085	0.004	0.005	0.045	-0.013	1317.01	-0.068	-0.014	-0.029	-0.029	-0.029	-0.168	-0.093
	1317.24	-0.01144	0.009662	0.003631	0.018441	0.011824	0.01066	0.008986	1317.24	-0.009	-0.043	-0.084	0.005	0.005	0.045	-0.012	1317.21	-0.068	-0.014	-0.029	-0.029	-0.029	-0.168	-0.092
	1317.44	-0.01013	0.009758	0.004201	0.018956	0.011959	0.011106	0.00914	1317.44	-0.009	-0.043	-0.083	0.006	0.006	0.046	-0.012	1317.41	-0.069	-0.014	-0.029	-0.029	-0.029	-0.168	-0.092
	1317.64	-0.00979	0.009334	0.003975	0.018669	0.012068	0.010125	0.009685	1317.64	-0.008	-0.042	-0.083	0.007	0.007	0.046	-0.012	1317.61	-0.069	-0.014	-0.029	-0.029	-0.029	-0.168	-0.093
	1317.84	-0.01065	0.008648	0.002616	0.01812	0.012102	0.009478	0.008787	1317.84	-0.008	-0.042	-0.082	0.007	0.008	0.047	-0.011	1317.81	-0.068	-0.014	-0.029	-0.029	-0.029	-0.167	-0.093
	1318.04	-0.01006	0.00835	0.002711	0.01809	0.012597	0.009573	0.008913	1318.04	-0.008	-0.042	-0.082	0.007	0.008	0.047	-0.011	1318.01	-0.069	-0.015	-0.029	-0.029	-0.029	-0.168	-0.093
	1318.24	-0.00888	0.008541	0.002965	0.018082	0.013234	0.010001	0.008332	1318.24	-0.009	-0.042	-0.082	0.007	0.009	0.047	-0.011	1318.21	-0.068	-0.015	-0.029	-0.029	-0.029	-0.168	-0.092
	1318.44	-0.00798	0.008756	0.003484	0.018655	0.013844	0.010559	0.009236	1318.44	-0.01	-0.043	-0.083	0.006	0.009	0.046	-0.011	1318.41	-0.068	-0.015	-0.03	-0.03	-0.03	-0.168	-0.092
	1318.64	-0.00738	0.008698	0.003065	0.018342	0.014266	0.011319	0.008738	1318.64	-0.01	-0.042	-0.084	0.006	0.009	0.046	-0.012	1318.61	-0.068	-0.016	-0.029	-0.029	-0.029	-0.167	-0.092
	1318.84	-0.00696	0.008618	0.003569	0.018863	0.014885	0.012153	0.009064	1318.84	-0.01	-0.042	-0.084	0.006	0.009	0.046	-0.012	1318.81	-0.067	-0.016	-0.029	-0.029	-0.029	-0.168	-0.092
	1319.04	-0.00698	0.009312	0.004199	0.018805	0.015061	0.012714	0.008957	1319.04	-0.009	-0.042	-0.085	0.005	0.009	0.046	-0.012	1319.01	-0.067	-0.016	-0.029	-0.029	-0.029	-0.168	-0.092
	1319.24	-0.00687	0.008926	0.004571	0.018119	0.014875	0.012026	0.008697	1319.24	-0.008	-0.042	-0.086	0.005	0.008	0.045	-0.011	1319.21	-0.066	-0.016	-0.029	-0.029	-0.029	-0.168	-0.092
	1319.44	-0.00644	0.008764	0.004685	0.018442	0.015002	0.011969	0.009322	1319.44	-0.007	-0.041	-0.085	0.005	0.008	0.046	-0.01	1319.41	-0.066	-0.016	-0.029	-0.029	-0.029	-0.168	-0.092
	1319.64	-0.00618	0.008991	0.004412	0.018117	0.015065	0.012317	0.00939	1319.64	-0.008	-0.041	-0.085	0.005	0.007	0.045	-0.012	1319.61	-0.065	-0.016	-0.029	-0.029	-0.029	-0.168	-0.091
	1319.84	-0.00602	0.009304	0.004263	0.017909	0.014759	0.012667	0.009556	1319.84	-0.008	-0.042	-0.086	0.004	0.007	0.044	-0.012	1319.81	-0.064	-0.016	-0.029	-0.029	-0.029	-0.168	-0.091
	1320.04	-0.00681	0.009151	0.003473	0.016595	0.01422	0.012179	0.00891	1320.04	-0.008	-0.042	-0.086	0.004	0.007	0.044	-0.012	1320.01	-0.064	-0.016	-0.028	-0.028	-0.028	-0.168	-0.091
	1320.24	-0.00675	0.009069	0.0039	0.016428	0.013814	0.012773	0.00844	1320.24	-0.008	-0.042	-0.087	0.005	0.007	0.044	-0.012	1320.21	-0.064	-0.016	-0.028	-0.028	-0.028	-0.169	-0.091
	1320.44	-0.00625	0.009179	0.003407	0.016195	0.013084	0.012735	0.008519	1320.44	-0.008	-0.042	-0.086	0.005	0.006	0.045	-0.012	1320.41	-0.065	-0.016	-0.028	-0.028	-0.028	-0.169	-0.091
	1320.64	-0.00651	0.009396	0.0032	0.015831	0.012554	0.012956	0.008404	1320.64	-0.007	-0.041	-0.086	0.005	0.007	0.045	-0.012	1320.61	-0.066	-0.016	-0.029	-0.029	-0.029	-0.17	-0.092
	1320.84	-0.00681	0.008536	0.002773	0.014708	0.012315	0.012749	0.007906	1320.84	-0.007	-0.042	-0.086	0.004	0.006	0.045	-0.013	1320.81	-0.067	-0.015	-0.03	-0.03	-0.03	-0.172	-0.093
	1321.04	-0.00714	0.008024	0.002234	0.015467	0.012046	0.012604	0.008303	1321.04	-0.007	-0.042	-0.086	0.004	0.006	0.045	-0.013	1321.01	-0.067	-0.015	-0.03	-0.03	-0.03	-0.172	-0.092
	1321.24	-0.007	0.0082	0.002227	0.015854	0.012321	0.012926	0.008647	1321.24	-0.007	-0.042	-0.084	0.004	0.005	0.045	-0.012	1321.21	-0.067	-0.014	-0.03	-0.03	-0.03	-0.171	-0.092
	1321.44	-0.00679	0.008042	0.002354	0.016068	0.012549	0.012226	0.008857	1321.44	-0.008	-0.042	-0.084	0.004	0.005	0.045	-0.012	1321.41	-0.068	-0.014	-0.03	-0.03	-0.03	-0.171	-0.092
	1321.64	-0.00699	0.00804	0.002448	0.016498	0.013319	0.012237	0.009556	1321.64	-0.008	-0.043	-0.084	0.004	0.006	0.045	-0.012	1321.61	-0.069	-0.014	-0.03	-0.03	-0.03	-0.171	-0.092
	1321.84	-0.00715	0.008298	0.002794	0.017462	0.013766	0.012332	0.008642	1321.84	-0.008	-0.042	-0.083	0.004	0.006	0.047	-0.012	1321.81	-0.068	-0.014	-0.029	-0.029	-0.029	-0.17	-0.09
	1322.04	-0.00623	0.008872	0.003293	0.018384	0.014649	0.012385	0.008958	1322.04	-0.009	-0.043	-0.083	0.004	0.006	0.046	-0.013	1322.01	-0.07	-0.014	-0.03	-0.03	-0.03	-0.171	-0.091
	1322.24	-0.00587	0.009521	0.003508	0.018817	0.015263	0.012848	0.008873	1322.24	-0.01	-0.043	-0.084	0.004	0.006	0.046	-0.013	1322.21	-0.07	-0.014	-0.029	-0.029	-0.029	-0.17	-0.091
	1322.44	-0.0057	0.010558	0.00431	0.019427	0.015686	0.013216	0.009471	1322.44	-0.01	-0.041	-0.084	0.004	0.006	0.047	-0.012	1322.41	-0.07	-0.015	-0.03	-0.03	-0.03	-0.17	-0.092
	1322.64	-0.00537	0.011878	0.005375	0.020686	0.016662	0.014077	0.010274	1322.64	-0.01	-0.041	-0.085	0.003	0.005	0.047	-0.013	1322.61	-0.07	-0.014	-0.03	-0.03	-0.03	-0.169	-0.092
	1322.84	-0.0061	0.012075	0.005928	0.021204	0.017525	0.01401	0.010937	1322.84	-0.01	-0.041	-0.085	0.003	0.005	0.048	-0.012	1322.81	-0.069	-0.014	-0.029	-0.029	-0.029	-0.17	-0.093
	1323.04	-0.00631	0.012571	0.006202	0.021556	0.018255	0.013393	0.011818	1323.04	-0.009	-0.04	-0.084	0.003	0.005	0.048	-0.011	1323.01	-0.069	-0.014	-0.029	-0.029	-0.029	-0.169	-0.093
	1323.24	-0.00663	0.012237	0.005926	0.021555	0.018058	0.012493	0.01221	1323.24	-0.009	-0.04	-0.085	0.004	0.006	0.048	-0.01	1323.21	-0.07	-0.015	-0.029	-0.029	-0.029	-0.169	-0.093
	1323.44	-0.00723	0.012301	0.005405	0.021688	0.018194	0.01188	0.012841	1323.44	-0.009	-0.04	-0.085	0.005	0.007	0.048	-0.009	1323.41	-0.069	-0.016	-0.028	-0.028	-0.028	-0.169	-0.093
	1323.64	-0.0071	0.012401	0.005022	0.021203	0.018612	0.012201	0.012405	1323.64	-0.009	-0.04	-0.085	0.005	0.007	0.048	-0.009	1323.61	-0.069	-0.016	-0.029	-0.029	-0.029	-0.169	-0.093
	1323.84	-0.00816	0.012043	0.004497	0.021225	0.018252	0.011864	0.011877	1323.84	-0.008	-0.041	-0.086	0.005	0.007	0.047	-0.009	1323.81	-0.069	-0.017	-0.029	-0.029	-0.029	-0.169	-0.094
	1324.04	-0.00782	0.011935	0.004921	0.021281	0.018256	0.011856	0.011429	1324.04	-0.007	-0.04	-0.084	0.006	0.007	0.048	-0.007	1324.01	-0.069	-0.018	-0.029	-0.029	-0.029	-0.17	-0.094
	1324.24	-0.00774	0.011892	0.00506	0.021565	0.018044	0.012025	0.010999	1324.24	-0.007	-0.04	-0.085	0.007	0.007	0.048	-0.007	1324.21	-0.069	-0.018	-0.029	-0.029	-0.029	-0.17	-0.094
	1324.44	-0.00857	0.011045	0.003695	0.020787	0.016696	0.010941	0.010305	1324.44	-0.007	-0.041	-0.085	0.006	0.006	0.048	-0.007	1324.41	-0.069	-0.018	-0.03	-0.03	-0.03	-0.171	-0.095
	1324.64	-0.00887	0.011707	0.003281	0.020872	0.016758	0.011283	0.010092	1324.64	-0.006	-0.041	-0.084	0.006	0.007	0.047	-0.008	1324.61	-0.069	-0.018	-0.03	-0.03	-0.03	-0.17	-0.095
	1324.84	-0.00929	0.011042	0.002917	0.020367	0.016531	0.010825	0.009225	1324.84	-0.007	-0.042	-0.084	0.006	0.006	0.046	-0.009	1324.81	-0.068	-0.018	-0.029	-0.029	-0.029	-0.171	-0.095
	1325.04	-0.01004	0.011082	0.002862	0.020147	0.016091	0.01076	0.008819	1325.04	-0.006	-0.042	-0.084	0.006	0.007	0.046	-0.009	1325.01	-0.068	-0.018	-0.029	-0.029	-0.029	-0.17	-0.094
	1325.24	-0.0102	0.011087	0.002308	0.019627	0.015492	0.010416	0.007748	1325.24	-0.006	-0.042	-0.084	0.006	0.008	0.046	-0.009	1325.21	-0.069	-0.019	-0.029	-0.029	-0.029	-0.17	-0.094
	1325.44	-0.00989	0.010393	0.002587	0.019009	0.014511	0.00993	0.00731	1325.44	-0.007	-0.043	-0.084	0.007	0.008	0.045	-0.009	1325.41	-0.069	-0.019	-0.029	-0.029	-0.029	-0.17	-0.093
	1325.64	-0.00994	0.00966	0.002262	0.018752	0.01312	0.010295	0.006332	1325.64	-0.007	-0.043	-0.083	0.007	0.009	0.046	-0.009	1325.61	-0.071	-0.02	-0.029	-0.029	-0.029	-0.169	-0.094
	1325.84	-0.0093	0.010155	0.003039	0.019638	0.013075	0.010847	0.005743	1325.84	-0.007	-0.043	-0.083	0.007	0.009	0.046	-0.009	1325.81	-0.07	-0.019	-0.029	-0.029	-0.029	-0.168	-0.093
	1326.04	-0.01039	0.009572	0.002202	0.018287	0.011943	0.00997	0.004963	1326.04	-0.007	-0.044	-0.084	0.006	0.008	0.046	-0.009	1326.01	-0.07	-0.019	-0.029	-0.029	-0.029	-0.169	-0.094
	1326.24	-0.01057	0.008996	0.002278	0.018038	0.011387	0.010306	0.005215	1326.24	-0.008	-0.044	-0.084	0.006	0.007	0.045	-0.009	1326.21	-0.069	-0.018	-0.028	-0.028	-0.028	-0.168	-0.094
	1326.44	-0.01075	0.008925	0.002079	0.017359	0.010728	0.009883	0.005214	1326.44	-0.009	-0.044	-0.084	0.006	0.006	0.045	-0.009	1326.41	-0.069	-0.017	-0.028	-0.028	-0.028	-0.167	-0.094
	1326.64	-0.01023	0.008616	0.002275	0.0177	0.011	0.010319	0.006225	1326.64	-0.009	-0.044	-0.084	0.005	0.007	0.045	-0.01	1326.61	-0.068	-0.016	-0.028	-0.028	-0.028	-0.166	-0.094
	1326.84	-0.01065	0.007785	0.00181	0.016928	0.01107	0.009681	0.005999	1326.84	-0.008	-0.044	-0.085	0.006	0.007	0.046	-0.009	1326.81	-0.068	-0.016	-0.027	-0.027	-0.027	-0.167	-0.094
	1327.04	-0.01039	0.007833	0.001864	0.017251	0.011083	0.010314	0.006853	1327.04	-0.008	-0.044	-0.085	0.005	0.007	0.045	-0.01	1327.01	-0.068	-0.016	-0.027	-0.027	-0.027	-0.167	-0.094
	1327.24	-0.01042	0.007379	0.00142	0.016979	0.01078	0.009979	0.006722	1327.24	-0.008	-0.043	-0.084	0.006	0.007	0.047	-0.009	1327.21	-0.069	-0.016	-0.028	-0.028	-0.028	-0.166	-0.094
	1327.44	-0.01032	0.006797	0.001373	0.017074	0.011399	0.009944	0.007285	1327.44	-0.007	-0.043	-0.084	0.006	0.007	0.047	-0.008	1327.41	-0.068	-0.015	-0.027	-0.027	-0.027	-0.166	-0.094
	1327.64	-0.01044	0.006676	0.001861	0.017317	0.012108	0.010546	0.007162	1327.64	-0.006	-0.043	-0.084	0.006	0.007	0.048	-0.009	1327.61	-0.068	-0.015	-0.027	-0.027	-0.027	-0.166	-0.093
	1327.84	-0.01086	0.005933	0.001767	0.017649	0.011196	0.009723	0.007347	1327.84	-0.006	-0.043	-0.084	0.006	0.006	0.047	-0.01	1327.81	-0.069	-0.014	-0.027	-0.027	-0.027	-0.167	-0.093
	1328.04	-0.01074	0.005424	0.001138	0.017262	0.010628	0.009014	0.007142	1328.04	-0.006	-0.042	-0.083	0.006	0.006	0.048	-0.009	1328.01	-0.068	-0.014	-0.027	-0.027	-0.027	-0.167	-0.092
	1328.24	-0.01155	0.005486	0.000804	0.017364	0.010344	0.009146	0.00688	1328.24	-0.006	-0.042	-0.084	0.006	0.005	0.048	-0.01	1328.21	-0.068	-0.014	-0.028	-0.028	-0.028	-0.168	-0.093
	1328.44	-0.01206	0.005684	0.000297	0.017327	0.010479	0.008833	0.00627	1328.44	-0.006	-0.042	-0.084	0.005	0.005	0.049	-0.011	1328.41	-0.067	-0.014	-0.028	-0.028	-0.028	-0.168	-0.092
	1328.64	-0.0115	0.006782	0.001484	0.018086	0.011665	0.009831	0.006908	1328.64	-0.006	-0.043	-0.084	0.005	0.004	0.049	-0.012	1328.61	-0.067	-0.013	-0.027	-0.027	-0.027	-0.168	-0.092
	1328.84	-0.01148	0.0065	0.002085	0.017682	0.011615	0.009839	0.006303	1328.84	-0.006	-0.043	-0.085	0.005	0.004	0.048	-0.013	1328.81	-0.067	-0.014	-0.027	-0.027	-0.027	-0.169	-0.091
	1329.04	-0.01119	0.007254	0.002454	0.01767	0.01247	0.010579	0.006897	1329.04	-0.006	-0.043	-0.085	0.005	0.004	0.047	-0.014	1329.01	-0.067	-0.014	-0.027	-0.027	-0.027	-0.169	-0.091
	1329.24	-0.01073	0.007623	0.00224	0.017998	0.012959	0.010493	0.007291	1329.24	-0.006	-0.043	-0.085	0.005	0.004	0.047	-0.013	1329.21	-0.068	-0.015	-0.028	-0.028	-0.028	-0.17	-0.092
	1329.44	-0.01016	0.007252	0.002541	0.017806	0.012544	0.010553	0.006973	1329.44	-0.007	-0.044	-0.085	0.004	0.004	0.047	-0.013	1329.41	-0.067	-0.015	-0.028	-0.028	-0.028	-0.17	-0.092
	1329.64	-0.01033	0.007622	0.002509	0.01816	0.01302	0.011475	0.006807	1329.64	-0.006	-0.044	-0.085	0.005	0.005	0.048	-0.012	1329.61	-0.067	-0.014	-0.028	-0.028	-0.028	-0.17	-0.093
	1329.84	-0.00965	0.008183	0.0029	0.019182	0.014096	0.012372	0.007592	1329.84	-0.006	-0.043	-0.085	0.005	0.004	0.048	-0.011	1329.81	-0.067	-0.014	-0.028	-0.028	-0.028	-0.17	-0.092
	1330.04	-0.01017	0.007862	0.002176	0.018684	0.013521	0.012116	0.008091	1330.04	-0.007	-0.043	-0.085	0.005	0.005	0.047	-0.011	1330.01	-0.066	-0.014	-0.028	-0.028	-0.028	-0.17	-0.092
	1330.24	-0.00913	0.008684	0.002226	0.019325	0.013751	0.01271	0.008385	1330.24	-0.008	-0.044	-0.086	0.005	0.005	0.046	-0.01	1330.21	-0.065	-0.014	-0.027	-0.027	-0.027	-0.17	-0.092
	1330.44	-0.00855	0.009312	0.002289	0.018877	0.014255	0.013272	0.008518	1330.44	-0.008	-0.044	-0.086	0.005	0.005	0.046	-0.011	1330.41	-0.065	-0.014	-0.028	-0.028	-0.028	-0.17	-0.092
	1330.64	-0.00776	0.009661	0.002181	0.019284	0.014175	0.013883	0.008914	1330.64	-0.007	-0.044	-0.086	0.005	0.006	0.047	-0.01	1330.61	-0.066	-0.014	-0.028	-0.028	-0.028	-0.169	-0.092
	1330.84	-0.0077	0.009781	0.001853	0.019323	0.014486	0.013978	0.008621	1330.84	-0.007	-0.043	-0.087	0.005	0.006	0.047	-0.01	1330.81	-0.066	-0.015	-0.028	-0.028	-0.028	-0.17	-0.093
	1331.04	-0.00759	0.01025	0.001489	0.019539	0.013933	0.014836	0.008798	1331.04	-0.007	-0.043	-0.087	0.005	0.006	0.047	-0.009	1331.01	-0.066	-0.015	-0.028	-0.028	-0.028	-0.17	-0.093
	1331.24	-0.00754	0.010039	0.00146	0.019479	0.013956	0.014793	0.008802	1331.24	-0.007	-0.043	-0.087	0.005	0.007	0.048	-0.009	1331.21	-0.067	-0.016	-0.029	-0.029	-0.029	-0.169	-0.092
	1331.44	-0.00832	0.009301	0.001026	0.018747	0.012996	0.013946	0.008685	1331.44	-0.007	-0.043	-0.087	0.005	0.007	0.047	-0.009	1331.41	-0.066	-0.016	-0.028	-0.028	-0.028	-0.169	-0.092
	1331.64	-0.00929	0.009068	0.001354	0.01817	0.012338	0.013596	0.008238	1331.64	-0.008	-0.043	-0.087	0.005	0.006	0.048	-0.01	1331.61	-0.067	-0.015	-0.028	-0.028	-0.028	-0.168	-0.091
	1331.84	-0.00934	0.008312	0.000783	0.017995	0.010913	0.012701	0.008018	1331.84	-0.008	-0.043	-0.088	0.005	0.006	0.048	-0.01	1331.81	-0.067	-0.016	-0.028	-0.028	-0.028	-0.167	-0.091
	1332.04	-0.01042	0.007412	0.000305	0.017848	0.010646	0.012361	0.007699	1332.04	-0.009	-0.042	-0.087	0.005	0.007	0.048	-0.01	1332.01	-0.067	-0.016	-0.028	-0.028	-0.028	-0.167	-0.09
	1332.24	-0.01069	0.007654	0.000619	0.018505	0.011605	0.012702	0.007989	1332.24	-0.009	-0.042	-0.087	0.005	0.007	0.048	-0.011	1332.21	-0.068	-0.016	-0.028	-0.028	-0.028	-0.167	-0.091
	1332.44	-0.01043	0.007952	0.001677	0.018867	0.012044	0.012364	0.008207	1332.44	-0.009	-0.042	-0.087	0.005	0.008	0.048	-0.011	1332.41	-0.068	-0.015	-0.028	-0.028	-0.028	-0.167	-0.09
	1332.64	-0.00938	0.00827	0.002405	0.01954	0.012884	0.013272	0.009546	1332.64	-0.009	-0.043	-0.086	0.004	0.007	0.047	-0.012	1332.61	-0.069	-0.016	-0.028	-0.028	-0.028	-0.167	-0.091
	1332.84	-0.00933	0.008288	0.002408	0.019391	0.012972	0.012978	0.009963	1332.84	-0.01	-0.043	-0.086	0.004	0.008	0.046	-0.011	1332.81	-0.069	-0.015	-0.027	-0.027	-0.027	-0.166	-0.091
	1333.04	-0.00977	0.008217	0.002636	0.01916	0.014035	0.012796	0.010218	1333.04	-0.009	-0.043	-0.085	0.004	0.008	0.046	-0.012	1333.01	-0.069	-0.015	-0.027	-0.027	-0.027	-0.166	-0.091
	1333.24	-0.01014	0.007942	0.002094	0.018508	0.014247	0.011552	0.009914	1333.24	-0.008	-0.043	-0.085	0.004	0.009	0.047	-0.01	1333.21	-0.069	-0.015	-0.027	-0.027	-0.027	-0.166	-0.091
	1333.44	-0.01036	0.007964	0.002463	0.018673	0.01392	0.011186	0.009776	1333.44	-0.008	-0.043	-0.085	0.004	0.009	0.047	-0.01	1333.41	-0.069	-0.015	-0.027	-0.027	-0.027	-0.166	-0.091
	1333.64	-0.01077	0.007807	0.001837	0.018765	0.01387	0.011355	0.009727	1333.64	-0.007	-0.042	-0.085	0.005	0.01	0.047	-0.008	1333.61	-0.069	-0.014	-0.027	-0.027	-0.027	-0.166	-0.091
	1333.84	-0.01095	0.007552	0.000741	0.018912	0.013702	0.011074	0.00983	1333.84	-0.007	-0.042	-0.084	0.005	0.01	0.046	-0.008	1333.81	-0.07	-0.014	-0.026	-0.026	-0.026	-0.166	-0.092
	1334.04	-0.00974	0.008617	0.000453	0.019272	0.013836	0.012229	0.010134	1334.04	-0.008	-0.043	-0.084	0.005	0.009	0.046	-0.008	1334.01	-0.07	-0.015	-0.027	-0.027	-0.027	-0.167	-0.092
	1334.24	-0.00876	0.009147	0.000464	0.019588	0.014298	0.012878	0.010211	1334.24	-0.008	-0.044	-0.085	0.005	0.008	0.045	-0.008	1334.21	-0.069	-0.015	-0.026	-0.026	-0.026	-0.167	-0.092
	1334.44	-0.00838	0.009479	0.00032	0.019925	0.014663	0.013748	0.010453	1334.44	-0.008	-0.045	-0.086	0.004	0.008	0.045	-0.009	1334.41	-0.07	-0.015	-0.026	-0.026	-0.026	-0.168	-0.092
	1334.64	-0.00774	0.010168	0.000585	0.020715	0.014511	0.01419	0.010727	1334.64	-0.007	-0.044	-0.087	0.004	0.007	0.046	-0.007	1334.61	-0.07	-0.015	-0.026	-0.026	-0.026	-0.167	-0.092
	1334.84	-0.00719	0.010651	0.000944	0.021679	0.014981	0.015405	0.010881	1334.84	-0.008	-0.045	-0.087	0.004	0.007	0.046	-0.007	1334.81	-0.07	-0.016	-0.026	-0.026	-0.026	-0.168	-0.092
	1335.04	-0.00752	0.010448	0.001072	0.021515	0.014455	0.015588	0.010813	1335.04	-0.009	-0.046	-0.088	0.003	0.007	0.045	-0.008	1335.01	-0.07	-0.016	-0.026	-0.026	-0.026	-0.168	-0.091
	1335.24	-0.00778	0.010178	0.001426	0.021165	0.014346	0.015006	0.010805	1335.24	-0.009	-0.046	-0.088	0.003	0.006	0.045	-0.009	1335.21	-0.07	-0.017	-0.027	-0.027	-0.027	-0.168	-0.091
	1335.44	-0.00829	0.009984	0.001296	0.021014	0.014021	0.013973	0.010678	1335.44	-0.009	-0.045	-0.088	0.003	0.006	0.045	-0.009	1335.41	-0.07	-0.016	-0.027	-0.027	-0.027	-0.168	-0.091
	1335.64	-0.00862	0.00979	0.001405	0.021232	0.014234	0.01348	0.009715	1335.64	-0.01	-0.045	-0.089	0.003	0.005	0.045	-0.009	1335.61	-0.07	-0.016	-0.027	-0.027	-0.027	-0.169	-0.091
	1335.84	-0.00813	0.009137	0.001523	0.021674	0.014259	0.013377	0.009121	1335.84	-0.01	-0.044	-0.089	0.003	0.005	0.046	-0.01	1335.81	-0.07	-0.016	-0.028	-0.028	-0.028	-0.17	-0.091
	1336.04	-0.00919	0.00844	0.001441	0.020902	0.013852	0.012924	0.008543	1336.04	-0.01	-0.044	-0.089	0.004	0.006	0.046	-0.01	1336.01	-0.07	-0.016	-0.027	-0.027	-0.027	-0.171	-0.091
	1336.24	-0.00883	0.007991	0.00179	0.020307	0.013622	0.012487	0.008317	1336.24	-0.009	-0.043	-0.089	0.004	0.007	0.046	-0.009	1336.21	-0.069	-0.016	-0.027	-0.027	-0.027	-0.171	-0.091
	1336.44	-0.00849	0.007618	0.002336	0.020132	0.013315	0.011966	0.008436	1336.44	-0.009	-0.043	-0.089	0.004	0.008	0.046	-0.009	1336.41	-0.07	-0.017	-0.028	-0.028	-0.028	-0.172	-0.092
	1336.64	-0.00836	0.007481	0.002316	0.019676	0.013631	0.01217	0.008461	1336.64	-0.009	-0.043	-0.089	0.004	0.008	0.046	-0.01	1336.61	-0.069	-0.017	-0.028	-0.028	-0.028	-0.171	-0.091
	1336.84	-0.00928	0.006953	0.002497	0.019309	0.012435	0.011479	0.007857	1336.84	-0.008	-0.042	-0.088	0.004	0.009	0.047	-0.009	1336.81	-0.069	-0.016	-0.028	-0.028	-0.028	-0.171	-0.09
	1337.04	-0.01045	0.006803	0.002629	0.018658	0.012152	0.010691	0.007436	1337.04	-0.007	-0.041	-0.087	0.005	0.01	0.048	-0.009	1337.01	-0.069	-0.016	-0.028	-0.028	-0.028	-0.171	-0.091
	1337.24	-0.01042	0.007034	0.002434	0.018594	0.011927	0.009953	0.007868	1337.24	-0.006	-0.041	-0.087	0.006	0.01	0.048	-0.009	1337.21	-0.069	-0.017	-0.029	-0.029	-0.029	-0.171	-0.092
	1337.44	-0.01048	0.007147	0.002884	0.018724	0.011351	0.010286	0.008004	1337.44	-0.006	-0.042	-0.088	0.007	0.01	0.048	-0.009	1337.41	-0.07	-0.017	-0.029	-0.029	-0.029	-0.171	-0.092
	1337.64	-0.01063	0.006451	0.002125	0.018191	0.010352	0.010351	0.007588	1337.64	-0.007	-0.042	-0.089	0.006	0.01	0.047	-0.009	1337.61	-0.069	-0.016	-0.029	-0.029	-0.029	-0.171	-0.092
	1337.84	-0.01109	0.006427	0.002058	0.017844	0.010536	0.010509	0.007622	1337.84	-0.007	-0.044	-0.089	0.005	0.009	0.046	-0.01	1337.81	-0.069	-0.016	-0.029	-0.029	-0.029	-0.171	-0.092
	1338.04	-0.0102	0.006955	0.002182	0.018078	0.010279	0.010997	0.007952	1338.04	-0.008	-0.044	-0.089	0.005	0.009	0.046	-0.009	1338.01	-0.071	-0.017	-0.03	-0.03	-0.03	-0.171	-0.092
	1338.24	-0.01007	0.007006	0.002214	0.0179	0.010541	0.011163	0.008427	1338.24	-0.008	-0.044	-0.089	0.004	0.009	0.047	-0.009	1338.21	-0.071	-0.017	-0.029	-0.029	-0.029	-0.17	-0.091
	1338.44	-0.00967	0.007227	0.002381	0.017807	0.010943	0.011577	0.008751	1338.44	-0.009	-0.045	-0.09	0.003	0.009	0.048	-0.009	1338.41	-0.071	-0.017	-0.029	-0.029	-0.029	-0.17	-0.092
	1338.64	-0.00894	0.0075	0.003235	0.017927	0.011849	0.012194	0.00958	1338.64	-0.008	-0.044	-0.089	0.003	0.009	0.048	-0.007	1338.61	-0.071	-0.016	-0.03	-0.03	-0.03	-0.17	-0.092
	1338.84	-0.00837	0.0079	0.004066	0.018255	0.012968	0.012669	0.010085	1338.84	-0.009	-0.045	-0.089	0.003	0.009	0.047	-0.007	1338.81	-0.071	-0.016	-0.029	-0.029	-0.029	-0.17	-0.092
	1339.04	-0.00853	0.007609	0.004168	0.017832	0.013177	0.012183	0.010473	1339.04	-0.009	-0.045	-0.089	0.003	0.008	0.047	-0.008	1339.01	-0.071	-0.016	-0.029	-0.029	-0.029	-0.169	-0.091
	1339.24	-0.00833	0.007993	0.004293	0.018055	0.013221	0.011669	0.010494	1339.24	-0.009	-0.045	-0.089	0.003	0.008	0.047	-0.008	1339.21	-0.07	-0.016	-0.029	-0.029	-0.029	-0.169	-0.092
	1339.44	-0.00805	0.00862	0.004496	0.01829	0.014018	0.012221	0.010393	1339.44	-0.01	-0.046	-0.089	0.003	0.007	0.047	-0.007	1339.41	-0.07	-0.016	-0.028	-0.028	-0.028	-0.168	-0.092
	1339.64	-0.00875	0.008716	0.004141	0.017868	0.013888	0.012329	0.00913	1339.64	-0.009	-0.045	-0.089	0.004	0.008	0.047	-0.006	1339.61	-0.07	-0.016	-0.028	-0.028	-0.028	-0.168	-0.092
	1339.84	-0.00847	0.009424	0.004363	0.017729	0.013737	0.012886	0.009224	1339.84	-0.01	-0.045	-0.088	0.005	0.008	0.047	-0.006	1339.81	-0.069	-0.015	-0.027	-0.027	-0.027	-0.167	-0.092
	1340.04	-0.00898	0.009924	0.004215	0.017207	0.013926	0.012923	0.009508	1340.04	-0.01	-0.045	-0.088	0.006	0.009	0.046	-0.006	1340.01	-0.069	-0.015	-0.026	-0.026	-0.026	-0.166	-0.092
	1340.24	-0.00887	0.010097	0.003562	0.017724	0.014198	0.012758	0.009154	1340.24	-0.009	-0.044	-0.087	0.007	0.009	0.047	-0.005	1340.21	-0.069	-0.015	-0.027	-0.027	-0.027	-0.167	-0.092
	1340.44	-0.00861	0.010411	0.003366	0.018221	0.014626	0.012723	0.009514	1340.44	-0.009	-0.044	-0.087	0.007	0.009	0.047	-0.005	1340.41	-0.069	-0.015	-0.027	-0.027	-0.027	-0.166	-0.092
	1340.64	-0.00854	0.011448	0.004395	0.019619	0.015271	0.01392	0.009519	1340.64	-0.009	-0.044	-0.088	0.007	0.009	0.047	-0.006	1340.61	-0.069	-0.015	-0.026	-0.026	-0.026	-0.166	-0.091
	1340.84	-0.00875	0.011584	0.004985	0.020823	0.015224	0.014233	0.009755	1340.84	-0.01	-0.044	-0.088	0.008	0.008	0.046	-0.007	1340.81	-0.068	-0.015	-0.026	-0.026	-0.026	-0.166	-0.091
	1341.04	-0.00882	0.0118	0.004944	0.021128	0.015776	0.014444	0.010024	1341.04	-0.009	-0.045	-0.088	0.008	0.008	0.046	-0.007	1341.01	-0.068	-0.015	-0.026	-0.026	-0.026	-0.167	-0.091
	1341.24	-0.00873	0.011411	0.004863	0.021439	0.015851	0.014281	0.009804	1341.24	-0.009	-0.045	-0.089	0.008	0.008	0.047	-0.008	1341.21	-0.068	-0.016	-0.027	-0.027	-0.027	-0.167	-0.091
	1341.44	-0.00892	0.010345	0.004718	0.021231	0.014964	0.014258	0.009238	1341.44	-0.008	-0.046	-0.09	0.008	0.007	0.046	-0.008	1341.41	-0.068	-0.017	-0.027	-0.027	-0.027	-0.167	-0.089
	1341.64	-0.00976	0.009145	0.003878	0.021359	0.014029	0.013065	0.008486	1341.64	-0.008	-0.047	-0.09	0.007	0.007	0.047	-0.008	1341.61	-0.068	-0.016	-0.026	-0.026	-0.026	-0.167	-0.089
	1341.84	-0.01016	0.009046	0.002777	0.020231	0.013559	0.012131	0.008172	1341.84	-0.008	-0.046	-0.09	0.007	0.007	0.047	-0.009	1341.81	-0.069	-0.017	-0.027	-0.027	-0.027	-0.167	-0.089
	1342.04	-0.00965	0.009022	0.002068	0.019581	0.013185	0.0118	0.008082	1342.04	-0.006	-0.045	-0.089	0.007	0.008	0.049	-0.008	1342.01	-0.07	-0.017	-0.027	-0.027	-0.027	-0.167	-0.089
	1342.24	-0.00917	0.00826	0.001613	0.018646	0.012901	0.011352	0.007784	1342.24	-0.007	-0.045	-0.09	0.006	0.008	0.049	-0.008	1342.21	-0.069	-0.017	-0.027	-0.027	-0.027	-0.167	-0.088
	1342.44	-0.00956	0.006981	0.001649	0.017924	0.012323	0.010456	0.007722	1342.44	-0.007	-0.045	-0.09	0.006	0.008	0.05	-0.008	1342.41	-0.069	-0.017	-0.027	-0.027	-0.027	-0.167	-0.088
	1342.64	-0.00928	0.006438	0.001726	0.017586	0.011997	0.010147	0.007731	1342.64	-0.007	-0.043	-0.088	0.006	0.009	0.05	-0.007	1342.61	-0.069	-0.016	-0.028	-0.028	-0.028	-0.167	-0.089
	1342.84	-0.00886	0.006561	0.002533	0.018349	0.012065	0.010339	0.008235	1342.84	-0.007	-0.043	-0.088	0.006	0.009	0.05	-0.007	1342.81	-0.069	-0.016	-0.027	-0.027	-0.027	-0.167	-0.089
	1343.04	-0.00863	0.007035	0.002595	0.019004	0.012036	0.010486	0.008312	1343.04	-0.007	-0.043	-0.088	0.006	0.009	0.05	-0.007	1343.01	-0.068	-0.015	-0.027	-0.027	-0.027	-0.166	-0.089
	1343.24	-0.00863	0.00747	0.00248	0.01938	0.011693	0.010538	0.008372	1343.24	-0.008	-0.043	-0.089	0.005	0.008	0.05	-0.008	1343.21	-0.068	-0.015	-0.028	-0.028	-0.028	-0.167	-0.089
	1343.44	-0.00892	0.007446	0.002822	0.019107	0.011835	0.01081	0.007809	1343.44	-0.008	-0.043	-0.088	0.005	0.009	0.05	-0.008	1343.41	-0.069	-0.015	-0.027	-0.027	-0.027	-0.167	-0.09
	1343.64	-0.00967	0.007761	0.002731	0.019031	0.011416	0.010822	0.007496	1343.64	-0.007	-0.042	-0.087	0.006	0.009	0.05	-0.007	1343.61	-0.069	-0.015	-0.028	-0.028	-0.028	-0.167	-0.09
	1343.84	-0.00923	0.008184	0.002468	0.018804	0.01177	0.011142	0.007754	1343.84	-0.007	-0.043	-0.088	0.006	0.009	0.05	-0.008	1343.81	-0.07	-0.015	-0.028	-0.028	-0.028	-0.167	-0.09
	1344.04	-0.00988	0.007376	0.002575	0.018884	0.011944	0.010704	0.006823	1344.04	-0.008	-0.043	-0.088	0.005	0.008	0.05	-0.008	1344.01	-0.071	-0.015	-0.029	-0.029	-0.029	-0.167	-0.09
	1344.24	-0.01068	0.006665	0.001505	0.018114	0.011564	0.010018	0.005949	1344.24	-0.008	-0.043	-0.089	0.005	0.008	0.05	-0.008	1344.21	-0.071	-0.015	-0.029	-0.029	-0.029	-0.168	-0.091
	1344.44	-0.01037	0.006684	0.00243	0.018048	0.01223	0.010515	0.006655	1344.44	-0.009	-0.045	-0.089	0.005	0.007	0.049	-0.008	1344.41	-0.072	-0.015	-0.03	-0.03	-0.03	-0.169	-0.092
	1344.64	-0.01026	0.00704	0.003441	0.018656	0.01301	0.011244	0.006484	1344.64	-0.009	-0.046	-0.091	0.004	0.006	0.048	-0.009	1344.61	-0.073	-0.015	-0.031	-0.031	-0.031	-0.17	-0.092
	1344.84	-0.01012	0.006746	0.00337	0.018434	0.012942	0.011115	0.006526	1344.84	-0.01	-0.047	-0.09	0.005	0.006	0.047	-0.01	1344.81	-0.073	-0.016	-0.031	-0.031	-0.031	-0.169	-0.092
	1345.04	-0.01006	0.00689	0.003242	0.018626	0.012527	0.011328	0.006958	1345.04	-0.008	-0.047	-0.09	0.006	0.007	0.048	-0.009	1345.01	-0.073	-0.017	-0.031	-0.031	-0.031	-0.169	-0.092
	1345.24	-0.01047	0.006314	0.002414	0.018236	0.011542	0.010868	0.006458	1345.24	-0.009	-0.047	-0.089	0.006	0.007	0.048	-0.01	1345.21	-0.073	-0.018	-0.031	-0.031	-0.031	-0.17	-0.093
	1345.44	-0.01063	0.006005	0.001749	0.01781	0.01124	0.011166	0.006243	1345.44	-0.008	-0.047	-0.089	0.006	0.007	0.048	-0.009	1345.41	-0.072	-0.018	-0.031	-0.031	-0.031	-0.17	-0.093
	1345.64	-0.01132	0.006613	0.001164	0.017122	0.01091	0.010474	0.006372	1345.64	-0.008	-0.047	-0.088	0.006	0.007	0.048	-0.009	1345.61	-0.072	-0.017	-0.03	-0.03	-0.03	-0.169	-0.092
	1345.84	-0.01087	0.00764	0.000945	0.016256	0.01041	0.010514	0.006168	1345.84	-0.008	-0.046	-0.088	0.006	0.008	0.048	-0.008	1345.81	-0.071	-0.017	-0.029	-0.029	-0.029	-0.169	-0.093
	1346.04	-0.01055	0.007924	0.001855	0.016743	0.010341	0.010713	0.006923	1346.04	-0.008	-0.046	-0.088	0.006	0.009	0.048	-0.008	1346.01	-0.071	-0.017	-0.028	-0.028	-0.028	-0.169	-0.092
	1346.24	-0.01066	0.007397	0.001378	0.017153	0.010261	0.010515	0.007157	1346.24	-0.008	-0.046	-0.088	0.005	0.009	0.048	-0.009	1346.21	-0.071	-0.017	-0.029	-0.029	-0.029	-0.168	-0.093
	1346.44	-0.01129	0.007416	0.001748	0.017843	0.010718	0.010604	0.008324	1346.44	-0.008	-0.045	-0.088	0.006	0.01	0.048	-0.008	1346.41	-0.07	-0.017	-0.028	-0.028	-0.028	-0.168	-0.093
	1346.64	-0.01009	0.007996	0.002775	0.019624	0.01167	0.011847	0.009769	1346.64	-0.008	-0.045	-0.088	0.006	0.01	0.048	-0.008	1346.61	-0.07	-0.017	-0.029	-0.029	-0.029	-0.168	-0.094
	1346.84	-0.00994	0.009058	0.00339	0.021128	0.012894	0.012887	0.010262	1346.84	-0.008	-0.045	-0.088	0.005	0.01	0.048	-0.007	1346.81	-0.07	-0.017	-0.028	-0.028	-0.028	-0.168	-0.094
	1347.04	-0.00921	0.010093	0.003642	0.02182	0.014094	0.013507	0.01026	1347.04	-0.008	-0.046	-0.088	0.005	0.01	0.049	-0.008	1347.01	-0.069	-0.016	-0.028	-0.028	-0.028	-0.168	-0.094
	1347.24	-0.00867	0.010388	0.003983	0.022224	0.014319	0.014074	0.010536	1347.24	-0.008	-0.045	-0.088	0.006	0.01	0.05	-0.008	1347.21	-0.07	-0.016	-0.028	-0.028	-0.028	-0.168	-0.094
	1347.44	-0.00873	0.010319	0.004576	0.022367	0.014527	0.01432	0.009672	1347.44	-0.007	-0.045	-0.087	0.007	0.01	0.05	-0.008	1347.41	-0.07	-0.016	-0.027	-0.027	-0.027	-0.167	-0.093
	1347.64	-0.00853	0.010641	0.004469	0.022648	0.015402	0.014871	0.009818	1347.64	-0.006	-0.045	-0.087	0.006	0.01	0.051	-0.008	1347.61	-0.069	-0.015	-0.026	-0.026	-0.026	-0.167	-0.092
	1347.84	-0.00867	0.010074	0.004062	0.022517	0.015248	0.014799	0.009339	1347.84	-0.006	-0.045	-0.088	0.006	0.01	0.051	-0.009	1347.81	-0.07	-0.015	-0.027	-0.027	-0.027	-0.167	-0.091
	1348.04	-0.00932	0.009159	0.003866	0.022098	0.014529	0.014235	0.008273	1348.04	-0.007	-0.046	-0.089	0.005	0.009	0.051	-0.01	1348.01	-0.069	-0.015	-0.027	-0.027	-0.027	-0.167	-0.09
	1348.24	-0.00955	0.009125	0.003445	0.02121	0.014434	0.014212	0.008122	1348.24	-0.007	-0.046	-0.089	0.005	0.009	0.051	-0.01	1348.21	-0.069	-0.015	-0.027	-0.027	-0.027	-0.167	-0.09
	1348.44	-0.00906	0.009285	0.003906	0.021252	0.014286	0.014591	0.007942	1348.44	-0.007	-0.047	-0.09	0.005	0.009	0.051	-0.011	1348.41	-0.069	-0.015	-0.028	-0.028	-0.028	-0.167	-0.09
	1348.64	-0.00898	0.009006	0.00366	0.020864	0.01376	0.014459	0.007189	1348.64	-0.008	-0.047	-0.09	0.005	0.009	0.051	-0.011	1348.61	-0.069	-0.015	-0.028	-0.028	-0.028	-0.167	-0.089
	1348.84	-0.00923	0.008725	0.003069	0.020239	0.012975	0.014225	0.006853	1348.84	-0.008	-0.046	-0.09	0.006	0.009	0.051	-0.011	1348.81	-0.069	-0.015	-0.028	-0.028	-0.028	-0.166	-0.09
	1349.04	-0.00936	0.008691	0.002615	0.019542	0.011995	0.014302	0.006269	1349.04	-0.008	-0.045	-0.089	0.006	0.01	0.051	-0.01	1349.01	-0.068	-0.016	-0.029	-0.029	-0.029	-0.167	-0.09
	1349.24	-0.0098	0.008194	0.001615	0.01806	0.010965	0.014143	0.005214	1349.24	-0.008	-0.045	-0.089	0.006	0.011	0.051	-0.009	1349.21	-0.068	-0.016	-0.029	-0.029	-0.029	-0.168	-0.09
	1349.44	-0.00999	0.008373	0.001539	0.017276	0.010673	0.014349	0.004768	1349.44	-0.008	-0.045	-0.089	0.007	0.011	0.05	-0.008	1349.41	-0.067	-0.015	-0.029	-0.029	-0.029	-0.168	-0.09
	1349.64	-0.01013	0.008767	0.001517	0.016525	0.00999	0.013877	0.004648	1349.64	-0.009	-0.045	-0.089	0.006	0.012	0.05	-0.007	1349.61	-0.067	-0.014	-0.028	-0.028	-0.028	-0.167	-0.09
	1349.84	-0.0098	0.00864	0.001273	0.016284	0.009395	0.013766	0.004255	1349.84	-0.009	-0.044	-0.089	0.007	0.012	0.049	-0.006	1349.81	-0.066	-0.014	-0.027	-0.027	-0.027	-0.167	-0.089
																	1350.01	-0.066	-0.014	-0.027	-0.027	-0.027	-0.167	-0.09
																	1350.21	-0.066	-0.014	-0.027	-0.027	-0.027	-0.166	-0.09
																	1350.41	-0.066	-0.014	-0.028	-0.028	-0.028	-0.166	-0.09
																	1350.61	-0.066	-0.014	-0.028	-0.028	-0.028	-0.166	-0.09
																	1350.81	-0.066	-0.013	-0.027	-0.027	-0.027	-0.166	-0.09
																	1351.01	-0.065	-0.013	-0.027	-0.027	-0.027	-0.166	-0.089
																	1351.21	-0.065	-0.012	-0.027	-0.027	-0.027	-0.165	-0.089
																	1351.41	-0.064	-0.013	-0.027	-0.027	-0.027	-0.166	-0.088
																	1351.61	-0.065	-0.013	-0.027	-0.027	-0.027	-0.166	-0.088
																	1351.81	-0.065	-0.013	-0.027	-0.027	-0.027	-0.166	-0.088
																	1352.01	-0.065	-0.013	-0.028	-0.028	-0.028	-0.166	-0.088
																	1352.21	-0.066	-0.014	-0.028	-0.028	-0.028	-0.166	-0.089
																	1352.41	-0.067	-0.015	-0.029	-0.029	-0.029	-0.167	-0.089
																	1352.61	-0.067	-0.015	-0.029	-0.029	-0.029	-0.167	-0.089
																	1352.81	-0.066	-0.015	-0.029	-0.029	-0.029	-0.167	-0.089
																	1353.01	-0.067	-0.016	-0.029	-0.029	-0.029	-0.168	-0.09
																	1353.21	-0.068	-0.016	-0.029	-0.029	-0.029	-0.169	-0.09
																	1353.41	-0.067	-0.015	-0.029	-0.029	-0.029	-0.168	-0.09
																	1353.61	-0.067	-0.015	-0.028	-0.028	-0.028	-0.168	-0.09
																	1353.81	-0.067	-0.016	-0.029	-0.029	-0.029	-0.168	-0.09
																	1354.01	-0.067	-0.016	-0.028	-0.028	-0.028	-0.168	-0.091
																	1354.21	-0.067	-0.014	-0.027	-0.027	-0.027	-0.167	-0.09
																	1354.41	-0.067	-0.014	-0.027	-0.027	-0.027	-0.168	-0.09
																	1354.61	-0.067	-0.014	-0.027	-0.027	-0.027	-0.168	-0.09
																	1354.81	-0.066	-0.013	-0.026	-0.026	-0.026	-0.167	-0.089
																	1355.01	-0.065	-0.013	-0.026	-0.026	-0.026	-0.167	-0.089
																	1355.21	-0.065	-0.013	-0.026	-0.026	-0.026	-0.167	-0.09
																	1355.41	-0.066	-0.014	-0.027	-0.027	-0.027	-0.168	-0.09
																	1355.61	-0.067	-0.014	-0.026	-0.026	-0.026	-0.167	-0.09
																	1355.81	-0.066	-0.013	-0.026	-0.026	-0.026	-0.167	-0.089
																	1356.01	-0.067	-0.014	-0.027	-0.027	-0.027	-0.167	-0.09
																	1356.21	-0.067	-0.014	-0.026	-0.026	-0.026	-0.167	-0.089
																	1356.41	-0.066	-0.014	-0.026	-0.026	-0.026	-0.168	-0.089
																	1356.61	-0.066	-0.014	-0.025	-0.025	-0.025	-0.168	-0.088
																	1356.81	-0.065	-0.013	-0.026	-0.026	-0.026	-0.167	-0.088
																	1357.01	-0.065	-0.013	-0.025	-0.025	-0.025	-0.167	-0.088
																	1357.21	-0.066	-0.014	-0.026	-0.026	-0.026	-0.167	-0.088
																	1357.41	-0.065	-0.014	-0.026	-0.026	-0.026	-0.167	-0.088
																	1357.61	-0.066	-0.015	-0.026	-0.026	-0.026	-0.167	-0.088
																	1357.81	-0.065	-0.014	-0.026	-0.026	-0.026	-0.167	-0.087
																	1358.01	-0.065	-0.013	-0.026	-0.026	-0.026	-0.166	-0.087
																	1358.21	-0.065	-0.013	-0.026	-0.026	-0.026	-0.167	-0.086
																	1358.41	-0.065	-0.013	-0.026	-0.026	-0.026	-0.167	-0.087
																	1358.61	-0.065	-0.012	-0.027	-0.027	-0.027	-0.168	-0.087
																	1358.81	-0.065	-0.012	-0.026	-0.026	-0.026	-0.167	-0.087
																	1359.01	-0.065	-0.012	-0.027	-0.027	-0.027	-0.168	-0.087
																	1359.21	-0.066	-0.012	-0.027	-0.027	-0.027	-0.169	-0.087
[truncated: 92 more rows]

## Sheet: Data-Fig.6
	Fig.6A
	HepG2
	ILF3			MRPL12
	siNC	siILF3#1	siILF3#2	siNC	siILF3#1	siILF3#2
	105.01	30.05	8.37	90.28	66.09	46.89
	95.3	28.63	20.74	116.26	56.94	46.57
	99.69	15.77	13.83	93.46	40.12	46.09
	Fig.6C
	HepG2
		Ctrl			Sor(5μM)			Lef(20μM)			Sor(5μM)+Lef(20μM)
	IL2	89.37	118.75	91.88	83.97	125.95	143.68	4.49	10.03	15	21.58	14.95	19.65
	IL13	91.86	83.95	124.19	179.32	75.66	246.66	73.84	15.47	11.68	19.45	13.56	17.89
	uPA	35.17	124.17	140.67	103.33	167.28	61.02	5.3	3.83	4.58	19.99	40.26	7.52
	Survivin	99.05	69.8	131.15	71.26	79.62	36.89	33.48	32.56	26.63	22.16	15.73	22.47
	Fig.6E
	HepG2
	FL			T1			T2			T3			T4			T5
	siNC	siILF3#1	siILF3#2	siNC	siILF3#1	siILF3#2	siNC	siILF3#1	siILF3#2	siNC	siILF3#1	siILF3#2	siNC	siILF3#1	siILF3#2	siNC	siILF3#1	siILF3#2
	98.4	59.87	75.39	109.66	68.12	73.97	103.64	82.3	67.55	94.58	51.09	74.8	85.71	145.79	119.16	86.14	74.09	103.69
	101.86	59.22	76.31	83.19	78.01	65.01	93.45	76.93	60.28	104.09	66.59	62.34	78.84	123.76	127.43	104.49	103.14	98.45
	99.74	64.63	75.62	107.15	65.8	66.39	102.91	85.28	82.18	101.33	42.28	89.57	135.45	115.43	189.6	109.36	90.35	119.61
	Fig.6F
	HepG2
	IgG	ILF3	Anti-RNA Polymerase II
	1	14.42	14.1232
	1	15.8345	9.44794
	1	10.1612	4.36203
	Fig.6G
	HepG2
	MUT			MUT
	siNC	siILF3#1	siILF3#2	Ctr	Sora(5μM)	Lef(20μM)	Sora(5μM)+Lef(20μM)
	99.71	103.42	118.33	68.73	99.61	59.37	102.36
	74.06	133.34	98.91	84.78	103.19	80.72	98.49
	126.23	122.23	90.78	146.48	82.01	90.47	85.06
	Fig.6H
	HepG2
	IgG				ILF3
	Ctrl	Sora(5μM)	Lef(20μM)	Sora(5μM)+Lef(20μM)	Ctrl	Sora(5μM)	Lef(20μM)	Sora(5μM)+Lef(20μM)
	1	1	1	1	6.86852	52.7098	0.0073655	0.0351581
	1	1	1	1	9.67995	76.1093	0.392292	1.77769
	1	1	1	1	15.5086	17.5695	0.198884	0.78187

## Sheet: Data-Fig.7
	Fig.7A
	HepG2						HCCLM3
	Ctrl	Sor(5μM)	Lef(10μM)	Sor(5μM)+Lef(10μM)	Lef(20μM)	Sor(5μM)+Lef(20μM)	Ctrl	Sor(5μM)	Lef(10μM)	Sor(5μM)+Lef(10μM)	Lef(20μM)	Sor(5μM)+Lef(20μM)
	99.08	149.66	128.49	132.56	111.47	78.55	77.56	121.7	110.45	119.61	110.45	127.75
	83.9	101.16	114.21	85.36	104.73	95.04	114.74	60.22	96.15	96.48	82.26	98.51
	120.3	114.21	94.72	95.71	134.88	129.38	112.38	81.7	64.99	129.98	96.48	135.97
	Fig.7B
	HepG2-derived xenografts
	Vehicle	Sora(30mg/kg)	Lef(25mg/kg)	Sora(30mg/kg)+Lef(25mg/kg)	Lef(50mg/kg)	Sora(30mg/kg)+Lef(50mg/kg)
	87.22	142.68	81.1	12.88	29.28	11.65
	26.57	55.39	36.04	101.24	34.69	9.56
	65.87	50.45	93.48	31.38	20.92	17.35
	18.34	51.15	53.32	34.82	15.26	25.84
	41.84	30.41	27.03	18.08	27.99	47.56
	30.63	41.69	61.46	23.05	11.73	24.96
	Fig.7H
	HepG2						HepG2
	siNC	siNC+Sora(5μM)	siGCN5#1	siGCN5#1+Sora(5μM)	siGCN5#2	siGCN5#2+Sora(5μM)	siNC	siNC+Sora(5μM)	siCBP#1	siCBP#1+Sora(5μM)	siCBP#2	siCBP#2+Sora(5μM)
	95.93	66.28	108.98	45.22	70.78	35.3	87.76	61.12	86.42	41.35	69.38	41.52
	108.73	65.09	68.05	48.06	65.68	49.64	105.04	56	94.25	37.41	87.01	38.42
	95.34	64.38	106.47	53.38	93.41	50.26	107.2	52.13	90.36	38.97	78.77	43.26
	Fig.7I
	HepG2						HepG2
	siNC	siNC+Lef(20μM)	siGCN5#1	siGCN5#1+Lef(20μM)	siGCN5#2	siGCN5#2+Lef(20μM)	siNC	siNC+Lef(20μM)	siCBP#1	siCBP#1+Lef(20μM)	siCBP#2	siCBP#2+Lef(20μM)
	92.18	50.91	47.59	33.19	43.69	41.69	90.06	74.74	44.53	65.24	79.67	55.6
	113.98	46.38	41.51	41.27	51.22	27.47	112.98	62.63	47.5	51.24	67.1	47.63
	93.84	54.47	41.1	41.59	57.65	34.11	96.96	69.57	69.12	50.94	67.74	51.26

## Sheet: Data-Fig.8
	Fig.8B
	hydrodynamic injection HCC models
	Liver weight(g)				Liver/body weight ratio
	Vehicle	Sora(30mg/kg)	Lef(50mg/kg)	Sora(30mg/kg)+Lef(50mg/kg)	Vehicle	Sora(30mg/kg)	Lef(50mg/kg)	Sora(30mg/kg)+Lef(50mg/kg)
	1.4	3	1.1	1	0.08966	0.06087	0.05	0.04545
	2.6	1.4	1.2	1.1	0.07037	0.07143	0.05714	0.04783
	1.9	1.5	1.3	1	0.07333	0.052	0.05909	0.05
	2.2	1.3	1.3	1.4	0.064	0.06154	0.05652	0.06364
	1.6	1.6	1.7	1.3	0.06	0.07917	0.056	0.06667
	1.5	1.9	1.4	1.5	0.06667	0.07692	0.0625	0.052
	1.8	2	1.5	1.2	0.05385	0.05417	0.0619	0.06
	Fig.8C
	hydrodynamic injection HCC models
	Number of tumors
	Vehicle	Sora(30mg/kg)	Lef(50mg/kg)	Sora(30mg/kg)+Lef(50mg/kg)
	20	100	20	3
	60	14	5	12
	32	70	6	6
	50	10	14	18
	20	38	23	8
	8	40	2	25
	33	42	1	2
	Fig.8E
	hydrodynamic injection HCC models
	MRPL12				ILF3				Ki67
	Vehicle	Sora(30mg/kg)	Lef(50mg/kg)	Sora(30mg/kg)+Lef(50mg/kg)	Vehicle	Sora(30mg/kg)	Lef(50mg/kg)	Sora(30mg/kg)+Lef(50mg/kg)	Vehicle	Sora(30mg/kg)	Lef(50mg/kg)	Sora(30mg/kg)+Lef(50mg/kg)
	0.42	0.35	0.2	0.28	0.11	0.14	0.11	0.04	0.31	0.3	0.13	0.09
	0.5	0.28	0.29	0.16	0.06	0.14	0.09	0.1	0.33	0.1	0.14	0.09
	0.31	0.44	0.24	0.12	0.08	0.18	0.06	0.11	0.32	0.16	0.15	0.12
	0.32	0.38	0.15	0.29	0.11	0.11	0.07	0.17	0.38	0.18	0.1	0.14
	0.28	0.42	0.39	0.19	0.08	0.09	0.05	0.12	0.36	0.24	0.11	0.15
	0.47	0.54	0.24	0.15	0.11	0.13	0.06	0.09	0.29	0.17	0.23	0.15
	0.37	0.45	0.22	0.18	0.12	0.16	0.09	0.11	0.35	0.23	0.15	0.08
	Fig.8F
	hydrodynamic injection HCC models
	Liver weight(g)				Liver/body weight ratio
	Vehicle	Rego(10mg/kg)	Lef(50mg/kg)	Rego(10mg/kg)+Lef(50mg/kg)	Vehicle	Rego(10mg/kg)	Lef(50mg/kg)	Rego(10mg/kg)+Lef(50mg/kg)
	2.1	1.5	1.4	1.1	0.08077	0.07143	0.06667	0.06
	1.4	4.4	1.3	1.1	0.056	0.20952	0.05909	0.05238
	1.3	1.5	1.4	1	0.05417	0.06522	0.06087	0.05
	2.3	1.5	1.4	1.2	0.08519	0.0625	0.06087	0.05
	1.7	3.1	1.2	1.2	0.068	0.124	0.05455	0.05
	1.6	1.3	1.4	1.2	0.05714	0.05909	0.056	0.05217
	1.5	1.6	1.3	1.5	0.06	0.06667	0.05909	0.05455
	Fig.8G
	hydrodynamic injection HCC models
	Number of tumors
	Vehicle	Rego(10mg/kg)	Lef(50mg/kg)	Rego(10mg/kg)+Lef(50mg/kg)
	35	2	2	4
	5	100	15	2
	31	20	2	6
	70	100	3	5
	15	2	1	7
	11	14	30	10
	22	10	5	10
	Fig.8I
	hydrodynamic injection HCC models
	MRPL12				ILF3				Ki67
	Vehicle	Rego(10mg/kg)	Lef(50mg/kg)	Rego(10mg/kg)+Lef(50mg/kg)	Vehicle	Rego(10mg/kg)	Lef(50mg/kg)	Rego(10mg/kg)+Lef(50mg/kg)	Vehicle	Rego(10mg/kg)	Lef(50mg/kg)	Rego(10mg/kg)+Lef(50mg/kg)
	0.4	0.28	0.14	0.21	0.1	0.06	0.09	0.09	0.31	0.16	0.12	0.12
	0.45	0.25	0.11	0.25	0.1	0.12	0.11	0.11	0.36	0.19	0.15	0.17
	0.55	0.25	0.15	0.19	0.13	0.11	0.1	0.1	0.22	0.21	0.11	0.1
	0.59	0.54	0.12	0.16	0.12	0.08	0.09	0.08	0.38	0.27	0.13	0.09
	0.45	0.34	0.19	0.24	0.09	0.08	0.09	0.1	0.23	0.22	0.12	0.09
	0.34	0.47	0.13	0.35	0.1	0.12	0.08	0.12	0.25	0.23	0.14	0.1
	0.46	0.39	0.16	0.25	0.13	0.1	0.13	0.07	0.28	0.22	0.16	0.11

## Sheet: Data-fig.S1
	fig.S1B
	Sora(μM)	HCCLM3			HCCLM3 SR
	3.125	82.37	84.61	86.8	93.36	101.58	82.42
	6.25	62.53	63.24	62.49	92.84	81.97	83.44
	12.5	30.62	38.34	37.1	85.04	73.14	73.09
	25	21.37	19.51	20.05	27.41	28.94	31.17
	50	11.65	11.83	11.74	7.78	8.63	8.85
	fig.S1C
	HepG2		HepG2 SR
	Ctr	Sora(5μM）	Ctr	Sora(5μM）
	1.334	19.54	2.341	6.41
	1.233	28.8	0.904	3.93
	0.969	30.85	2.141	6.19
	fig.S1D
		HepG2			HepG2 SR
	MDR1	107.92	103.17	89.81	457.89	320.43	542.64
	BCRP	98.17	91.91	110.83	425.26	500.49	547.68
	MRP1	10.45	404.65	236.47	936.1	675.83	535.79
	Oct4	85.56	72.45	161.33	741.27	1096.63	848.55
	EpCAM	102.34	80.57	121.28	324.53	285.47	429.7
	CD24	15.18	219.62	300.01	925.35	903.17	518.74
	fig.S1E
	HepG2 SR
	Ctr	Sora(5μM）	Val(10μM)	Sora(5μM)+Val(10μM)	Reta(10μM)	Sora(5μM)+Reta(10μM)
	3.33	10.48	3.71	50.2	3	24.1
	3.97	12.26	4.68	54.9	3.48	27.78
	5.29	16.24	6.86	61	4.83	35.7
	fig.S1G
	Sora(μM)	HCCLM3 SR Ctrl			HCCLM3 SR Lef
	3.125	102.05	110.1	105.03	54.77	56.31	57.4
	6.25	102.47	111.95	103.7	52.73	50.62	47.25
	12.5	101.32	73.34	67.29	46.71	41.93	44.31
	25	24.37	19.71	17.14	15.84	16.56	16.36
	50	11.39	10.63	9.79	11.87	11.35	10.64
	fig.S1H
	Rego(μM)	HepG2 SR Ctrl			HepG2 SR Lef
	3.125	95.89	101.04	91.07	60.89	71.16	62.74
	6.25	99.97	96.33	90.29	61.16	48.57	59.25
	12.5	74.1	76.24	73.63	56.73	46.62	45.47
	25	31.23	30.35	32.58	22.47	33.85	29.34
	50	6.84	6.18	6.06	5.92	5.97	6.73
	fig.S1I
	Lef(μM)	HepG2			L02
	5	87.46	84.08	79.72	95.38	94.98	99.95
	10	74.67	78.97	87.14	91.45	95.41	95.89
	20	50.9	54.47	58.25	92.21	92.21	94.69
	40	45.09	45.48	50.71	84.05	93.24	91
	60	34.88	39.01	38.48	86.66	87.03	86.36
	fig.S1J
		non treated			HepG2 sorafenib sensitive			HepG2 sorafenib resistant
	MDR1	91.81	61.84	176.13	257.87	296.22	210.92	697.25	380.18	380.18
	BCRP	116.2	147.6	58.3	156.55	135.35	208.73	188.77	281.21	157.64
	MRP1	82.74	167.79	72.03	131.19	78.55	556.61	1067.87	1140.56	1872.21
	fig.S1K
	non treated	HepG2 sorafenib sensitive	HepG2 sorafenib resistant
	31.25	17.59	33.33
	37.14	13.91	37.5
	34.58	18.4	35.53
	fig.S1L
	Rego(μM)	sorafenib resistant Ctrl			sorafenib resistant Lef(10μM)			sorafenib resistant Lef(20μM)
	3.125	71.1	70.06	77.18	60.82	59.65	54.46	48.54	48.45	46.63
	6.25	62.49	68.09	69.17	53.77	52.07	53.78	37.71	34.66	37.21
	12.5	55.51	65.01	71.63	34.21	30.57	30.44	26.21	25.85	22.71
	25	12.46	12.91	11.51	7.84	7.75	7.85	6.88	7.08	6.96
	50	10.19	11.35	11.25	6.95	7.33	7.64	6.46	7.26	7.02

## Sheet: Data-fig.S2
	fig.S2A
	HepG2
	hours	Ctrl			Rego(5μM)			Lef(20μM)			Rego(5μM)+Lef(20μM)
	0	0.7639	0.8559	0.756	0.7442	0.8956	0.8501	0.7404	0.8473	0.7697	0.8277	0.8823	0.8622
	24	1.0907	1.0733	1.1878	0.7338	0.7526	0.6394	0.897	0.8448	0.8413	0.6938	0.6706	0.5568
	48	1.2883	1.2523	1.4611	0.8949	0.9593	0.7338	1.2118	1.2224	1.0763	0.8756	0.5229	0.9072
	72	2.8988	2.8528	2.9542	1.0135	1.1218	1.0259	2.1661	1.9583	2.2388	0.6463	0.6057	0.7103
	fig.S2D
	HepG2
	hours	Ctrl			Lenva(10μM)			Lef(20μM)			Lenva(10μM)+Lef(20μM)
	0	0.6028	0.6019	0.5631	0.6136	0.6033	0.5942	0.5642	0.5431	0.5942	0.5789	0.5914	0.5866
	24	1.181	1.1195	1.1195	0.9873	0.9873	1.0587	0.8613	0.6283	0.7153	0.5907	0.5907	0.533
	48	1.4755	1.683	1.6701	1.2547	1.1862	1.2584	1.0867	1.0299	1.16	0.6095	0.7294	0.556
	72	2.072	2.145	2.1179	1.8913	1.6803	1.6114	1.3091	1.416	1.3365	1.053	0.8609	0.9635
	fig.S2G
	L02
	hours	Ctrl			Lef(5μM)			Lef(10μM)			Lef(20μM)
	0	1.0331	1.2293	1.2056	1.0509	1.1516	1.1415	1.0186	1.1399	1.0569	1.0469	1.0062	1.0279
	24	2.1711	2.4421	2.3277	2.2668	2.1106	2.3281	2.1572	2.0767	2.4891	1.9766	2.1546	2.1474
	48	3.6788	3.635	3.2974	3.6467	3.647	3.4443	3.5902	2.9609	3.4544	3.5067	3.8227	3.7017
	72	3.534	3.3759	3.3983	3.9833	3.5961	3.9907	3.8272	3.6392	3.8406	3.5918	3.7233	3.7681
	fig.S2I
	L02
	Ctr	Lef(5μM)	Lef(10μM)	Lef(20μM)
	1.29	2.62	1.41	1.79
	1.254	1.91	0.752	2.69
	0.68	0.78	0.65	0.518
	fig.S2J
	HepG2
		Ctrl			Sor(5μM)			Lef(10μM)			Sor(5μM)+Lef(10μM)			Lef(20μM)			Sor(5μM)+Lef(20μM)
	Oct4	117.83	94.39	89.92	142.57	155.47	85.66	71.86	44.39	37.07	28.88	17.66	33.53	10.65	12.97	17.29	7.25	25.5	18.73
	EpCAM	80.01	90.96	137.4	157.83	135.97	110.45	12.66	28	14.85	7.32	4.48	38.78	19.59	16.82	6.6	22.74	13.2	38.51
	CD24	82.74	142.57	84.77	91.17	117.01	95.37	39.69	45.74	34.91	54.21	38.6	72.53	47.19	27.68	68.86	94.72	34.55	85.07
	fig.S2K
	Days	HepG2 Vehicle						HepG2 Sora(30mg/kg)						HepG2 Lef(25mg/kg)						HepG2 Sora(30mg/kg)+Lef(25mg/kg)						HepG2 Lef(50mg/kg)						HepG2 Sora(30mg/kg)+Lef(50mg/kg）
	1	26	26	24	26	26	23	25	24	25	25	25	25	24	24	24	25	25	24	28	29	27	24	23	24	28	23	23	27	23	27	24	24	27	24	26	28
	3	25	27	21	27	27	26	25	24	25	25	25	25	22	24	24	26	25	23	28	28	26	23	22	23	28	22	23	27	22	27	24	24	26	24	26	28
	5	25	28	24	26	27	26	25	24	25	25	24	23	23	24	24	24	23	23	27	28	26	25	24	25	27	21	22	27	23	26	23	24	25	23	26	27
	7	25	27	25	25	27	27	24	23	25	24	23	23	24	24	24	26	25	23	27	27	28	25	24	24	26	21	22	24	22	25	24	23	24	22	25	27
	9	26	27	23	26	26	27	24	23	24	23	23	24	24	24	24	24	23	23	27	27	27	24	23	24	25	21	22	24	22	24	23	22	24	24	26	26
	11	27	27	23	27	25	27	24	24	24	24	23	22	23	22	23	25	22	25	28	28	26	23	22	23	24	22	22	23	22	23	24	24	23	24	25	26
	13	26	27	23	26	26	27	23	24	24	24	23	24	25	24	22	24	24	23	26	27	25	23	22	23	24	22	23	22	23	24	23	24	22	22	23	25
	15	26	26	23	25	25	26	24	24	23	24	24	23	24	24	24	26	25	23	27	28	26	22	22	22	25	20	22	22	22	25	24	23	22	20	25	25
	17	26	25	23	25	26	27	24	24	24	23	24	24	24	24	24	24	23	23	26	28	24	22	22	24	26	20	22	21	23	24	23	22	24	21	26	26
	19	26	26	24	26	26	23	23	24	24	24	24	22	23	22	23	25	22	25	26	28	23	23	23	23	26	19	23	21	23	23	23	23	23	22	25	26
	21	26	25	24	25	28	25	24	24	23	24	24	22	22	21	22	24	21	23	25	29	24	23	23	22	27	20	23	22	23	24	24	24	22	23	26	26
	fig.S2M
	ALT						AST						BUN						CRE
	Vehicle	Sora(30mg/kg)	Lef(25mg/kg)	Sora(30mg/kg)+Lef(25mg/kg)	Lef(50mg/kg)	Sora(30mg/kg)+Lef(50mg/kg)	Vehicle	Sora(30mg/kg)	Lef(25mg/kg)	Sora(30mg/kg)+Lef(25mg/kg)	Lef(50mg/kg)	Sora(30mg/kg)+Lef(50mg/kg)	Vehicle	Sora(30mg/kg)	Lef(25mg/kg)	Sora(30mg/kg)+Lef(25mg/kg)	Lef(50mg/kg)	Sora(30mg/kg)+Lef(50mg/kg)	Vehicle	Sora(30mg/kg)	Lef(25mg/kg)	Sora(30mg/kg)+Lef(25mg/kg)	Lef(50mg/kg)	Sora(30mg/kg)+Lef(50mg/kg)
	86.0894	47.6544	37.6654	116.801	58.3522	76.8669	89.8735	44.9571	103.727	85.7062	91.5561	52.71	10.6122	9.79592	13.9796	12.1429	17.1429	12.1429	18.3124	24.3165	21.1143	22.0149	18.7318	17.1116
	32.6893	55.2116	84.1142	63.2832	55.4273	28.3255	126.872	54.8917	41.3907	63.1505	106.771	85.5822	8.87755	7.34694	7.2449	10.9184	16.5306	11.7347	21.3145	22.2151	29.3199	16.0109	18.0271	25.2171
	38.8782	58.7877	34.3668	84.3461	49.1291	109.808	54.7998	48.7523	39.7353	57.0312	83.4945	85.3346	13.4694	9.4898	12.7551	9.59184	5.81633	12.0408	17.2117	22.2151	25.2171	17.1116	21.5189	24.1164
	89.7123	112.374	14.5816	65.4966	66.3855	85.0427	75.286	75.286	99.0781	56.8433	77.6847	71.5139	8.36735	6.32653	7.7551	5.61224	8.57143	8.87755	15.1103	22.2151	20.1136	20.1136	17.1226	25.117
	18.5544	79.3846	141.41	59.8789	42.0422	76.5246	72.4992	48.4944	57.1254	65.7928	88.5951	73.1614	15.2041	7.95918	16.0204	10.2041	20.2041	10.4082	27.3185	26.2178	21.1143	23.2158	31.8366	24.0163
	112.007	68.2814	44.1063	84.5782	126.265	96.3247	51.4605	124.374	64.3612	61.9546	125.202	65.587	7.2449	7.44898	6.83674	6.73469	17.7551	7.14286	38.4261	28.3192	20.8141	20.1136	20.5513	20.9142

[truncated: 5 more sheets: Data-fig.S3, Data-fig.S4, Data-fig.S5, Data-fig.S6, Data-fig.S7]
